# Supplementary material for: Decreases in Gap Junction Coupling Recovers Ca2+ and Insulin Secretion in Neonatal Diabetes Mellitus, Dependent on Beta Cell Heterogeneity and Noise
Source: PLoS Comput Biol. 2016 Sep 28;12(9):e1005116. doi: 10.1371/journal.pcbi.1005116 (PMC5040430; doi:10.1371/journal.pcbi.1005116)
Supplement: S1 File — The ‘read_me.doc’ file included explains how the source code files were used. (ZIP) [file pcbi.1005116.s014.zip]

Archive with 37 entries (37 files):
- SpherePacking/box.C
- SpherePacking/box.h
- SpherePacking/event.C
- SpherePacking/event.h
- SpherePacking/GenerateSphere.cpp
- SpherePacking/grid_field.h
- SpherePacking/heap.C
- SpherePacking/heap.h
- SpherePacking/InCircle.h
- SpherePacking/isletInput
- SpherePacking/my_vector.h
- SpherePacking/neighbor.C
- SpherePacking/NN10A.txt
- SpherePacking/read_input.C
- SpherePacking/read_input.h
- SpherePacking/sphere.C
- SpherePacking/sphere.h
- SpherePacking/sphereInput
- SpherePacking/spheres
- SpherePacking/spheres.C
- SpherePacking/stats.dat
- SpherePacking/vector.h
- SpherePacking/write.dat
- SpherePacking/XYZpos.txt
- 0B
- Beta
- Beta.exe
- BetaCell.h
- BetaCell0.sh
- ChR2Class.cpp
- ChR2Class.h
- MainFile.cpp
- RandomGenerator
- RandomVars.cpp
- RandomVars.txt
- vars5exo.txt
- read me.docx
