# Supplementary material for: Decreases in Gap Junction Coupling Recovers Ca2+ and Insulin Secretion in Neonatal Diabetes Mellitus, Dependent on Beta Cell Heterogeneity and Noise
Source: PLoS Comput Biol. 2016 Sep 28;12(9):e1005116. doi: 10.1371/journal.pcbi.1005116 (PMC5040430; doi:10.1371/journal.pcbi.1005116)
Supplement: S1 File — The ‘read_me.doc’ file included explains how the source code files were used. (ZIP) [file pcbi.1005116.s014.zip › SpherePacking/heap.h]

//---------------------------------------------------------------------------
// Event heap maker
//---------------------------------------------------------------------------

#ifndef  HEAP_H
#define  HEAP_H

#include "event.h"
#include "sphere.h"

class heap {

 public:

  // constructor and destructor
  heap(int maxsize);
  heap(const heap &h);
  ~heap();

  // variables
  int maxsize;   // max allowed number of events
  int N;         // current number of events
  int *a;
  sphere *s;
  int *index;     // array of indices for each sphere
  //event minevent;


  // functions which operate on a binary heap
  
  void upheap(int k);
  void downheap(int k);
  void insert(int i);
  void replace(int i);
  int search(int j);
  void change(int i); 
  int extractmax();
  void print();
  void checkindex();
  
};
#endif 
