# Supplementary material for: Decreases in Gap Junction Coupling Recovers Ca2+ and Insulin Secretion in Neonatal Diabetes Mellitus, Dependent on Beta Cell Heterogeneity and Noise
Source: PLoS Comput Biol. 2016 Sep 28;12(9):e1005116. doi: 10.1371/journal.pcbi.1005116 (PMC5040430; doi:10.1371/journal.pcbi.1005116)
Supplement: S1 File — The ‘read_me.doc’ file included explains how the source code files were used. (ZIP) [file pcbi.1005116.s014.zip › SpherePacking/InCircle.h]

#ifndef INCIRCLE_H
#define INCIRCLE_H

#endif // INCIRCLE_H


struct CircleCoords
{
  int InCircleBool[cellNumber];
double X;
double Y;
double Z;

  for (int i=0;i<1000;i++)
  {
  X=cellPos[i][0];
  Y=cellPos[i][1];
  Z=cellPos[i][2];


  }
};
