# Supplementary material for: Decreases in Gap Junction Coupling Recovers Ca2+ and Insulin Secretion in Neonatal Diabetes Mellitus, Dependent on Beta Cell Heterogeneity and Noise
Source: PLoS Comput Biol. 2016 Sep 28;12(9):e1005116. doi: 10.1371/journal.pcbi.1005116 (PMC5040430; doi:10.1371/journal.pcbi.1005116)
Supplement: S1 File — The ‘read_me.doc’ file included explains how the source code files were used. (ZIP) [file pcbi.1005116.s014.zip › SpherePacking/isletInput]

NN10A.txt
1000 //Number of cells 
