# Supplementary material for: Decreases in Gap Junction Coupling Recovers Ca2+ and Insulin Secretion in Neonatal Diabetes Mellitus, Dependent on Beta Cell Heterogeneity and Noise
Source: PLoS Comput Biol. 2016 Sep 28;12(9):e1005116. doi: 10.1371/journal.pcbi.1005116 (PMC5040430; doi:10.1371/journal.pcbi.1005116)
Supplement: S1 File — The ‘read_me.doc’ file included explains how the source code files were used. (ZIP) [file pcbi.1005116.s014.zip › SpherePacking/neighbor.C]

#include "vector.h"
#include <iostream>
#include "box.h"


//==============================================================
//==============================================================
//  Class neighbor
//==============================================================
//==============================================================

neighbor::neighbor(int i_i)
 : i(i_i)
{
}


//==============================================================
//==============================================================
//  Class collision
//==============================================================
//==============================================================

collision::collision(int i_i, box *b_i)
  : neighbor(i_i),
    b(b_i)
{
  ctime = dblINF;
  cpartner = i;
}


//==============================================================
// Operation is finding the next collision from a given cell
//==============================================================
void collision::Operation(int j, vector<DIM, int>& pboffset)
{
  b->PredictCollision(i, j, pboffset, ctime, cpartner, cpartnerpboffset);
}
