# Supplementary material for: Decreases in Gap Junction Coupling Recovers Ca2+ and Insulin Secretion in Neonatal Diabetes Mellitus, Dependent on Beta Cell Heterogeneity and Noise
Source: PLoS Comput Biol. 2016 Sep 28;12(9):e1005116. doi: 10.1371/journal.pcbi.1005116 (PMC5040430; doi:10.1371/journal.pcbi.1005116)
Supplement: S1 File — The ‘read_me.doc’ file included explains how the source code files were used. (ZIP) [file pcbi.1005116.s014.zip › SpherePacking/NN10A.txt]

11 84 183 262 271 581 704 742 -1 -1 -1 -1 -1 -1 -1 
525 550 823 861 904 -1 -1 -1 -1 -1 -1 -1 -1 -1 -1 
30 139 162 612 687 698 -1 -1 -1 -1 -1 -1 -1 -1 -1 
327 796 984 -1 -1 -1 -1 -1 -1 -1 -1 -1 -1 -1 -1 
134 160 330 364 445 872 -1 -1 -1 -1 -1 -1 -1 -1 -1 
70 172 220 239 596 712 -1 -1 -1 -1 -1 -1 -1 -1 -1 
20 346 519 707 745 -1 -1 -1 -1 -1 -1 -1 -1 -1 -1 
79 169 342 425 536 753 -1 -1 -1 -1 -1 -1 -1 -1 -1 
207 360 703 824 871 -1 -1 -1 -1 -1 -1 -1 -1 -1 -1 
57 281 500 938 -1 -1 -1 -1 -1 -1 -1 -1 -1 -1 -1 
29 50 252 283 535 613 977 -1 -1 -1 -1 -1 -1 -1 -1 
0 142 271 301 442 575 616 704 -1 -1 -1 -1 -1 -1 -1 
73 304 468 491 502 514 -1 -1 -1 -1 -1 -1 -1 -1 -1 
89 221 765 787 -1 -1 -1 -1 -1 -1 -1 -1 -1 -1 -1 
52 948 -1 -1 -1 -1 -1 -1 -1 -1 -1 -1 -1 -1 -1 
284 559 580 754 842 920 999 -1 -1 -1 -1 -1 -1 -1 -1 
133 222 250 441 497 -1 -1 -1 -1 -1 -1 -1 -1 -1 -1 
19 919 979 -1 -1 -1 -1 -1 -1 -1 -1 -1 -1 -1 -1 
229 323 403 843 881 906 917 -1 -1 -1 -1 -1 -1 -1 -1 
17 56 147 329 919 930 979 -1 -1 -1 -1 -1 -1 -1 -1 
6 40 554 592 707 975 -1 -1 -1 -1 -1 -1 -1 -1 -1 
32 278 477 668 -1 -1 -1 -1 -1 -1 -1 -1 -1 -1 -1 
143 363 372 563 926 -1 -1 -1 -1 -1 -1 -1 -1 -1 -1 
65 208 319 610 716 949 951 -1 -1 -1 -1 -1 -1 -1 -1 
149 175 417 430 531 708 896 -1 -1 -1 -1 -1 -1 -1 -1 
529 543 547 633 -1 -1 -1 -1 -1 -1 -1 -1 -1 -1 -1 
490 572 609 621 851 967 -1 -1 -1 -1 -1 -1 -1 -1 -1 
202 423 446 597 777 -1 -1 -1 -1 -1 -1 -1 -1 -1 -1 
275 489 515 717 753 863 909 -1 -1 -1 -1 -1 -1 -1 -1 
10 440 483 535 613 936 -1 -1 -1 -1 -1 -1 -1 -1 -1 
2 521 660 670 731 836 -1 -1 -1 -1 -1 -1 -1 -1 -1 
170 240 290 376 522 577 952 -1 -1 -1 -1 -1 -1 -1 -1 
21 548 595 668 -1 -1 -1 -1 -1 -1 -1 -1 -1 -1 -1 
302 581 742 -1 -1 -1 -1 -1 -1 -1 -1 -1 -1 -1 -1 
266 444 715 793 896 921 -1 -1 -1 -1 -1 -1 -1 -1 -1 
175 279 952 -1 -1 -1 -1 -1 -1 -1 -1 -1 -1 -1 -1 
384 436 727 861 884 -1 -1 -1 -1 -1 -1 -1 -1 -1 -1 
79 108 158 274 515 576 618 800 -1 -1 -1 -1 -1 -1 -1 
105 117 129 276 318 422 -1 -1 -1 -1 -1 -1 -1 -1 -1 
226 287 368 393 649 692 913 -1 -1 -1 -1 -1 -1 -1 -1 
20 193 519 592 908 -1 -1 -1 -1 -1 -1 -1 -1 -1 -1 
188 385 520 786 857 924 -1 -1 -1 -1 -1 -1 -1 -1 -1 
168 526 705 714 805 -1 -1 -1 -1 -1 -1 -1 -1 -1 -1 
70 138 173 503 778 888 -1 -1 -1 -1 -1 -1 -1 -1 -1 
132 139 162 259 431 836 855 -1 -1 -1 -1 -1 -1 -1 -1 
278 299 573 -1 -1 -1 -1 -1 -1 -1 -1 -1 -1 -1 -1 
216 227 258 479 511 575 616 983 987 -1 -1 -1 -1 -1 -1 
222 559 580 763 865 998 -1 -1 -1 -1 -1 -1 -1 -1 -1 
82 163 391 465 508 705 812 -1 -1 -1 -1 -1 -1 -1 -1 
280 868 912 965 -1 -1 -1 -1 -1 -1 -1 -1 -1 -1 -1 
10 209 489 717 977 -1 -1 -1 -1 -1 -1 -1 -1 -1 -1 
133 214 497 517 759 763 -1 -1 -1 -1 -1 -1 -1 -1 -1 
14 124 363 -1 -1 -1 -1 -1 -1 -1 -1 -1 -1 -1 -1 
211 473 540 563 789 816 -1 -1 -1 -1 -1 -1 -1 -1 -1 
124 134 160 364 749 755 811 955 978 -1 -1 -1 -1 -1 -1 
530 547 643 654 709 -1 -1 -1 -1 -1 -1 -1 -1 -1 -1 
19 234 550 930 979 -1 -1 -1 -1 -1 -1 -1 -1 -1 -1 
9 622 848 922 -1 -1 -1 -1 -1 -1 -1 -1 -1 -1 -1 
97 217 323 538 718 -1 -1 -1 -1 -1 -1 -1 -1 -1 -1 
83 416 524 606 844 970 -1 -1 -1 -1 -1 -1 -1 -1 -1 
210 367 386 -1 -1 -1 -1 -1 -1 -1 -1 -1 -1 -1 -1 
113 571 610 716 -1 -1 -1 -1 -1 -1 -1 -1 -1 -1 -1 
306 958 980 -1 -1 -1 -1 -1 -1 -1 -1 -1 -1 -1 -1 
101 102 215 277 334 406 993 -1 -1 -1 -1 -1 -1 -1 -1 
175 417 531 735 -1 -1 -1 -1 -1 -1 -1 -1 -1 -1 -1 
23 182 326 480 557 972 -1 -1 -1 -1 -1 -1 -1 -1 -1 
484 507 664 724 750 898 -1 -1 -1 -1 -1 -1 -1 -1 -1 
218 315 345 415 480 780 894 -1 -1 -1 -1 -1 -1 -1 -1 
120 219 730 853 -1 -1 -1 -1 -1 -1 -1 -1 -1 -1 -1 
189 217 305 470 527 680 -1 -1 -1 -1 -1 -1 -1 -1 -1 
5 43 161 177 239 308 503 720 778 -1 -1 -1 -1 -1 -1 
355 420 513 808 -1 -1 -1 -1 -1 -1 -1 -1 -1 -1 -1 
110 154 362 429 617 678 691 972 -1 -1 -1 -1 -1 -1 -1 
12 386 543 633 -1 -1 -1 -1 -1 -1 -1 -1 -1 -1 -1 
83 333 425 524 536 757 -1 -1 -1 -1 -1 -1 -1 -1 -1 
139 312 355 566 808 -1 -1 -1 -1 -1 -1 -1 -1 -1 -1 
619 632 740 871 -1 -1 -1 -1 -1 -1 -1 -1 -1 -1 -1 
252 544 569 637 874 -1 -1 -1 -1 -1 -1 -1 -1 -1 -1 
275 295 315 333 425 524 710 809 -1 -1 -1 -1 -1 -1 -1 
7 37 108 158 342 425 515 -1 -1 -1 -1 -1 -1 -1 -1 
158 236 274 345 757 817 -1 -1 -1 -1 -1 -1 -1 -1 -1 
206 282 428 808 -1 -1 -1 -1 -1 -1 -1 -1 -1 -1 -1 
48 163 526 685 812 854 975 -1 -1 -1 -1 -1 -1 -1 -1 
59 74 571 608 844 -1 -1 -1 -1 -1 -1 -1 -1 -1 -1 
0 92 262 285 581 742 969 -1 -1 -1 -1 -1 -1 -1 -1 
188 439 509 641 659 924 -1 -1 -1 -1 -1 -1 -1 -1 -1 
91 284 310 398 455 -1 -1 -1 -1 -1 -1 -1 -1 -1 -1 
168 292 362 602 710 809 -1 -1 -1 -1 -1 -1 -1 -1 -1 
572 596 626 683 -1 -1 -1 -1 -1 -1 -1 -1 -1 -1 -1 
13 300 568 579 787 -1 -1 -1 -1 -1 -1 -1 -1 -1 -1 
368 510 811 816 913 948 -1 -1 -1 -1 -1 -1 -1 -1 -1 
86 284 414 490 851 -1 -1 -1 -1 -1 -1 -1 -1 -1 -1 
84 285 397 730 969 -1 -1 -1 -1 -1 -1 -1 -1 -1 -1 
141 231 254 614 773 794 879 -1 -1 -1 -1 -1 -1 -1 -1 
174 423 756 770 777 960 -1 -1 -1 -1 -1 -1 -1 -1 -1 
167 191 530 743 839 942 -1 -1 -1 -1 -1 -1 -1 -1 -1 
177 239 383 481 589 766 946 -1 -1 -1 -1 -1 -1 -1 -1 
58 99 127 190 217 323 527 604 890 -1 -1 -1 -1 -1 -1 
311 350 504 657 695 699 -1 -1 -1 -1 -1 -1 -1 -1 -1 
97 231 407 475 538 693 890 -1 -1 -1 -1 -1 -1 -1 -1 
292 362 463 691 710 991 -1 -1 -1 -1 -1 -1 -1 -1 -1 
63 107 281 428 523 591 993 -1 -1 -1 -1 -1 -1 -1 -1 
63 107 131 270 406 552 728 -1 -1 -1 -1 -1 -1 -1 -1 
509 520 675 748 902 -1 -1 -1 -1 -1 -1 -1 -1 -1 -1 
449 792 830 971 -1 -1 -1 -1 -1 -1 -1 -1 -1 -1 -1 
38 129 183 318 454 742 -1 -1 -1 -1 -1 -1 -1 -1 -1 
110 373 617 662 781 884 947 966 974 -1 -1 -1 -1 -1 -1 
101 102 162 270 282 523 786 -1 -1 -1 -1 -1 -1 -1 -1 
37 79 515 -1 -1 -1 -1 -1 -1 -1 -1 -1 -1 -1 -1 
457 516 734 899 918 -1 -1 -1 -1 -1 -1 -1 -1 -1 -1 
72 106 184 225 617 662 974 -1 -1 -1 -1 -1 -1 -1 -1 
249 325 369 389 498 806 -1 -1 -1 -1 -1 -1 -1 -1 -1 
359 460 624 673 678 943 -1 -1 -1 -1 -1 -1 -1 -1 -1 
61 326 333 345 557 610 -1 -1 -1 -1 -1 -1 -1 -1 -1 
298 354 695 729 -1 -1 -1 -1 -1 -1 -1 -1 -1 -1 -1 
256 759 998 -1 -1 -1 -1 -1 -1 -1 -1 -1 -1 -1 -1 
201 320 392 597 848 -1 -1 -1 -1 -1 -1 -1 -1 -1 -1 
38 422 471 556 869 -1 -1 -1 -1 -1 -1 -1 -1 -1 -1 
465 973 -1 -1 -1 -1 -1 -1 -1 -1 -1 -1 -1 -1 -1 
216 227 311 504 -1 -1 -1 -1 -1 -1 -1 -1 -1 -1 -1 
68 397 730 -1 -1 -1 -1 -1 -1 -1 -1 -1 -1 -1 -1 
416 524 809 877 -1 -1 -1 -1 -1 -1 -1 -1 -1 -1 -1 
200 216 460 487 511 797 893 953 987 -1 -1 -1 -1 -1 -1 
469 694 812 942 965 975 -1 -1 -1 -1 -1 -1 -1 -1 -1 
52 54 150 160 363 364 749 811 948 -1 -1 -1 -1 -1 -1 
266 291 324 491 -1 -1 -1 -1 -1 -1 -1 -1 -1 -1 -1 
152 253 650 -1 -1 -1 -1 -1 -1 -1 -1 -1 -1 -1 -1 
97 190 369 538 625 852 -1 -1 -1 -1 -1 -1 -1 -1 -1 
420 453 513 569 600 -1 -1 -1 -1 -1 -1 -1 -1 -1 -1 
38 105 318 454 684 729 963 -1 -1 -1 -1 -1 -1 -1 -1 
290 408 630 758 841 -1 -1 -1 -1 -1 -1 -1 -1 -1 -1 
102 178 277 473 552 -1 -1 -1 -1 -1 -1 -1 -1 -1 -1 
44 259 431 532 648 855 885 894 -1 -1 -1 -1 -1 -1 -1 
16 51 222 441 477 721 763 -1 -1 -1 -1 -1 -1 -1 -1 
4 54 160 330 364 461 579 955 -1 -1 -1 -1 -1 -1 -1 
770 -1 -1 -1 -1 -1 -1 -1 -1 -1 -1 -1 -1 -1 -1 
248 577 611 733 820 898 -1 -1 -1 -1 -1 -1 -1 -1 -1 
177 582 778 -1 -1 -1 -1 -1 -1 -1 -1 -1 -1 -1 -1 
43 310 381 503 671 725 888 -1 -1 -1 -1 -1 -1 -1 -1 
2 44 75 321 855 882 -1 -1 -1 -1 -1 -1 -1 -1 -1 
264 405 909 928 -1 -1 -1 -1 -1 -1 -1 -1 -1 -1 -1 
93 242 400 506 794 -1 -1 -1 -1 -1 -1 -1 -1 -1 -1 
11 157 541 575 984 985 -1 -1 -1 -1 -1 -1 -1 -1 -1 
22 260 413 495 945 -1 -1 -1 -1 -1 -1 -1 -1 -1 -1 
237 242 400 958 -1 -1 -1 -1 -1 -1 -1 -1 -1 -1 -1 
395 553 803 830 899 931 934 944 -1 -1 -1 -1 -1 -1 -1 
628 766 776 -1 -1 -1 -1 -1 -1 -1 -1 -1 -1 -1 -1 
19 329 339 426 679 752 988 -1 -1 -1 -1 -1 -1 -1 -1 
174 200 311 437 446 652 761 -1 -1 -1 -1 -1 -1 -1 -1 
24 430 541 575 896 -1 -1 -1 -1 -1 -1 -1 -1 -1 -1 
124 160 363 372 -1 -1 -1 -1 -1 -1 -1 -1 -1 -1 -1 
219 706 770 -1 -1 -1 -1 -1 -1 -1 -1 -1 -1 -1 -1 
126 231 407 475 -1 -1 -1 -1 -1 -1 -1 -1 -1 -1 -1 
247 518 541 793 -1 -1 -1 -1 -1 -1 -1 -1 -1 -1 -1 
72 347 382 617 665 689 691 -1 -1 -1 -1 -1 -1 -1 -1 
163 457 554 662 694 942 975 -1 -1 -1 -1 -1 -1 -1 -1 
169 273 916 -1 -1 -1 -1 -1 -1 -1 -1 -1 -1 -1 -1 
142 443 581 616 833 984 -1 -1 -1 -1 -1 -1 -1 -1 -1 
37 79 80 236 274 342 425 618 757 829 -1 -1 -1 -1 -1 
165 533 561 838 901 -1 -1 -1 -1 -1 -1 -1 -1 -1 -1 
4 54 124 134 150 364 372 749 -1 -1 -1 -1 -1 -1 -1 
70 308 503 572 720 -1 -1 -1 -1 -1 -1 -1 -1 -1 -1 
2 44 107 282 771 836 -1 -1 -1 -1 -1 -1 -1 -1 -1 
48 82 155 391 394 812 975 -1 -1 -1 -1 -1 -1 -1 -1 
176 235 886 946 -1 -1 -1 -1 -1 -1 -1 -1 -1 -1 -1 
159 431 533 648 -1 -1 -1 -1 -1 -1 -1 -1 -1 -1 -1 
443 682 796 -1 -1 -1 -1 -1 -1 -1 -1 -1 -1 -1 -1 
95 191 238 646 674 709 -1 -1 -1 -1 -1 -1 -1 -1 -1 
42 87 292 805 905 -1 -1 -1 -1 -1 -1 -1 -1 -1 -1 
7 156 273 821 -1 -1 -1 -1 -1 -1 -1 -1 -1 -1 -1 
31 240 263 577 664 747 841 -1 -1 -1 -1 -1 -1 -1 -1 
244 294 319 464 498 677 791 -1 -1 -1 -1 -1 -1 -1 -1 
5 199 239 390 485 658 712 782 -1 -1 -1 -1 -1 -1 -1 
43 578 582 888 914 -1 -1 -1 -1 -1 -1 -1 -1 -1 -1 
94 148 423 652 960 964 -1 -1 -1 -1 -1 -1 -1 -1 -1 
24 35 64 279 417 708 -1 -1 -1 -1 -1 -1 -1 -1 -1 
164 488 764 -1 -1 -1 -1 -1 -1 -1 -1 -1 -1 -1 -1 
70 96 137 239 589 -1 -1 -1 -1 -1 -1 -1 -1 -1 -1 
131 385 473 495 546 666 -1 -1 -1 -1 -1 -1 -1 -1 -1 
339 347 665 679 874 -1 -1 -1 -1 -1 -1 -1 -1 -1 -1 
435 478 537 614 773 794 846 -1 -1 -1 -1 -1 -1 -1 -1 
364 445 470 475 527 986 -1 -1 -1 -1 -1 -1 -1 -1 -1 
65 218 326 486 521 660 670 -1 -1 -1 -1 -1 -1 -1 -1 
0 105 271 403 760 910 963 -1 -1 -1 -1 -1 -1 -1 -1 
110 343 373 494 974 -1 -1 -1 -1 -1 -1 -1 -1 -1 -1 
411 653 677 819 897 932 -1 -1 -1 -1 -1 -1 -1 -1 -1 
251 432 452 496 -1 -1 -1 -1 -1 -1 -1 -1 -1 -1 -1 
192 690 -1 -1 -1 -1 -1 -1 -1 -1 -1 -1 -1 -1 -1 
41 85 385 439 666 857 878 -1 -1 -1 -1 -1 -1 -1 -1 
69 257 527 604 890 -1 -1 -1 -1 -1 -1 -1 -1 -1 -1 
97 127 323 604 703 840 852 860 -1 -1 -1 -1 -1 -1 -1 
95 167 193 469 474 646 -1 -1 -1 -1 -1 -1 -1 -1 -1 
187 353 488 818 -1 -1 -1 -1 -1 -1 -1 -1 -1 -1 -1 
40 191 353 469 646 867 942 -1 -1 -1 -1 -1 -1 -1 -1 
209 489 576 603 732 -1 -1 -1 -1 -1 -1 -1 -1 -1 -1 
582 685 707 762 856 -1 -1 -1 -1 -1 -1 -1 -1 -1 -1 
296 332 545 735 737 807 982 -1 -1 -1 -1 -1 -1 -1 -1 
240 584 664 674 799 -1 -1 -1 -1 -1 -1 -1 -1 -1 -1 
462 834 -1 -1 -1 -1 -1 -1 -1 -1 -1 -1 -1 -1 -1 
172 293 388 390 411 451 485 658 820 -1 -1 -1 -1 -1 -1 
122 148 359 437 487 624 781 953 -1 -1 -1 -1 -1 -1 -1 
116 392 399 587 -1 -1 -1 -1 -1 -1 -1 -1 -1 -1 -1 
27 423 597 911 938 990 -1 -1 -1 -1 -1 -1 -1 -1 -1 
371 427 562 601 631 -1 -1 -1 -1 -1 -1 -1 -1 -1 -1 
433 677 712 883 -1 -1 -1 -1 -1 -1 -1 -1 -1 -1 -1 
234 726 873 874 -1 -1 -1 -1 -1 -1 -1 -1 -1 -1 -1 
81 406 428 -1 -1 -1 -1 -1 -1 -1 -1 -1 -1 -1 -1 
8 604 703 -1 -1 -1 -1 -1 -1 -1 -1 -1 -1 -1 -1 
23 319 819 827 895 943 -1 -1 -1 -1 -1 -1 -1 -1 -1 
50 194 272 489 732 -1 -1 -1 -1 -1 -1 -1 -1 -1 -1 
60 291 367 -1 -1 -1 -1 -1 -1 -1 -1 -1 -1 -1 -1 
53 540 551 605 858 -1 -1 -1 -1 -1 -1 -1 -1 -1 -1 
317 875 878 901 945 -1 -1 -1 -1 -1 -1 -1 -1 -1 -1 
303 332 577 586 708 733 897 -1 -1 -1 -1 -1 -1 -1 -1 
51 236 486 644 817 -1 -1 -1 -1 -1 -1 -1 -1 -1 -1 
63 277 434 523 728 870 993 -1 -1 -1 -1 -1 -1 -1 -1 
46 119 122 227 656 953 987 -1 -1 -1 -1 -1 -1 -1 -1 
58 69 97 323 527 680 976 -1 -1 -1 -1 -1 -1 -1 -1 
67 182 345 486 855 894 -1 -1 -1 -1 -1 -1 -1 -1 -1 
68 151 404 450 730 853 -1 -1 -1 -1 -1 -1 -1 -1 -1 
5 390 589 883 -1 -1 -1 -1 -1 -1 -1 -1 -1 -1 -1 
13 433 464 478 683 787 994 -1 -1 -1 -1 -1 -1 -1 -1 
16 47 133 477 -1 -1 -1 -1 -1 -1 -1 -1 -1 -1 -1 
400 900 -1 -1 -1 -1 -1 -1 -1 -1 -1 -1 -1 -1 -1 
502 633 -1 -1 -1 -1 -1 -1 -1 -1 -1 -1 -1 -1 -1 
110 554 662 678 892 947 -1 -1 -1 -1 -1 -1 -1 -1 -1 
39 341 558 649 827 -1 -1 -1 -1 -1 -1 -1 -1 -1 -1 
46 119 216 432 616 656 880 -1 -1 -1 -1 -1 -1 -1 -1 
344 537 775 782 -1 -1 -1 -1 -1 -1 -1 -1 -1 -1 -1 
18 370 813 906 -1 -1 -1 -1 -1 -1 -1 -1 -1 -1 -1 
339 597 600 752 -1 -1 -1 -1 -1 -1 -1 -1 -1 -1 -1 
93 99 152 254 407 879 -1 -1 -1 -1 -1 -1 -1 -1 -1 
243 472 762 814 -1 -1 -1 -1 -1 -1 -1 -1 -1 -1 -1 
428 587 591 -1 -1 -1 -1 -1 -1 -1 -1 -1 -1 -1 -1 
56 205 988 -1 -1 -1 -1 -1 -1 -1 -1 -1 -1 -1 -1 
164 383 589 908 946 -1 -1 -1 -1 -1 -1 -1 -1 -1 -1 
80 158 214 618 644 669 757 817 829 -1 -1 -1 -1 -1 -1 
144 242 506 545 982 -1 -1 -1 -1 -1 -1 -1 -1 -1 -1 
167 529 702 -1 -1 -1 -1 -1 -1 -1 -1 -1 -1 -1 -1 
5 70 96 172 177 499 -1 -1 -1 -1 -1 -1 -1 -1 -1 
31 170 197 263 522 664 758 -1 -1 -1 -1 -1 -1 -1 -1 
627 646 674 799 886 939 -1 -1 -1 -1 -1 -1 -1 -1 -1 
141 144 237 379 400 545 638 900 -1 -1 -1 -1 -1 -1 -1 
232 264 289 905 -1 -1 -1 -1 -1 -1 -1 -1 -1 -1 -1 
171 294 558 718 802 806 819 -1 -1 -1 -1 -1 -1 -1 -1 
296 352 935 958 980 -1 -1 -1 -1 -1 -1 -1 -1 -1 -1 
466 795 869 881 -1 -1 -1 -1 -1 -1 -1 -1 -1 -1 -1 
153 370 417 518 541 632 740 793 -1 -1 -1 -1 -1 -1 -1 
136 366 388 750 774 820 -1 -1 -1 -1 -1 -1 -1 -1 -1 
111 325 411 451 820 -1 -1 -1 -1 -1 -1 -1 -1 -1 -1 
16 307 441 497 517 -1 -1 -1 -1 -1 -1 -1 -1 -1 -1 
186 448 449 719 -1 -1 -1 -1 -1 -1 -1 -1 -1 -1 -1 
10 77 613 637 936 -1 -1 -1 -1 -1 -1 -1 -1 -1 -1 
126 475 650 890 -1 -1 -1 -1 -1 -1 -1 -1 -1 -1 -1 
93 231 340 506 693 879 -1 -1 -1 -1 -1 -1 -1 -1 -1 
328 696 -1 -1 -1 -1 -1 -1 -1 -1 -1 -1 -1 -1 -1 
115 785 829 968 -1 -1 -1 -1 -1 -1 -1 -1 -1 -1 -1 
189 604 -1 -1 -1 -1 -1 -1 -1 -1 -1 -1 -1 -1 -1 
46 304 511 553 656 934 953 983 -1 -1 -1 -1 -1 -1 -1 
44 132 431 539 788 850 885 -1 -1 -1 -1 -1 -1 -1 -1 
143 307 335 372 413 864 -1 -1 -1 -1 -1 -1 -1 -1 -1 
318 422 676 989 -1 -1 -1 -1 -1 -1 -1 -1 -1 -1 -1 
0 84 285 298 350 504 704 -1 -1 -1 -1 -1 -1 -1 -1 
170 240 507 664 -1 -1 -1 -1 -1 -1 -1 -1 -1 -1 -1 
140 243 295 636 722 905 928 -1 -1 -1 -1 -1 -1 -1 -1 
338 419 619 735 -1 -1 -1 -1 -1 -1 -1 -1 -1 -1 -1 
34 125 291 444 793 896 -1 -1 -1 -1 -1 -1 -1 -1 -1 
327 349 358 360 387 518 927 -1 -1 -1 -1 -1 -1 -1 -1 
351 472 578 -1 -1 -1 -1 -1 -1 -1 -1 -1 -1 -1 -1 
271 403 802 906 910 -1 -1 -1 -1 -1 -1 -1 -1 -1 -1 
102 107 385 406 552 642 786 822 -1 -1 -1 -1 -1 -1 -1 
0 11 183 269 301 403 442 704 -1 -1 -1 -1 -1 -1 -1 
209 732 -1 -1 -1 -1 -1 -1 -1 -1 -1 -1 -1 -1 -1 
156 169 455 536 606 -1 -1 -1 -1 -1 -1 -1 -1 -1 -1 
37 80 158 275 425 576 603 -1 -1 -1 -1 -1 -1 -1 -1 
28 78 274 315 425 515 603 663 717 753 -1 -1 -1 -1 -1 
38 555 917 963 -1 -1 -1 -1 -1 -1 -1 -1 -1 -1 -1 
63 131 215 739 -1 -1 -1 -1 -1 -1 -1 -1 -1 -1 -1 
21 45 330 418 721 -1 -1 -1 -1 -1 -1 -1 -1 -1 -1 
35 175 577 841 -1 -1 -1 -1 -1 -1 -1 -1 -1 -1 -1 
49 378 823 923 929 -1 -1 -1 -1 -1 -1 -1 -1 -1 -1 
9 101 591 639 687 -1 -1 -1 -1 -1 -1 -1 -1 -1 -1 
81 107 162 788 -1 -1 -1 -1 -1 -1 -1 -1 -1 -1 -1 
10 483 535 863 -1 -1 -1 -1 -1 -1 -1 -1 -1 -1 -1 
15 86 91 398 414 490 -1 -1 -1 -1 -1 -1 -1 -1 -1 
84 92 262 350 657 730 880 -1 -1 -1 -1 -1 -1 -1 -1 
481 534 766 776 941 -1 -1 -1 -1 -1 -1 -1 -1 -1 -1 
39 341 731 744 831 -1 -1 -1 -1 -1 -1 -1 -1 -1 -1 
519 592 629 877 981 -1 -1 -1 -1 -1 -1 -1 -1 -1 -1 
243 814 973 -1 -1 -1 -1 -1 -1 -1 -1 -1 -1 -1 -1 
31 130 408 493 522 758 952 962 -1 -1 -1 -1 -1 -1 -1 
125 210 266 444 491 493 896 -1 -1 -1 -1 -1 -1 -1 -1 
87 100 168 362 560 691 710 714 -1 -1 -1 -1 -1 -1 -1 
199 433 498 677 712 -1 -1 -1 -1 -1 -1 -1 -1 -1 -1 
171 244 300 549 558 718 787 -1 -1 -1 -1 -1 -1 -1 -1 
78 264 636 663 722 753 769 809 928 -1 -1 -1 -1 -1 -1 
196 245 774 807 935 958 -1 -1 -1 -1 -1 -1 -1 -1 -1 
647 755 955 -1 -1 -1 -1 -1 -1 -1 -1 -1 -1 -1 -1 
114 262 396 504 695 772 -1 -1 -1 -1 -1 -1 -1 -1 -1 
45 647 667 763 950 -1 -1 -1 -1 -1 -1 -1 -1 -1 -1 
89 294 538 787 -1 -1 -1 -1 -1 -1 -1 -1 -1 -1 -1 
11 271 358 403 442 760 796 -1 -1 -1 -1 -1 -1 -1 -1 
33 397 443 581 -1 -1 -1 -1 -1 -1 -1 -1 -1 -1 -1 
213 401 708 783 801 -1 -1 -1 -1 -1 -1 -1 -1 -1 -1 
12 258 511 643 701 783 983 -1 -1 -1 -1 -1 -1 -1 -1 
69 661 -1 -1 -1 -1 -1 -1 -1 -1 -1 -1 -1 -1 -1 
62 388 505 534 565 583 776 -1 -1 -1 -1 -1 -1 -1 -1 
250 260 335 659 849 864 -1 -1 -1 -1 -1 -1 -1 -1 -1 
70 161 481 499 720 -1 -1 -1 -1 -1 -1 -1 -1 -1 -1 
376 634 733 801 932 -1 -1 -1 -1 -1 -1 -1 -1 -1 -1 
86 138 381 455 832 -1 -1 -1 -1 -1 -1 -1 -1 -1 -1 
98 119 148 437 450 504 699 964 -1 -1 -1 -1 -1 -1 -1 
75 566 615 711 885 -1 -1 -1 -1 -1 -1 -1 -1 -1 -1 
465 560 696 805 837 -1 -1 -1 -1 -1 -1 -1 -1 -1 -1 
685 690 818 854 856 -1 -1 -1 -1 -1 -1 -1 -1 -1 -1 
67 78 275 480 780 -1 -1 -1 -1 -1 -1 -1 -1 -1 -1 
648 681 736 915 -1 -1 -1 -1 -1 -1 -1 -1 -1 -1 -1 
212 533 901 -1 -1 -1 -1 -1 -1 -1 -1 -1 -1 -1 -1 
38 105 129 261 427 454 551 684 989 -1 -1 -1 -1 -1 -1 
23 171 208 610 677 716 951 -1 -1 -1 -1 -1 -1 -1 -1 
116 322 501 -1 -1 -1 -1 -1 -1 -1 -1 -1 -1 -1 -1 
139 347 382 607 698 711 713 882 -1 -1 -1 -1 -1 -1 -1 
320 453 501 -1 -1 -1 -1 -1 -1 -1 -1 -1 -1 -1 -1 
18 58 97 190 217 456 843 -1 -1 -1 -1 -1 -1 -1 -1 
125 410 542 -1 -1 -1 -1 -1 -1 -1 -1 -1 -1 -1 -1 
111 249 369 379 545 -1 -1 -1 -1 -1 -1 -1 -1 -1 -1 
65 113 182 345 374 557 610 738 -1 -1 -1 -1 -1 -1 -1 
3 267 682 -1 -1 -1 -1 -1 -1 -1 -1 -1 -1 -1 -1 
255 535 560 636 -1 -1 -1 -1 -1 -1 -1 -1 -1 -1 -1 
19 147 339 512 777 919 930 -1 -1 -1 -1 -1 -1 -1 -1 
4 134 278 409 595 668 849 872 -1 -1 -1 -1 -1 -1 -1 
841 921 940 -1 -1 -1 -1 -1 -1 -1 -1 -1 -1 -1 -1 
196 213 737 747 820 -1 -1 -1 -1 -1 -1 -1 -1 -1 -1 
74 78 113 524 557 991 -1 -1 -1 -1 -1 -1 -1 -1 -1 
63 601 645 993 -1 -1 -1 -1 -1 -1 -1 -1 -1 -1 -1 
260 307 659 875 945 -1 -1 -1 -1 -1 -1 -1 -1 -1 -1 
461 467 568 614 804 -1 -1 -1 -1 -1 -1 -1 -1 -1 -1 
448 502 514 -1 -1 -1 -1 -1 -1 -1 -1 -1 -1 -1 -1 
265 357 419 735 798 807 815 -1 -1 -1 -1 -1 -1 -1 -1 
147 179 230 329 512 752 866 -1 -1 -1 -1 -1 -1 -1 -1 
254 482 506 625 693 937 -1 -1 -1 -1 -1 -1 -1 -1 -1 
226 287 649 831 910 -1 -1 -1 -1 -1 -1 -1 -1 -1 -1 
7 79 158 785 -1 -1 -1 -1 -1 -1 -1 -1 -1 -1 -1 
184 665 691 862 -1 -1 -1 -1 -1 -1 -1 -1 -1 -1 -1 
228 775 -1 -1 -1 -1 -1 -1 -1 -1 -1 -1 -1 -1 -1 
67 80 113 218 326 480 557 817 -1 -1 -1 -1 -1 -1 -1 
6 707 745 877 888 -1 -1 -1 -1 -1 -1 -1 -1 -1 -1 
154 179 321 382 463 713 936 -1 -1 -1 -1 -1 -1 -1 -1 
706 770 960 -1 -1 -1 -1 -1 -1 -1 -1 -1 -1 -1 -1 
267 360 387 824 871 -1 -1 -1 -1 -1 -1 -1 -1 -1 -1 
98 262 285 354 454 657 969 -1 -1 -1 -1 -1 -1 -1 -1 
268 405 472 671 916 -1 -1 -1 -1 -1 -1 -1 -1 -1 -1 
245 747 841 -1 -1 -1 -1 -1 -1 -1 -1 -1 -1 -1 -1 
192 193 818 -1 -1 -1 -1 -1 -1 -1 -1 -1 -1 -1 -1 
114 350 434 500 623 684 695 -1 -1 -1 -1 -1 -1 -1 -1 
71 75 513 593 600 607 -1 -1 -1 -1 -1 -1 -1 -1 -1 
588 621 626 688 697 992 -1 -1 -1 -1 -1 -1 -1 -1 -1 
338 419 482 798 937 982 -1 -1 -1 -1 -1 -1 -1 -1 -1 
267 301 360 370 518 927 -1 -1 -1 -1 -1 -1 -1 -1 -1 
112 200 429 458 487 781 810 891 943 -1 -1 -1 -1 -1 -1 
8 267 349 358 370 518 632 860 871 -1 -1 -1 -1 -1 -1 
467 614 794 846 -1 -1 -1 -1 -1 -1 -1 -1 -1 -1 -1 
72 87 100 292 892 991 -1 -1 -1 -1 -1 -1 -1 -1 -1 
22 52 124 150 563 -1 -1 -1 -1 -1 -1 -1 -1 -1 -1 
4 54 124 134 160 181 445 -1 -1 -1 -1 -1 -1 -1 -1 
465 868 -1 -1 -1 -1 -1 -1 -1 -1 -1 -1 -1 -1 -1 
248 383 388 505 658 766 898 -1 -1 -1 -1 -1 -1 -1 -1 
60 210 386 493 630 -1 -1 -1 -1 -1 -1 -1 -1 -1 -1 
39 90 692 748 913 -1 -1 -1 -1 -1 -1 -1 -1 -1 -1 
111 127 325 389 723 852 -1 -1 -1 -1 -1 -1 -1 -1 -1 
229 247 358 360 531 632 -1 -1 -1 -1 -1 -1 -1 -1 -1 
203 500 562 657 996 -1 -1 -1 -1 -1 -1 -1 -1 -1 -1 
22 150 160 260 -1 -1 -1 -1 -1 -1 -1 -1 -1 -1 -1 
106 184 617 665 727 861 974 -1 -1 -1 -1 -1 -1 -1 -1 
326 667 738 817 902 954 -1 -1 -1 -1 -1 -1 -1 -1 -1 
598 812 -1 -1 -1 -1 -1 -1 -1 -1 -1 -1 -1 -1 -1 
31 309 634 867 -1 -1 -1 -1 -1 -1 -1 -1 -1 -1 -1 
401 531 586 708 -1 -1 -1 -1 -1 -1 -1 -1 -1 -1 -1 
280 394 525 651 734 974 -1 -1 -1 -1 -1 -1 -1 -1 -1 
242 325 451 773 -1 -1 -1 -1 -1 -1 -1 -1 -1 -1 -1 
396 458 612 660 744 810 831 845 891 -1 -1 -1 -1 -1 -1 
138 310 832 -1 -1 -1 -1 -1 -1 -1 -1 -1 -1 -1 -1 
154 321 347 415 612 689 972 -1 -1 -1 -1 -1 -1 -1 -1 
96 235 366 628 898 946 -1 -1 -1 -1 -1 -1 -1 -1 -1 
36 590 756 861 930 -1 -1 -1 -1 -1 -1 -1 -1 -1 -1 
41 178 188 270 552 878 -1 -1 -1 -1 -1 -1 -1 -1 -1 
60 73 367 493 654 -1 -1 -1 -1 -1 -1 -1 -1 -1 -1 
267 349 927 -1 -1 -1 -1 -1 -1 -1 -1 -1 -1 -1 -1 
199 248 306 366 451 485 534 583 638 658 -1 -1 -1 -1 -1 
111 369 586 737 806 813 852 -1 -1 -1 -1 -1 -1 -1 -1 
172 199 220 411 932 981 -1 -1 -1 -1 -1 -1 -1 -1 -1 
48 163 494 508 974 -1 -1 -1 -1 -1 -1 -1 -1 -1 -1 
116 201 501 597 600 -1 -1 -1 -1 -1 -1 -1 -1 -1 -1 
39 555 729 843 913 976 -1 -1 -1 -1 -1 -1 -1 -1 -1 
163 378 516 694 734 912 965 -1 -1 -1 -1 -1 -1 -1 -1 
145 468 502 620 859 899 931 -1 -1 -1 -1 -1 -1 -1 -1 
298 380 437 458 487 744 -1 -1 -1 -1 -1 -1 -1 -1 -1 
92 120 302 -1 -1 -1 -1 -1 -1 -1 -1 -1 -1 -1 -1 
86 284 414 455 821 920 -1 -1 -1 -1 -1 -1 -1 -1 -1 
201 428 591 639 808 -1 -1 -1 -1 -1 -1 -1 -1 -1 -1 
141 144 223 242 -1 -1 -1 -1 -1 -1 -1 -1 -1 -1 -1 
303 377 586 802 893 895 -1 -1 -1 -1 -1 -1 -1 -1 -1 
447 544 637 711 713 -1 -1 -1 -1 -1 -1 -1 -1 -1 -1 
18 183 269 271 301 760 917 -1 -1 -1 -1 -1 -1 -1 -1 
219 432 730 833 -1 -1 -1 -1 -1 -1 -1 -1 -1 -1 -1 
140 351 472 928 -1 -1 -1 -1 -1 -1 -1 -1 -1 -1 -1 
63 102 206 270 -1 -1 -1 -1 -1 -1 -1 -1 -1 -1 -1 
99 152 231 475 538 568 933 -1 -1 -1 -1 -1 -1 -1 -1 
130 290 444 493 630 940 -1 -1 -1 -1 -1 -1 -1 -1 -1 
330 668 849 -1 -1 -1 -1 -1 -1 -1 -1 -1 -1 -1 -1 
324 452 542 995 -1 -1 -1 -1 -1 -1 -1 -1 -1 -1 -1 
185 199 249 390 806 897 -1 -1 -1 -1 -1 -1 -1 -1 -1 
460 634 783 784 801 826 847 -1 -1 -1 -1 -1 -1 -1 -1 
143 260 641 659 945 -1 -1 -1 -1 -1 -1 -1 -1 -1 -1 
91 284 398 999 -1 -1 -1 -1 -1 -1 -1 -1 -1 -1 -1 
67 382 480 670 780 882 -1 -1 -1 -1 -1 -1 -1 -1 -1 
59 121 524 602 671 769 809 888 970 -1 -1 -1 -1 -1 -1 
24 64 175 247 531 740 793 896 -1 -1 -1 -1 -1 -1 -1 
278 548 595 721 765 994 -1 -1 -1 -1 -1 -1 -1 -1 -1 
265 338 357 492 735 860 -1 -1 -1 -1 -1 -1 -1 -1 -1 
71 128 600 -1 -1 -1 -1 -1 -1 -1 -1 -1 -1 -1 -1 
481 946 -1 -1 -1 -1 -1 -1 -1 -1 -1 -1 -1 -1 -1 
38 117 261 551 -1 -1 -1 -1 -1 -1 -1 -1 -1 -1 -1 
27 94 174 202 446 450 770 777 911 -1 -1 -1 -1 -1 -1 
674 -1 -1 -1 -1 -1 -1 -1 -1 -1 -1 -1 -1 -1 -1 
7 74 78 79 158 274 275 536 753 -1 -1 -1 -1 -1 -1 
147 453 569 752 988 -1 -1 -1 -1 -1 -1 -1 -1 -1 -1 
203 318 631 989 -1 -1 -1 -1 -1 -1 -1 -1 -1 -1 -1 
81 101 206 233 399 591 -1 -1 -1 -1 -1 -1 -1 -1 -1 
72 359 617 678 689 781 810 972 -1 -1 -1 -1 -1 -1 -1 
24 149 442 575 701 893 -1 -1 -1 -1 -1 -1 -1 -1 -1 
44 132 165 259 648 850 -1 -1 -1 -1 -1 -1 -1 -1 -1 
186 227 404 449 719 -1 -1 -1 -1 -1 -1 -1 -1 -1 -1 
204 221 293 464 478 498 677 683 787 -1 -1 -1 -1 -1 -1 
215 354 623 631 684 739 768 993 -1 -1 -1 -1 -1 -1 -1 
180 467 537 765 846 -1 -1 -1 -1 -1 -1 -1 -1 -1 -1 
36 590 652 756 803 944 960 -1 -1 -1 -1 -1 -1 -1 -1 
148 200 311 396 487 699 761 -1 -1 -1 -1 -1 -1 -1 -1 
565 583 900 -1 -1 -1 -1 -1 -1 -1 -1 -1 -1 -1 -1 
85 188 520 641 755 857 926 -1 -1 -1 -1 -1 -1 -1 -1 
29 483 696 -1 -1 -1 -1 -1 -1 -1 -1 -1 -1 -1 -1 
16 133 250 849 -1 -1 -1 -1 -1 -1 -1 -1 -1 -1 -1 
11 271 301 430 531 575 -1 -1 -1 -1 -1 -1 -1 -1 -1 
157 166 302 528 581 984 -1 -1 -1 -1 -1 -1 -1 -1 -1 
34 266 291 408 896 921 -1 -1 -1 -1 -1 -1 -1 -1 -1 
4 181 364 461 825 -1 -1 -1 -1 -1 -1 -1 -1 -1 -1 
27 148 423 761 777 990 -1 -1 -1 -1 -1 -1 -1 -1 -1 
402 532 635 713 732 736 -1 -1 -1 -1 -1 -1 -1 -1 -1 
251 337 719 931 -1 -1 -1 -1 -1 -1 -1 -1 -1 -1 -1 
104 251 432 971 -1 -1 -1 -1 -1 -1 -1 -1 -1 -1 -1 
219 311 423 770 911 964 -1 -1 -1 -1 -1 -1 -1 -1 -1 
199 249 379 388 485 638 -1 -1 -1 -1 -1 -1 -1 -1 -1 
186 410 479 542 570 -1 -1 -1 -1 -1 -1 -1 -1 -1 -1 
128 322 426 501 600 -1 -1 -1 -1 -1 -1 -1 -1 -1 -1 
105 129 318 350 684 969 -1 -1 -1 -1 -1 -1 -1 -1 -1 
86 273 310 398 606 -1 -1 -1 -1 -1 -1 -1 -1 -1 -1 
323 558 649 843 906 -1 -1 -1 -1 -1 -1 -1 -1 -1 -1 
109 155 530 643 784 826 -1 -1 -1 -1 -1 -1 -1 -1 -1 
359 380 396 487 827 831 891 -1 -1 -1 -1 -1 -1 -1 -1 
585 853 887 922 996 -1 -1 -1 -1 -1 -1 -1 -1 -1 -1 
112 122 412 511 624 783 784 893 -1 -1 -1 -1 -1 -1 -1 
134 336 445 579 595 -1 -1 -1 -1 -1 -1 -1 -1 -1 -1 
198 834 885 -1 -1 -1 -1 -1 -1 -1 -1 -1 -1 -1 -1 
100 347 574 691 780 977 -1 -1 -1 -1 -1 -1 -1 -1 -1 
171 221 433 667 828 954 -1 -1 -1 -1 -1 -1 -1 -1 -1 
48 118 313 365 508 705 805 837 -1 -1 -1 -1 -1 -1 -1 
246 556 795 881 917 -1 -1 -1 -1 -1 -1 -1 -1 -1 -1 
336 361 435 614 903 -1 -1 -1 -1 -1 -1 -1 -1 -1 -1 
12 395 502 514 643 686 899 -1 -1 -1 -1 -1 -1 -1 -1 
123 191 193 474 690 854 942 975 -1 -1 -1 -1 -1 -1 -1 
69 181 527 811 948 -1 -1 -1 -1 -1 -1 -1 -1 -1 -1 
117 510 555 661 -1 -1 -1 -1 -1 -1 -1 -1 -1 -1 -1 
232 268 351 405 671 -1 -1 -1 -1 -1 -1 -1 -1 -1 -1 
53 131 178 546 605 666 816 -1 -1 -1 -1 -1 -1 -1 -1 
191 469 702 -1 -1 -1 -1 -1 -1 -1 -1 -1 -1 -1 -1 
99 152 181 253 407 527 890 933 -1 -1 -1 -1 -1 -1 -1 
556 676 682 760 927 -1 -1 -1 -1 -1 -1 -1 -1 -1 -1 
21 133 222 721 790 -1 -1 -1 -1 -1 -1 -1 -1 -1 -1 
180 221 433 537 683 -1 -1 -1 -1 -1 -1 -1 -1 -1 -1 
46 452 542 570 616 -1 -1 -1 -1 -1 -1 -1 -1 -1 -1 
65 67 315 345 415 557 991 -1 -1 -1 -1 -1 -1 -1 -1 
96 286 308 421 -1 -1 -1 -1 -1 -1 -1 -1 -1 -1 -1 
340 357 506 937 -1 -1 -1 -1 -1 -1 -1 -1 -1 -1 -1 
29 283 440 535 613 -1 -1 -1 -1 -1 -1 -1 -1 -1 -1 
66 750 980 -1 -1 -1 -1 -1 -1 -1 -1 -1 -1 -1 -1 
172 199 388 451 583 782 -1 -1 -1 -1 -1 -1 -1 -1 -1 
182 214 218 509 644 -1 -1 -1 -1 -1 -1 -1 -1 -1 -1 
122 200 359 396 437 458 772 797 -1 -1 -1 -1 -1 -1 -1 
176 192 764 818 907 -1 -1 -1 -1 -1 -1 -1 -1 -1 -1 
28 50 194 209 603 717 -1 -1 -1 -1 -1 -1 -1 -1 -1 
26 91 284 609 -1 -1 -1 -1 -1 -1 -1 -1 -1 -1 -1 
12 125 291 983 995 -1 -1 -1 -1 -1 -1 -1 -1 -1 -1 
419 703 871 -1 -1 -1 -1 -1 -1 -1 -1 -1 -1 -1 -1 
290 291 367 386 408 952 -1 -1 -1 -1 -1 -1 -1 -1 -1 
184 391 560 714 862 -1 -1 -1 -1 -1 -1 -1 -1 -1 -1 
143 178 666 926 -1 -1 -1 -1 -1 -1 -1 -1 -1 -1 -1 
186 528 779 -1 -1 -1 -1 -1 -1 -1 -1 -1 -1 -1 -1 
16 51 250 838 -1 -1 -1 -1 -1 -1 -1 -1 -1 -1 -1 
111 171 293 433 677 806 -1 -1 -1 -1 -1 -1 -1 -1 -1 
239 308 572 775 782 941 -1 -1 -1 -1 -1 -1 -1 -1 -1 
9 354 371 645 993 -1 -1 -1 -1 -1 -1 -1 -1 -1 -1 
320 322 392 453 600 -1 -1 -1 -1 -1 -1 -1 -1 -1 -1 
12 224 337 395 468 514 -1 -1 -1 -1 -1 -1 -1 -1 -1 
43 70 138 161 596 720 725 832 -1 -1 -1 -1 -1 -1 -1 
98 119 262 298 311 699 -1 -1 -1 -1 -1 -1 -1 -1 -1 
306 366 776 -1 -1 -1 -1 -1 -1 -1 -1 -1 -1 -1 -1 
141 237 254 340 482 723 -1 -1 -1 -1 -1 -1 -1 -1 -1 
66 263 664 939 -1 -1 -1 -1 -1 -1 -1 -1 -1 -1 -1 
48 391 465 868 -1 -1 -1 -1 -1 -1 -1 -1 -1 -1 -1 
85 103 486 520 521 647 -1 -1 -1 -1 -1 -1 -1 -1 -1 
90 471 555 661 680 948 -1 -1 -1 -1 -1 -1 -1 -1 -1 
46 122 258 304 460 783 893 987 -1 -1 -1 -1 -1 -1 -1 
329 339 665 679 861 930 -1 -1 -1 -1 -1 -1 -1 -1 -1 
71 128 355 544 615 711 -1 -1 -1 -1 -1 -1 -1 -1 -1 
12 337 468 502 570 931 -1 -1 -1 -1 -1 -1 -1 -1 -1 
28 37 79 108 275 603 -1 -1 -1 -1 -1 -1 -1 -1 -1 
109 394 567 694 734 912 -1 -1 -1 -1 -1 -1 -1 -1 -1 
51 250 641 647 659 -1 -1 -1 -1 -1 -1 -1 -1 -1 -1 
153 247 267 358 360 632 -1 -1 -1 -1 -1 -1 -1 -1 -1 
6 40 288 589 592 908 932 -1 -1 -1 -1 -1 -1 -1 -1 
41 103 439 509 836 857 -1 -1 -1 -1 -1 -1 -1 -1 -1 
30 182 509 836 -1 -1 -1 -1 -1 -1 -1 -1 -1 -1 -1 
31 240 290 672 709 758 962 -1 -1 -1 -1 -1 -1 -1 -1 
101 107 215 623 728 771 870 -1 -1 -1 -1 -1 -1 -1 -1 
59 74 78 121 333 416 769 809 -1 -1 -1 -1 -1 -1 -1 
1 378 651 861 966 974 -1 -1 -1 -1 -1 -1 -1 -1 -1 
42 82 707 714 892 -1 -1 -1 -1 -1 -1 -1 -1 -1 -1 
69 97 181 189 217 470 475 890 986 -1 -1 -1 -1 -1 -1 
443 496 -1 -1 -1 -1 -1 -1 -1 -1 -1 -1 -1 -1 -1 
25 238 547 672 709 -1 -1 -1 -1 -1 -1 -1 -1 -1 -1 
55 95 457 839 942 -1 -1 -1 -1 -1 -1 -1 -1 -1 -1 
24 64 370 377 417 442 -1 -1 -1 -1 -1 -1 -1 -1 -1 
132 447 736 882 885 894 -1 -1 -1 -1 -1 -1 -1 -1 -1 
159 165 317 564 850 901 -1 -1 -1 -1 -1 -1 -1 -1 -1 
286 306 388 583 766 941 -1 -1 -1 -1 -1 -1 -1 -1 -1 
10 29 283 328 483 574 717 -1 -1 -1 -1 -1 -1 -1 -1 
7 74 273 425 606 753 -1 -1 -1 -1 -1 -1 -1 -1 -1 
180 228 435 478 683 846 992 -1 -1 -1 -1 -1 -1 -1 -1 
58 99 127 300 407 879 -1 -1 -1 -1 -1 -1 -1 -1 -1 
259 700 788 889 -1 -1 -1 -1 -1 -1 -1 -1 -1 -1 -1 
53 211 551 605 739 768 816 -1 -1 -1 -1 -1 -1 -1 -1 
142 149 153 247 793 985 -1 -1 -1 -1 -1 -1 -1 -1 -1 
324 410 452 479 570 -1 -1 -1 -1 -1 -1 -1 -1 -1 -1 
25 73 620 686 997 -1 -1 -1 -1 -1 -1 -1 -1 -1 -1 
77 402 513 569 637 -1 -1 -1 -1 -1 -1 -1 -1 -1 -1 
196 237 242 325 774 982 -1 -1 -1 -1 -1 -1 -1 -1 -1 
178 473 563 -1 -1 -1 -1 -1 -1 -1 -1 -1 -1 -1 -1 
25 55 529 709 -1 -1 -1 -1 -1 -1 -1 -1 -1 -1 -1 
32 418 640 751 903 959 -1 -1 -1 -1 -1 -1 -1 -1 -1 
294 558 828 955 978 -1 -1 -1 -1 -1 -1 -1 -1 -1 -1 
1 56 873 979 -1 -1 -1 -1 -1 -1 -1 -1 -1 -1 -1 
211 318 422 540 631 684 739 -1 -1 -1 -1 -1 -1 -1 -1 
102 131 270 385 -1 -1 -1 -1 -1 -1 -1 -1 -1 -1 -1 
145 258 656 719 934 971 -1 -1 -1 -1 -1 -1 -1 -1 -1 
20 155 225 592 826 892 -1 -1 -1 -1 -1 -1 -1 -1 -1 
276 393 471 510 680 963 -1 -1 -1 -1 -1 -1 -1 -1 -1 
117 466 476 676 -1 -1 -1 -1 -1 -1 -1 -1 -1 -1 -1 
65 113 326 333 345 480 610 991 -1 -1 -1 -1 -1 -1 -1 
226 244 294 456 549 -1 -1 -1 -1 -1 -1 -1 -1 -1 -1 
15 47 669 754 763 842 865 950 -1 -1 -1 -1 -1 -1 -1 
292 313 328 494 805 862 -1 -1 -1 -1 -1 -1 -1 -1 -1 
159 838 876 -1 -1 -1 -1 -1 -1 -1 -1 -1 -1 -1 -1 
203 371 601 996 -1 -1 -1 -1 -1 -1 -1 -1 -1 -1 -1 
22 53 363 546 926 948 -1 -1 -1 -1 -1 -1 -1 -1 -1 
533 681 850 -1 -1 -1 -1 -1 -1 -1 -1 -1 -1 -1 -1 
306 438 583 -1 -1 -1 -1 -1 -1 -1 -1 -1 -1 -1 -1 
75 312 808 889 -1 -1 -1 -1 -1 -1 -1 -1 -1 -1 -1 
516 594 620 961 -1 -1 -1 -1 -1 -1 -1 -1 -1 -1 -1 
89 336 407 614 773 879 -1 -1 -1 -1 -1 -1 -1 -1 -1 
77 128 426 544 752 -1 -1 -1 -1 -1 -1 -1 -1 -1 -1 
452 479 514 542 719 983 -1 -1 -1 -1 -1 -1 -1 -1 -1 
61 83 608 626 842 844 954 -1 -1 -1 -1 -1 -1 -1 -1 
26 88 161 499 782 -1 -1 -1 -1 -1 -1 -1 -1 -1 -1 
45 755 849 -1 -1 -1 -1 -1 -1 -1 -1 -1 -1 -1 -1 
463 535 663 977 -1 -1 -1 -1 -1 -1 -1 -1 -1 -1 -1 
11 46 142 149 430 442 616 987 -1 -1 -1 -1 -1 -1 -1 
37 194 274 603 736 800 894 -1 -1 -1 -1 -1 -1 -1 -1 
31 136 170 213 279 733 747 -1 -1 -1 -1 -1 -1 -1 -1 
173 268 762 914 -1 -1 -1 -1 -1 -1 -1 -1 -1 -1 -1 
89 134 461 955 -1 -1 -1 -1 -1 -1 -1 -1 -1 -1 -1 
15 47 754 998 -1 -1 -1 -1 -1 -1 -1 -1 -1 -1 -1 
0 33 84 157 302 443 833 880 -1 -1 -1 -1 -1 -1 -1 
137 173 195 745 764 907 914 -1 -1 -1 -1 -1 -1 -1 -1 
306 388 438 485 534 565 638 900 -1 -1 -1 -1 -1 -1 -1 
197 672 758 -1 -1 -1 -1 -1 -1 -1 -1 -1 -1 -1 -1 
459 848 911 -1 -1 -1 -1 -1 -1 -1 -1 -1 -1 -1 -1 
213 377 389 401 802 806 813 819 897 -1 -1 -1 -1 -1 -1 
201 233 591 622 -1 -1 -1 -1 -1 -1 -1 -1 -1 -1 -1 
356 688 767 842 865 959 999 -1 -1 -1 -1 -1 -1 -1 -1 
96 177 220 235 519 745 -1 -1 -1 -1 -1 -1 -1 -1 -1 
384 436 651 741 792 904 956 -1 -1 -1 -1 -1 -1 -1 -1 
101 233 281 399 428 587 645 -1 -1 -1 -1 -1 -1 -1 -1 
20 40 288 519 554 653 826 932 -1 -1 -1 -1 -1 -1 -1 
355 639 698 938 990 -1 -1 -1 -1 -1 -1 -1 -1 -1 -1 
567 743 835 997 -1 -1 -1 -1 -1 -1 -1 -1 -1 -1 -1 
32 330 418 461 804 872 -1 -1 -1 -1 -1 -1 -1 -1 -1 
5 88 503 725 844 883 970 -1 -1 -1 -1 -1 -1 -1 -1 
27 116 202 230 392 938 990 -1 -1 -1 -1 -1 -1 -1 -1 
375 705 -1 -1 -1 -1 -1 -1 -1 -1 -1 -1 -1 -1 -1 
651 803 859 956 961 -1 -1 -1 -1 -1 -1 -1 -1 -1 -1 
128 230 355 392 420 453 501 -1 -1 -1 -1 -1 -1 -1 -1 
203 334 562 631 -1 -1 -1 -1 -1 -1 -1 -1 -1 -1 -1 
87 416 722 809 -1 -1 -1 -1 -1 -1 -1 -1 -1 -1 -1 
194 274 275 489 515 576 717 -1 -1 -1 -1 -1 -1 -1 -1 
97 189 190 207 257 881 -1 -1 -1 -1 -1 -1 -1 -1 -1 
211 473 540 739 858 -1 -1 -1 -1 -1 -1 -1 -1 -1 -1 
59 273 455 536 769 -1 -1 -1 -1 -1 -1 -1 -1 -1 -1 
321 355 698 711 -1 -1 -1 -1 -1 -1 -1 -1 -1 -1 -1 
83 571 757 842 -1 -1 -1 -1 -1 -1 -1 -1 -1 -1 -1 
26 490 621 688 967 -1 -1 -1 -1 -1 -1 -1 -1 -1 -1 
23 61 113 319 326 557 716 738 -1 -1 -1 -1 -1 -1 -1 
136 898 908 -1 -1 -1 -1 -1 -1 -1 -1 -1 -1 -1 -1 
2 380 382 670 698 810 845 -1 -1 -1 -1 -1 -1 -1 -1 
10 29 252 483 726 -1 -1 -1 -1 -1 -1 -1 -1 -1 -1 
93 180 336 361 467 568 -1 -1 -1 -1 -1 -1 -1 -1 -1 
312 513 -1 -1 -1 -1 -1 -1 -1 -1 -1 -1 -1 -1 -1 
11 46 157 227 479 575 704 880 987 -1 -1 -1 -1 -1 -1 
72 106 110 154 373 429 665 689 727 -1 -1 -1 -1 -1 -1 
37 158 236 829 915 968 -1 -1 -1 -1 -1 -1 -1 -1 -1 
76 265 740 -1 -1 -1 -1 -1 -1 -1 -1 -1 -1 -1 -1 
395 543 567 -1 -1 -1 -1 -1 -1 -1 -1 -1 -1 -1 -1 
26 356 609 967 -1 -1 -1 -1 -1 -1 -1 -1 -1 -1 -1 
57 587 996 -1 -1 -1 -1 -1 -1 -1 -1 -1 -1 -1 -1 
354 434 523 768 870 993 -1 -1 -1 -1 -1 -1 -1 -1 -1 
112 200 460 781 784 918 947 953 -1 -1 -1 -1 -1 -1 -1 
127 340 693 723 937 -1 -1 -1 -1 -1 -1 -1 -1 -1 -1 
88 356 571 697 842 954 -1 -1 -1 -1 -1 -1 -1 -1 -1 
241 628 724 886 939 -1 -1 -1 -1 -1 -1 -1 -1 -1 -1 
146 383 627 724 946 -1 -1 -1 -1 -1 -1 -1 -1 -1 -1 
288 716 892 951 -1 -1 -1 -1 -1 -1 -1 -1 -1 -1 -1 
130 367 408 758 -1 -1 -1 -1 -1 -1 -1 -1 -1 -1 -1 
203 427 434 551 601 684 739 -1 -1 -1 -1 -1 -1 -1 -1 
76 247 360 370 518 740 860 871 -1 -1 -1 -1 -1 -1 -1 
25 73 224 -1 -1 -1 -1 -1 -1 -1 -1 -1 -1 -1 -1 
309 376 412 826 847 867 -1 -1 -1 -1 -1 -1 -1 -1 -1 
447 713 780 882 977 -1 -1 -1 -1 -1 -1 -1 -1 -1 -1 
264 295 328 663 863 -1 -1 -1 -1 -1 -1 -1 -1 -1 -1 
77 252 402 544 -1 -1 -1 -1 -1 -1 -1 -1 -1 -1 -1 
242 388 451 583 774 900 -1 -1 -1 -1 -1 -1 -1 -1 -1 
281 399 593 687 938 -1 -1 -1 -1 -1 -1 -1 -1 -1 -1 
548 751 767 790 959 -1 -1 -1 -1 -1 -1 -1 -1 -1 -1 
85 413 439 517 647 659 -1 -1 -1 -1 -1 -1 -1 -1 -1 
270 700 788 889 -1 -1 -1 -1 -1 -1 -1 -1 -1 -1 -1 
55 304 457 468 686 784 -1 -1 -1 -1 -1 -1 -1 -1 -1 
214 236 486 648 838 915 -1 -1 -1 -1 -1 -1 -1 -1 -1 
334 500 591 993 -1 -1 -1 -1 -1 -1 -1 -1 -1 -1 -1 
167 191 193 241 674 -1 -1 -1 -1 -1 -1 -1 -1 -1 -1 
297 299 509 517 641 902 -1 -1 -1 -1 -1 -1 -1 -1 -1 
132 165 316 431 644 681 850 915 -1 -1 -1 -1 -1 -1 -1 
39 226 341 456 906 910 -1 -1 -1 -1 -1 -1 -1 -1 -1 
126 253 693 890 -1 -1 -1 -1 -1 -1 -1 -1 -1 -1 -1 
378 525 590 599 734 904 -1 -1 -1 -1 -1 -1 -1 -1 -1 
148 174 436 884 934 953 -1 -1 -1 -1 -1 -1 -1 -1 -1 
185 592 673 801 932 951 -1 -1 -1 -1 -1 -1 -1 -1 -1 
55 386 847 952 -1 -1 -1 -1 -1 -1 -1 -1 -1 -1 -1 
794 846 900 -1 -1 -1 -1 -1 -1 -1 -1 -1 -1 -1 -1 
216 227 258 553 934 971 -1 -1 -1 -1 -1 -1 -1 -1 -1 
98 285 350 371 887 922 -1 -1 -1 -1 -1 -1 -1 -1 -1 
172 199 366 388 -1 -1 -1 -1 -1 -1 -1 -1 -1 -1 -1 
85 307 335 413 517 641 945 -1 -1 -1 -1 -1 -1 -1 -1 
30 182 380 675 831 891 -1 -1 -1 -1 -1 -1 -1 -1 -1 
305 471 510 -1 -1 -1 -1 -1 -1 -1 -1 -1 -1 -1 -1 
106 110 155 225 947 974 -1 -1 -1 -1 -1 -1 -1 -1 -1 
275 295 574 636 710 717 -1 -1 -1 -1 -1 -1 -1 -1 -1 
66 170 197 240 263 507 799 898 -1 -1 -1 -1 -1 -1 -1 
154 179 343 373 512 617 -1 -1 -1 -1 -1 -1 -1 -1 -1 
178 188 473 495 728 816 857 926 -1 -1 -1 -1 -1 -1 -1 
299 374 464 828 950 954 -1 -1 -1 -1 -1 -1 -1 -1 -1 
21 32 330 409 872 -1 -1 -1 -1 -1 -1 -1 -1 -1 -1 
236 559 754 757 759 763 998 -1 -1 -1 -1 -1 -1 -1 -1 
30 182 415 612 855 -1 -1 -1 -1 -1 -1 -1 -1 -1 -1 
138 351 416 472 888 -1 -1 -1 -1 -1 -1 -1 -1 -1 -1 
522 529 584 709 758 962 -1 -1 -1 -1 -1 -1 -1 -1 -1 
112 653 801 826 947 -1 -1 -1 -1 -1 -1 -1 -1 -1 -1 
167 197 241 424 646 939 -1 -1 -1 -1 -1 -1 -1 -1 -1 
103 660 738 748 791 827 902 -1 -1 -1 -1 -1 -1 -1 -1 
261 476 556 682 -1 -1 -1 -1 -1 -1 -1 -1 -1 -1 -1 
171 185 204 293 319 433 498 -1 -1 -1 -1 -1 -1 -1 -1 
72 112 225 429 781 947 949 -1 -1 -1 -1 -1 -1 -1 -1 
147 179 512 873 874 930 988 -1 -1 -1 -1 -1 -1 -1 -1 
69 217 510 555 843 976 -1 -1 -1 -1 -1 -1 -1 -1 -1 
316 564 648 915 -1 -1 -1 -1 -1 -1 -1 -1 -1 -1 -1 
166 327 476 676 -1 -1 -1 -1 -1 -1 -1 -1 -1 -1 -1 
88 221 433 478 537 782 -1 -1 -1 -1 -1 -1 -1 -1 -1 
129 318 354 434 454 551 631 768 -1 -1 -1 -1 -1 -1 -1 
82 195 314 705 707 854 856 -1 -1 -1 -1 -1 -1 -1 -1 
468 543 643 839 -1 -1 -1 -1 -1 -1 -1 -1 -1 -1 -1 
2 281 639 771 845 -1 -1 -1 -1 -1 -1 -1 -1 -1 -1 
356 588 609 767 959 992 -1 -1 -1 -1 -1 -1 -1 -1 -1 
154 382 429 617 727 761 810 866 -1 -1 -1 -1 -1 -1 -1 
187 314 469 854 -1 -1 -1 -1 -1 -1 -1 -1 -1 -1 -1 
72 100 154 292 343 463 -1 -1 -1 -1 -1 -1 -1 -1 -1 
39 368 748 913 -1 -1 -1 -1 -1 -1 -1 -1 -1 -1 -1 
99 254 340 625 650 -1 -1 -1 -1 -1 -1 -1 -1 -1 -1 
123 155 394 516 839 942 965 -1 -1 -1 -1 -1 -1 -1 -1 
98 114 298 354 699 744 -1 -1 -1 -1 -1 -1 -1 -1 -1 
255 313 440 -1 -1 -1 -1 -1 -1 -1 -1 -1 -1 -1 -1 
356 626 865 950 959 994 -1 -1 -1 -1 -1 -1 -1 -1 -1 
2 321 593 607 612 866 990 -1 -1 -1 -1 -1 -1 -1 -1 
98 311 437 504 695 -1 -1 -1 -1 -1 -1 -1 -1 -1 -1 
539 642 788 822 -1 -1 -1 -1 -1 -1 -1 -1 -1 -1 -1 
304 430 783 983 -1 -1 -1 -1 -1 -1 -1 -1 -1 -1 -1 
238 474 743 -1 -1 -1 -1 -1 -1 -1 -1 -1 -1 -1 -1 
8 190 207 492 840 860 937 -1 -1 -1 -1 -1 -1 -1 -1 
0 11 262 271 616 772 880 987 -1 -1 -1 -1 -1 -1 -1 
42 48 465 598 685 805 973 -1 -1 -1 -1 -1 -1 -1 -1 
151 348 -1 -1 -1 -1 -1 -1 -1 -1 -1 -1 -1 -1 -1 
6 20 195 346 526 685 -1 -1 -1 -1 -1 -1 -1 -1 -1 
24 175 213 303 377 -1 -1 -1 -1 -1 -1 -1 -1 -1 -1 
55 167 522 529 547 672 -1 -1 -1 -1 -1 -1 -1 -1 -1 
78 87 100 292 663 809 991 -1 -1 -1 -1 -1 -1 -1 -1 
312 321 402 513 607 713 -1 -1 -1 -1 -1 -1 -1 -1 -1 
5 172 204 293 883 -1 -1 -1 -1 -1 -1 -1 -1 -1 -1 
321 347 402 447 635 711 882 -1 -1 -1 -1 -1 -1 -1 -1 
42 292 494 526 -1 -1 -1 -1 -1 -1 -1 -1 -1 -1 -1 
34 921 -1 -1 -1 -1 -1 -1 -1 -1 -1 -1 -1 -1 -1 
23 61 319 610 629 951 -1 -1 -1 -1 -1 -1 -1 -1 -1 
28 50 275 489 535 603 663 -1 -1 -1 -1 -1 -1 -1 -1 
58 244 294 852 -1 -1 -1 -1 -1 -1 -1 -1 -1 -1 -1 
251 432 448 553 570 -1 -1 -1 -1 -1 -1 -1 -1 -1 -1 
70 161 308 503 778 832 -1 -1 -1 -1 -1 -1 -1 -1 -1 
133 278 418 477 865 959 -1 -1 -1 -1 -1 -1 -1 -1 -1 
264 295 602 769 809 905 -1 -1 -1 -1 -1 -1 -1 -1 -1 
369 506 625 879 982 -1 -1 -1 -1 -1 -1 -1 -1 -1 -1 
66 627 628 939 -1 -1 -1 -1 -1 -1 -1 -1 -1 -1 -1 
138 503 596 832 844 -1 -1 -1 -1 -1 -1 -1 -1 -1 -1 
205 613 874 -1 -1 -1 -1 -1 -1 -1 -1 -1 -1 -1 -1 
36 373 617 689 761 884 -1 -1 -1 -1 -1 -1 -1 -1 -1 
102 215 523 666 857 870 -1 -1 -1 -1 -1 -1 -1 -1 -1 
114 129 393 768 963 -1 -1 -1 -1 -1 -1 -1 -1 -1 -1 
68 92 120 219 285 404 853 -1 -1 -1 -1 -1 -1 -1 -1 
30 287 744 771 831 836 -1 -1 -1 -1 -1 -1 -1 -1 -1 
194 209 272 447 736 -1 -1 -1 -1 -1 -1 -1 -1 -1 -1 
136 213 309 577 820 897 -1 -1 -1 -1 -1 -1 -1 -1 -1 
109 378 394 516 651 966 -1 -1 -1 -1 -1 -1 -1 -1 -1 
64 196 265 338 419 807 -1 -1 -1 -1 -1 -1 -1 -1 -1 
316 447 532 576 732 894 -1 -1 -1 -1 -1 -1 -1 -1 -1 
196 332 389 813 840 -1 -1 -1 -1 -1 -1 -1 -1 -1 -1 
326 374 610 675 791 902 -1 -1 -1 -1 -1 -1 -1 -1 -1 
277 434 540 551 605 631 858 -1 -1 -1 -1 -1 -1 -1 -1 
76 247 417 619 632 -1 -1 -1 -1 -1 -1 -1 -1 -1 -1 
590 756 792 956 -1 -1 -1 -1 -1 -1 -1 -1 -1 -1 -1 
0 33 84 105 -1 -1 -1 -1 -1 -1 -1 -1 -1 -1 -1 
95 594 702 839 997 -1 -1 -1 -1 -1 -1 -1 -1 -1 -1 
287 380 396 695 731 845 -1 -1 -1 -1 -1 -1 -1 -1 -1 
6 346 582 589 764 -1 -1 -1 -1 -1 -1 -1 -1 -1 -1 
862 923 -1 -1 -1 -1 -1 -1 -1 -1 -1 -1 -1 -1 -1 
170 332 352 577 750 -1 -1 -1 -1 -1 -1 -1 -1 -1 -1 
103 368 675 692 791 -1 -1 -1 -1 -1 -1 -1 -1 -1 -1 
54 124 160 755 926 -1 -1 -1 -1 -1 -1 -1 -1 -1 -1 
66 248 484 747 980 -1 -1 -1 -1 -1 -1 -1 -1 -1 -1 
548 640 765 903 992 -1 -1 -1 -1 -1 -1 -1 -1 -1 -1 
147 230 339 426 569 -1 -1 -1 -1 -1 -1 -1 -1 -1 -1 
7 28 275 295 425 536 909 928 -1 -1 -1 -1 -1 -1 -1 
15 559 580 669 920 998 -1 -1 -1 -1 -1 -1 -1 -1 -1 
54 297 439 573 749 955 -1 -1 -1 -1 -1 -1 -1 -1 -1 
94 384 436 741 792 960 -1 -1 -1 -1 -1 -1 -1 -1 -1 
74 80 158 236 608 669 817 -1 -1 -1 -1 -1 -1 -1 -1 
130 240 290 522 584 630 672 962 -1 -1 -1 -1 -1 -1 -1 
51 115 669 876 998 -1 -1 -1 -1 -1 -1 -1 -1 -1 -1 
183 301 403 476 796 917 -1 -1 -1 -1 -1 -1 -1 -1 -1 
148 437 446 689 727 810 -1 -1 -1 -1 -1 -1 -1 -1 -1 
195 232 578 814 856 -1 -1 -1 -1 -1 -1 -1 -1 -1 -1 
47 51 133 299 559 669 950 -1 -1 -1 -1 -1 -1 -1 -1 
176 488 582 745 818 907 -1 -1 -1 -1 -1 -1 -1 -1 -1 
13 418 435 751 903 992 -1 -1 -1 -1 -1 -1 -1 -1 -1 
96 146 286 366 534 776 -1 -1 -1 -1 -1 -1 -1 -1 -1 
588 640 688 -1 -1 -1 -1 -1 -1 -1 -1 -1 -1 -1 -1 
434 540 623 684 729 870 -1 -1 -1 -1 -1 -1 -1 -1 -1 
295 416 524 606 722 809 928 -1 -1 -1 -1 -1 -1 -1 -1 
94 135 151 348 423 450 911 -1 -1 -1 -1 -1 -1 -1 -1 
162 523 687 731 836 -1 -1 -1 -1 -1 -1 -1 -1 -1 -1 
298 487 704 797 910 -1 -1 -1 -1 -1 -1 -1 -1 -1 -1 
93 180 379 568 879 -1 -1 -1 -1 -1 -1 -1 -1 -1 -1 
248 296 545 638 820 -1 -1 -1 -1 -1 -1 -1 -1 -1 -1 
228 344 499 941 -1 -1 -1 -1 -1 -1 -1 -1 -1 -1 -1 
146 286 306 505 766 -1 -1 -1 -1 -1 -1 -1 -1 -1 -1 
27 94 329 423 446 -1 -1 -1 -1 -1 -1 -1 -1 -1 -1 
43 70 137 720 -1 -1 -1 -1 -1 -1 -1 -1 -1 -1 -1 
496 985 -1 -1 -1 -1 -1 -1 -1 -1 -1 -1 -1 -1 -1 
67 315 415 463 635 977 -1 -1 -1 -1 -1 -1 -1 -1 -1 
106 200 359 429 624 678 884 947 -1 -1 -1 -1 -1 -1 -1 
172 228 485 499 572 683 -1 -1 -1 -1 -1 -1 -1 -1 -1 
303 304 412 460 511 701 847 893 -1 -1 -1 -1 -1 -1 -1 
412 457 460 624 643 918 -1 -1 -1 -1 -1 -1 -1 -1 -1 
256 342 829 -1 -1 -1 -1 -1 -1 -1 -1 -1 -1 -1 -1 
41 107 270 788 822 836 924 -1 -1 -1 -1 -1 -1 -1 -1 
13 89 221 294 300 433 828 -1 -1 -1 -1 -1 -1 -1 -1 
259 282 539 642 700 786 822 889 -1 -1 -1 -1 -1 -1 -1 
53 -1 -1 -1 -1 -1 -1 -1 -1 -1 -1 -1 -1 -1 -1 
477 640 -1 -1 -1 -1 -1 -1 -1 -1 -1 -1 -1 -1 -1 
171 675 738 748 -1 -1 -1 -1 -1 -1 -1 -1 -1 -1 -1 
104 590 741 756 944 956 -1 -1 -1 -1 -1 -1 -1 -1 -1 
34 153 247 266 417 541 896 -1 -1 -1 -1 -1 -1 -1 -1 
93 141 180 361 655 846 -1 -1 -1 -1 -1 -1 -1 -1 -1 
246 466 824 -1 -1 -1 -1 -1 -1 -1 -1 -1 -1 -1 -1 
3 166 301 760 984 -1 -1 -1 -1 -1 -1 -1 -1 -1 -1 
122 487 772 802 895 -1 -1 -1 -1 -1 -1 -1 -1 -1 -1 
338 357 935 -1 -1 -1 -1 -1 -1 -1 -1 -1 -1 -1 -1 
197 241 664 898 908 -1 -1 -1 -1 -1 -1 -1 -1 -1 -1 
37 576 -1 -1 -1 -1 -1 -1 -1 -1 -1 -1 -1 -1 -1 
303 309 412 653 673 -1 -1 -1 -1 -1 -1 -1 -1 -1 -1 
244 269 401 586 797 895 906 -1 -1 -1 -1 -1 -1 -1 -1 
145 436 599 899 934 944 966 -1 -1 -1 -1 -1 -1 -1 -1 
336 595 903 -1 -1 -1 -1 -1 -1 -1 -1 -1 -1 -1 -1 
42 168 313 465 560 705 973 -1 -1 -1 -1 -1 -1 -1 -1 
111 244 389 411 498 586 819 897 -1 -1 -1 -1 -1 -1 -1 
196 296 338 735 815 935 -1 -1 -1 -1 -1 -1 -1 -1 -1 
71 75 81 399 566 -1 -1 -1 -1 -1 -1 -1 -1 -1 -1 
78 87 121 295 416 524 602 710 722 769 -1 -1 -1 -1 -1 
359 380 429 612 689 761 845 891 972 -1 -1 -1 -1 -1 -1 
54 90 124 470 948 976 978 -1 -1 -1 -1 -1 -1 -1 -1 
48 82 123 163 375 868 965 -1 -1 -1 -1 -1 -1 -1 -1 
229 389 586 737 852 -1 -1 -1 -1 -1 -1 -1 -1 -1 -1 
232 289 762 856 905 -1 -1 -1 -1 -1 -1 -1 -1 -1 -1 
338 807 -1 -1 -1 -1 -1 -1 -1 -1 -1 -1 -1 -1 -1 
53 90 473 540 666 913 -1 -1 -1 -1 -1 -1 -1 -1 -1 
80 214 236 345 374 757 -1 -1 -1 -1 -1 -1 -1 -1 -1 
192 314 353 488 764 907 -1 -1 -1 -1 -1 -1 -1 -1 -1 
185 208 244 586 806 895 897 -1 -1 -1 -1 -1 -1 -1 -1 
136 199 248 249 332 733 774 -1 -1 -1 -1 -1 -1 -1 -1 
169 398 920 -1 -1 -1 -1 -1 -1 -1 -1 -1 -1 -1 -1 
270 700 786 788 878 924 -1 -1 -1 -1 -1 -1 -1 -1 -1 
1 280 923 957 -1 -1 -1 -1 -1 -1 -1 -1 -1 -1 -1 
8 349 795 -1 -1 -1 -1 -1 -1 -1 -1 -1 -1 -1 -1 
445 -1 -1 -1 -1 -1 -1 -1 -1 -1 -1 -1 -1 -1 -1 
412 457 554 592 634 673 -1 -1 -1 -1 -1 -1 -1 -1 -1 
208 226 458 675 831 943 -1 -1 -1 -1 -1 -1 -1 -1 -1 
464 549 667 787 -1 -1 -1 -1 -1 -1 -1 -1 -1 -1 -1 
158 236 256 618 785 -1 -1 -1 -1 -1 -1 -1 -1 -1 -1 
104 145 859 931 944 971 -1 -1 -1 -1 -1 -1 -1 -1 -1 
287 341 380 458 660 731 827 -1 -1 -1 -1 -1 -1 -1 -1 
310 381 503 720 725 851 -1 -1 -1 -1 -1 -1 -1 -1 -1 
157 404 581 880 -1 -1 -1 -1 -1 -1 -1 -1 -1 -1 -1 
198 462 -1 -1 -1 -1 -1 -1 -1 -1 -1 -1 -1 -1 -1 
594 912 -1 -1 -1 -1 -1 -1 -1 -1 -1 -1 -1 -1 -1 
30 44 162 520 521 731 771 786 -1 -1 -1 -1 -1 -1 -1 
313 465 -1 -1 -1 -1 -1 -1 -1 -1 -1 -1 -1 -1 -1 
159 497 561 644 -1 -1 -1 -1 -1 -1 -1 -1 -1 -1 -1 
95 530 686 694 743 942 997 -1 -1 -1 -1 -1 -1 -1 -1 
190 703 737 852 860 -1 -1 -1 -1 -1 -1 -1 -1 -1 -1 
130 170 279 331 352 -1 -1 -1 -1 -1 -1 -1 -1 -1 -1 
15 559 571 588 608 626 -1 -1 -1 -1 -1 -1 -1 -1 -1 
18 323 393 456 680 -1 -1 -1 -1 -1 -1 -1 -1 -1 -1 
59 83 571 596 725 -1 -1 -1 -1 -1 -1 -1 -1 -1 -1 
380 612 687 744 810 990 -1 -1 -1 -1 -1 -1 -1 -1 -1 
180 361 435 537 655 794 -1 -1 -1 -1 -1 -1 -1 -1 -1 
412 634 654 783 952 -1 -1 -1 -1 -1 -1 -1 -1 -1 -1 
57 116 585 911 -1 -1 -1 -1 -1 -1 -1 -1 -1 -1 -1 
307 330 409 441 573 864 -1 -1 -1 -1 -1 -1 -1 -1 -1 
259 431 533 564 648 -1 -1 -1 -1 -1 -1 -1 -1 -1 -1 
26 91 832 -1 -1 -1 -1 -1 -1 -1 -1 -1 -1 -1 -1 
127 190 369 389 718 813 840 -1 -1 -1 -1 -1 -1 -1 -1 
68 219 459 730 887 922 -1 -1 -1 -1 -1 -1 -1 -1 -1 
82 314 469 685 690 975 -1 -1 -1 -1 -1 -1 -1 -1 -1 
44 132 139 218 670 882 -1 -1 -1 -1 -1 -1 -1 -1 -1 
195 314 685 762 814 -1 -1 -1 -1 -1 -1 -1 -1 -1 -1 
41 188 439 520 666 728 870 -1 -1 -1 -1 -1 -1 -1 -1 
211 605 739 -1 -1 -1 -1 -1 -1 -1 -1 -1 -1 -1 -1 
395 599 830 931 -1 -1 -1 -1 -1 -1 -1 -1 -1 -1 -1 
190 360 419 632 703 840 -1 -1 -1 -1 -1 -1 -1 -1 -1 
1 36 373 384 512 525 873 930 -1 -1 -1 -1 -1 -1 -1 
343 494 560 746 -1 -1 -1 -1 -1 -1 -1 -1 -1 -1 -1 
28 283 636 -1 -1 -1 -1 -1 -1 -1 -1 -1 -1 -1 -1 
260 307 849 -1 -1 -1 -1 -1 -1 -1 -1 -1 -1 -1 -1 
47 559 588 697 721 959 -1 -1 -1 -1 -1 -1 -1 -1 -1 
339 689 698 990 -1 -1 -1 -1 -1 -1 -1 -1 -1 -1 -1 
193 376 634 -1 -1 -1 -1 -1 -1 -1 -1 -1 -1 -1 -1 
49 365 508 812 -1 -1 -1 -1 -1 -1 -1 -1 -1 -1 -1 
117 246 -1 -1 -1 -1 -1 -1 -1 -1 -1 -1 -1 -1 -1 
215 523 623 728 768 857 913 -1 -1 -1 -1 -1 -1 -1 -1 
8 76 349 360 492 632 -1 -1 -1 -1 -1 -1 -1 -1 -1 
4 330 595 668 -1 -1 -1 -1 -1 -1 -1 -1 -1 -1 -1 
205 550 679 861 930 -1 -1 -1 -1 -1 -1 -1 -1 -1 -1 
77 179 205 679 726 -1 -1 -1 -1 -1 -1 -1 -1 -1 -1 
212 335 901 -1 -1 -1 -1 -1 -1 -1 -1 -1 -1 -1 -1 
561 759 968 -1 -1 -1 -1 -1 -1 -1 -1 -1 -1 -1 -1 
121 288 346 883 970 981 -1 -1 -1 -1 -1 -1 -1 -1 -1 
188 212 385 822 901 924 945 -1 -1 -1 -1 -1 -1 -1 -1 
93 231 254 538 568 723 773 -1 -1 -1 -1 -1 -1 -1 -1 
227 285 581 616 704 833 -1 -1 -1 -1 -1 -1 -1 -1 -1 
18 246 466 604 -1 -1 -1 -1 -1 -1 -1 -1 -1 -1 -1 
139 321 415 532 635 713 855 -1 -1 -1 -1 -1 -1 -1 -1 
204 220 596 712 877 970 981 -1 -1 -1 -1 -1 -1 -1 -1 
36 106 652 727 781 966 -1 -1 -1 -1 -1 -1 -1 -1 -1 
132 259 312 462 532 -1 -1 -1 -1 -1 -1 -1 -1 -1 -1 
164 241 627 -1 -1 -1 -1 -1 -1 -1 -1 -1 -1 -1 -1 
459 657 853 996 -1 -1 -1 -1 -1 -1 -1 -1 -1 -1 -1 
43 138 173 346 416 671 970 -1 -1 -1 -1 -1 -1 -1 -1 
539 566 642 788 -1 -1 -1 -1 -1 -1 -1 -1 -1 -1 -1 
97 99 189 253 475 527 650 -1 -1 -1 -1 -1 -1 -1 -1 
359 380 458 660 810 943 972 -1 -1 -1 -1 -1 -1 -1 -1 
225 362 526 554 629 -1 -1 -1 -1 -1 -1 -1 -1 -1 -1 
122 401 430 460 511 783 987 -1 -1 -1 -1 -1 -1 -1 -1 
67 132 218 532 576 736 915 -1 -1 -1 -1 -1 -1 -1 -1 
208 401 797 802 819 943 -1 -1 -1 -1 -1 -1 -1 -1 -1 
24 34 149 266 291 417 444 793 921 -1 -1 -1 -1 -1 -1 
185 213 411 586 733 806 819 -1 -1 -1 -1 -1 -1 -1 -1 
66 136 366 383 611 664 799 -1 -1 -1 -1 -1 -1 -1 -1 
109 145 395 468 803 -1 -1 -1 -1 -1 -1 -1 -1 -1 -1 
223 242 438 583 638 655 -1 -1 -1 -1 -1 -1 -1 -1 -1 
159 212 317 533 875 878 945 -1 -1 -1 -1 -1 -1 -1 -1 
103 374 647 675 738 -1 -1 -1 -1 -1 -1 -1 -1 -1 -1 
467 548 751 765 804 -1 -1 -1 -1 -1 -1 -1 -1 -1 -1 
1 590 651 -1 -1 -1 -1 -1 -1 -1 -1 -1 -1 -1 -1 
168 243 264 722 814 -1 -1 -1 -1 -1 -1 -1 -1 -1 -1 
18 229 269 456 649 802 -1 -1 -1 -1 -1 -1 -1 -1 -1 
488 582 764 818 914 -1 -1 -1 -1 -1 -1 -1 -1 -1 -1 
40 235 519 611 799 -1 -1 -1 -1 -1 -1 -1 -1 -1 -1 
28 140 753 -1 -1 -1 -1 -1 -1 -1 -1 -1 -1 -1 -1 
183 269 341 649 772 963 -1 -1 -1 -1 -1 -1 -1 -1 -1 
202 423 450 585 770 848 922 -1 -1 -1 -1 -1 -1 -1 -1 
49 394 516 835 965 -1 -1 -1 -1 -1 -1 -1 -1 -1 -1 
39 90 368 393 692 816 870 -1 -1 -1 -1 -1 -1 -1 -1 
173 578 582 907 -1 -1 -1 -1 -1 -1 -1 -1 -1 -1 -1 
316 618 644 648 681 894 -1 -1 -1 -1 -1 -1 -1 -1 -1 
156 351 -1 -1 -1 -1 -1 -1 -1 -1 -1 -1 -1 -1 -1 
18 276 403 466 760 -1 -1 -1 -1 -1 -1 -1 -1 -1 -1 
109 624 784 947 966 -1 -1 -1 -1 -1 -1 -1 -1 -1 -1 
17 19 329 -1 -1 -1 -1 -1 -1 -1 -1 -1 -1 -1 -1 
15 398 754 821 -1 -1 -1 -1 -1 -1 -1 -1 -1 -1 -1 
34 331 444 715 896 -1 -1 -1 -1 -1 -1 -1 -1 -1 -1 
57 459 657 853 911 -1 -1 -1 -1 -1 -1 -1 -1 -1 -1 
280 746 823 -1 -1 -1 -1 -1 -1 -1 -1 -1 -1 -1 -1 
41 85 786 822 878 -1 -1 -1 -1 -1 -1 -1 -1 -1 -1 
445 -1 -1 -1 -1 -1 -1 -1 -1 -1 -1 -1 -1 -1 -1 
22 439 495 563 666 749 -1 -1 -1 -1 -1 -1 -1 -1 -1 
267 358 387 476 -1 -1 -1 -1 -1 -1 -1 -1 -1 -1 -1 
140 264 295 405 753 769 -1 -1 -1 -1 -1 -1 -1 -1 -1 
280 -1 -1 -1 -1 -1 -1 -1 -1 -1 -1 -1 -1 -1 -1 
19 56 329 384 512 679 861 873 -1 -1 -1 -1 -1 -1 -1 
145 395 448 514 830 859 -1 -1 -1 -1 -1 -1 -1 -1 -1 
185 309 390 519 592 653 981 -1 -1 -1 -1 -1 -1 -1 -1 
407 475 -1 -1 -1 -1 -1 -1 -1 -1 -1 -1 -1 -1 -1 
145 258 553 652 656 803 953 -1 -1 -1 -1 -1 -1 -1 -1 
245 296 798 807 -1 -1 -1 -1 -1 -1 -1 -1 -1 -1 -1 
29 252 347 977 -1 -1 -1 -1 -1 -1 -1 -1 -1 -1 -1 
340 357 482 625 703 -1 -1 -1 -1 -1 -1 -1 -1 -1 -1 
9 202 593 597 639 990 -1 -1 -1 -1 -1 -1 -1 -1 -1 
241 507 627 674 724 -1 -1 -1 -1 -1 -1 -1 -1 -1 -1 
331 408 -1 -1 -1 -1 -1 -1 -1 -1 -1 -1 -1 -1 -1 
286 499 534 775 -1 -1 -1 -1 -1 -1 -1 -1 -1 -1 -1 
95 123 155 193 469 530 694 839 975 -1 -1 -1 -1 -1 -1 
112 208 359 827 891 895 949 -1 -1 -1 -1 -1 -1 -1 -1 
145 436 792 803 830 -1 -1 -1 -1 -1 -1 -1 -1 -1 -1 
143 212 335 413 659 878 901 -1 -1 -1 -1 -1 -1 -1 -1 
96 164 235 383 421 628 -1 -1 -1 -1 -1 -1 -1 -1 -1 
106 225 624 662 673 678 781 918 -1 -1 -1 -1 -1 -1 -1 
14 90 124 470 510 563 811 -1 -1 -1 -1 -1 -1 -1 -1 
23 678 943 951 972 -1 -1 -1 -1 -1 -1 -1 -1 -1 -1 
299 559 667 697 763 954 -1 -1 -1 -1 -1 -1 -1 -1 -1 
23 319 629 653 716 949 -1 -1 -1 -1 -1 -1 -1 -1 -1 
31 35 290 493 654 847 -1 -1 -1 -1 -1 -1 -1 -1 -1 
122 200 216 258 624 652 934 -1 -1 -1 -1 -1 -1 -1 -1 
374 464 571 626 667 950 -1 -1 -1 -1 -1 -1 -1 -1 -1 
54 134 297 549 579 755 978 -1 -1 -1 -1 -1 -1 -1 -1 
590 599 741 792 -1 -1 -1 -1 -1 -1 -1 -1 -1 -1 -1 
823 -1 -1 -1 -1 -1 -1 -1 -1 -1 -1 -1 -1 -1 -1 
62 144 245 296 980 -1 -1 -1 -1 -1 -1 -1 -1 -1 -1 
548 588 640 688 697 721 865 992 -1 -1 -1 -1 -1 -1 -1 
94 174 348 436 756 964 -1 -1 -1 -1 -1 -1 -1 -1 -1 
567 599 -1 -1 -1 -1 -1 -1 -1 -1 -1 -1 -1 -1 -1 
290 522 672 758 -1 -1 -1 -1 -1 -1 -1 -1 -1 -1 -1 
129 183 276 555 729 910 -1 -1 -1 -1 -1 -1 -1 -1 -1 
174 311 450 960 -1 -1 -1 -1 -1 -1 -1 -1 -1 -1 -1 
49 123 394 694 812 912 -1 -1 -1 -1 -1 -1 -1 -1 -1 
106 525 734 803 884 918 974 -1 -1 -1 -1 -1 -1 -1 -1 
26 609 621 -1 -1 -1 -1 -1 -1 -1 -1 -1 -1 -1 -1 
256 618 876 -1 -1 -1 -1 -1 -1 -1 -1 -1 -1 -1 -1 
84 92 350 454 -1 -1 -1 -1 -1 -1 -1 -1 -1 -1 -1 
59 416 596 877 883 888 -1 -1 -1 -1 -1 -1 -1 -1 -1 
104 449 553 656 830 -1 -1 -1 -1 -1 -1 -1 -1 -1 -1 
65 72 382 429 810 891 949 -1 -1 -1 -1 -1 -1 -1 -1 
118 289 705 805 -1 -1 -1 -1 -1 -1 -1 -1 -1 -1 -1 
106 110 184 373 378 391 525 662 966 -1 -1 -1 -1 -1 -1 
20 82 123 155 163 469 854 942 -1 -1 -1 -1 -1 -1 -1 
217 393 680 811 978 -1 -1 -1 -1 -1 -1 -1 -1 -1 -1 
10 50 463 574 635 780 936 -1 -1 -1 -1 -1 -1 -1 -1 
54 549 811 955 976 -1 -1 -1 -1 -1 -1 -1 -1 -1 -1 
17 19 56 550 -1 -1 -1 -1 -1 -1 -1 -1 -1 -1 -1 
62 245 484 750 958 -1 -1 -1 -1 -1 -1 -1 -1 -1 -1 
288 390 877 883 932 -1 -1 -1 -1 -1 -1 -1 -1 -1 -1 
196 237 357 545 723 -1 -1 -1 -1 -1 -1 -1 -1 -1 -1 
46 258 304 491 570 701 -1 -1 -1 -1 -1 -1 -1 -1 -1 
3 142 157 443 796 -1 -1 -1 -1 -1 -1 -1 -1 -1 -1 
142 541 779 -1 -1 -1 -1 -1 -1 -1 -1 -1 -1 -1 -1 
181 527 -1 -1 -1 -1 -1 -1 -1 -1 -1 -1 -1 -1 -1 
46 122 216 511 575 616 704 893 -1 -1 -1 -1 -1 -1 -1 
147 234 426 679 -1 -1 -1 -1 -1 -1 -1 -1 -1 -1 -1 
261 318 427 -1 -1 -1 -1 -1 -1 -1 -1 -1 -1 -1 -1 
202 446 593 597 698 845 866 938 -1 -1 -1 -1 -1 -1 -1 
100 333 362 480 557 710 -1 -1 -1 -1 -1 -1 -1 -1 -1 
356 537 688 751 765 959 -1 -1 -1 -1 -1 -1 -1 -1 -1 
63 101 215 334 434 500 623 645 -1 -1 -1 -1 -1 -1 -1 
221 418 697 -1 -1 -1 -1 -1 -1 -1 -1 -1 -1 -1 -1 
410 491 -1 -1 -1 -1 -1 -1 -1 -1 -1 -1 -1 -1 -1 
371 459 562 622 887 -1 -1 -1 -1 -1 -1 -1 -1 -1 -1 
543 594 743 839 -1 -1 -1 -1 -1 -1 -1 -1 -1 -1 -1 
47 115 580 669 754 759 -1 -1 -1 -1 -1 -1 -1 -1 -1 
15 414 588 -1 -1 -1 -1 -1 -1 -1 -1 -1 -1 -1 -1 
