# Supplementary material for: Decreases in Gap Junction Coupling Recovers Ca2+ and Insulin Secretion in Neonatal Diabetes Mellitus, Dependent on Beta Cell Heterogeneity and Noise
Source: PLoS Comput Biol. 2016 Sep 28;12(9):e1005116. doi: 10.1371/journal.pcbi.1005116 (PMC5040430; doi:10.1371/journal.pcbi.1005116)
Supplement: S1 File — The ‘read_me.doc’ file included explains how the source code files were used. (ZIP) [file pcbi.1005116.s014.zip › SpherePacking/read_input.h]

#ifndef READ_INPUT_H
#define READ_INPUT_H

#define NAME_LEN 256


class read_input {

public:

  int eventspercycle;          // # events per particle per cycle 
  int N;                        // # spheres
  double initialpf;               // initial packing fraction
  double maxpf;            // maximum packing fraction
  double temp;                      // initial temperature (temp=0 means v=0)
  double growthrate;               
  double maxpressure;         
  double maxcollisionrate;    
  double bidispersityratio;         // ratio of sphere radii for bidisperse 
  double bidispersityfraction;      // fraction of larger spheres
  double massratio;                 // ratio of sphere masses
  int hardwallBC;                   // =0 for periodic, =1 for hard walls
  char readfile[NAME_LEN];    // file with configuration; if new, creates new
  char writefile[NAME_LEN];    // file to write configuration
  char datafile[NAME_LEN];       // file to write statistics

  int read(int argc, char* argv[]);
 
};


#endif
