# Supplementary material for: Decreases in Gap Junction Coupling Recovers Ca2+ and Insulin Secretion in Neonatal Diabetes Mellitus, Dependent on Beta Cell Heterogeneity and Noise
Source: PLoS Comput Biol. 2016 Sep 28;12(9):e1005116. doi: 10.1371/journal.pcbi.1005116 (PMC5040430; doi:10.1371/journal.pcbi.1005116)
Supplement: S1 File — The ‘read_me.doc’ file included explains how the source code files were used. (ZIP) [file pcbi.1005116.s014.zip › SpherePacking/write.dat]

3
4000 2
0 4000
0.05499126089327866 0.02749563044663933
1 0 0 0 1 0 0 0 1 
T T T 
0.1049368852235079 0.3652207295089623 0.477263162996523 0.05499126089327866
0.492760173852482 0.5790014680601844 0.5403302379733086 0.05499126089327866
0.63671341610406 0.1826337700636588 0.8463211720201796 0.05499126089327866
0.3385965227581817 0.2912297429347305 0.3632890176637553 0.05499126089327866
0.3750153802773461 0.8148924444658011 0.5855958239673972 0.05499126089327866
0.1598600279058197 0.5019744393543347 0.1637992870908857 0.05499126089327866
0.6860486492221582 0.5831279078876602 0.7781377094000702 0.05499126089327866
0.4347444784934953 0.662063974415447 0.8783306041086743 0.05499126089327866
0.7509132287638463 0.9480387511161074 0.3124912872219314 0.05499126089327866
0.6881142491641528 0.1760906071570992 0.5403153279059134 0.05499126089327866
0.1151105588105406 0.1606508311713991 0.9929262257842066 0.05499126089327866
0.6867890278374905 0.8139499471493082 0.5853017471576096 0.05499126089327866
0.1306314883979937 0.3996042991093575 0.7211795773553763 0.05499126089327866
0.04515840587508249 0.7320142370925742 0.01332526700926535 0.05499126089327866
0.3567484645561706 0.08678698640354141 0.8882704668807491 0.05499126089327866
0.9696557195039847 0.2550820570456114 0.3805545280329831 0.05499126089327866
0.1130314037073132 0.885514599162931 0.8665580462951099 0.05499126089327866
0.7973096307298114 0.2981910650742855 0.5050480517049764 0.05499126089327866
0.78215547844 0.1820164006090675 0.5095188680322004 0.05499126089327866
0.04586812211515807 0.9623169889658917 0.6226449061438291 0.05499126089327866
0.7388030320173011 0.03707091858650656 0.006901461657360657 0.05499126089327866
0.6744189556240832 0.6310262898343665 0.7172468875204422 0.05499126089327866
0.2052527826488638 0.8334951060376511 0.2802294495419216 0.05499126089327866
0.9179939917390545 0.6655977500183307 0.9706692912932126 0.05499126089327866
0.9704018358802927 0.104290456857704 0.03563585277499073 0.05499126089327866
0.9021757723824291 0.9809917463736134 0.3798582686058163 0.05499126089327866
0.2880074219936067 0.1204702167016948 0.1754423657386996 0.05499126089327866
0.08934746820124244 0.8782270147757634 0.4991372703706528 0.05499126089327866
0.6731118696578869 0.6873450255437317 0.7097103926098949 0.05499126089327866
0.2489785802347602 0.79437249620911 0.5158075392013953 0.05499126089327866
0.9488425515920336 0.4025686404706016 0.5238658160468823 0.05499126089327866
0.8782061704369695 0.186269987844903 0.2618696744337992 0.05499126089327866
0.7156948123846679 0.2913472168100432 0.9812674917460875 0.05499126089327866
0.8613961288868941 0.322984207561834 0.7372770188320154 0.05499126089327866
0.8691688831257108 0.3856575705557029 0.6629496623722826 0.05499126089327866
0.8804457862300793 0.2082570090669101 0.7264891723828466 0.05499126089327866
0.1806502773502534 0.4248271105307825 0.7732465994610722 0.05499126089327866
0.3795666650217052 0.6732131372978445 0.7215609903124085 0.05499126089327866
0.8484743016350473 0.4102575037087624 0.3798610625769743 0.05499126089327866
0.5108496103638324 0.713076996093494 0.1775176119729496 0.05499126089327866
0.1533822805857173 0.6213438616775184 0.6282969541047887 0.05499126089327866
0.7742210678477158 0.5431488906287552 0.7542432645030218 0.05499126089327866
0.9048176308824541 0.246964431884396 0.0800008830983352 0.05499126089327866
0.9503499288406408 0.1189482867201493 0.4354898756604704 0.05499126089327866
0.5817963107244519 0.1054821251233469 0.7648015278254042 0.05499126089327866
0.3951030548190488 0.8818538064847442 0.09386971680110269 0.05499126089327866
0.09958542583001541 0.08143986073595716 0.5376052516309682 0.05499126089327866
0.8343289646675167 0.3931995468636715 0.1418823356268574 0.05499126089327866
0.5563945810611781 0.2491446849295946 0.6485788512060429 0.05499126089327866
0.9858487215443982 0.798290305618531 0.3663652810440217 0.05499126089327866
0.2127242112556723 0.865656127393974 0.9712874959180029 0.05499126089327866
0.8746639920106655 0.6370900759247479 0.6020086586810758 0.05499126089327866
0.6026121949396304 0.5943909623825677 0.8067072983410148 0.05499126089327866
0.6666794041285575 0.4508123119051637 0.9832614590256066 0.05499126089327866
0.2184753224403286 0.06811571205244243 0.01376946009160072 0.05499126089327866
0.9858423346525712 0.4058213401262075 0.817345149124617 0.05499126089327866
0.04498617812638671 0.4944022482303823 0.864450662103359 0.05499126089327866
0.5089702294665572 0.355428851897224 0.3554114235728594 0.05499126089327866
0.6113629843663194 0.9229660789607461 0.5926228407872267 0.05499126089327866
0.4184344867972453 0.0351785029587421 0.3609567663519921 0.05499126089327866
0.798118451546536 0.1726925739510204 0.2654769753669696 0.05499126089327866
0.7925455502513863 0.06392642723990091 0.8433196808371219 0.05499126089327866
0.3326077039368418 0.6191511250351094 0.3875990463034562 0.05499126089327866
0.1301111430939194 0.364760947685521 0.8848948322160859 0.05499126089327866
0.1656351634584861 0.4826475841821165 0.9099036220519396 0.05499126089327866
0.110152131599202 0.3517037925976898 0.3535918890096619 0.05499126089327866
0.02601314763698226 0.3811827226890299 0.9114114391823898 0.05499126089327866
0.7715029987732601 0.9539198377233922 0.2469237180081631 0.05499126089327866
0.06790417873870333 0.5879810746707657 0.1666039609811779 0.05499126089327866
0.6050043583069236 0.0005509167016533416 0.2028639197276763 0.05499126089327866
0.004029052782792667 0.7443536240312401 0.4274899316394494 0.05499126089327866
0.2113950759436963 0.4530097721402415 0.4238590532083847 0.05499126089327866
0.06634926833897455 0.8205858741568831 0.05680447625759934 0.05499126089327866
0.443381586293875 0.9840474011773035 0.4944877377042328 0.05499126089327866
0.2618337119483197 0.2034726096689863 0.9312125074114714 0.05499126089327866
0.255405966000112 0.1760699807548763 0.3760395753835001 0.05499126089327866
0.5553241618356951 0.08581489621194491 0.696620171234924 0.05499126089327866
0.4924166000131446 0.8389680223152455 0.5956939933542298 0.05499126089327866
0.6816975503833214 0.9039496793232322 0.2029340871463099 0.05499126089327866
0.879460700707001 0.6556987959861004 0.23077900964808 0.05499126089327866
0.05133871744904792 0.5149168905878058 0.9230995578999337 0.05499126089327866
0.3923252349214658 0.7806633260199806 0.3813323792665327 0.05499126089327866
0.7607158509443493 0.7687924877426283 0.348898906462123 0.05499126089327866
0.7892354454097472 0.2648279546118424 0.2744550823838079 0.05499126089327866
0.2226807204414923 0.5100248482209674 0.3412421856990275 0.05499126089327866
0.2041399606585582 0.8127946973222072 0.5626789370412464 0.05499126089327866
0.7030333420337797 0.5591370673720727 0.5527595157326169 0.05499126089327866
0.4873834378865076 0.89567534314799 0.4667774757682513 0.05499126089327866
0.02966033327769543 0.6173103591937217 0.4273205562200617 0.05499126089327866
0.294690515445817 0.463595951339033 0.9641058680202411 0.05499126089327866
0.4605235002701318 0.5044499769936434 0.5366016756918913 0.05499126089327866
0.4806457553720636 0.8477800041452845 0.2876088256553628 0.05499126089327866
0.8829625527341208 0.6223966059308816 0.08950957572888642 0.05499126089327866
0.1102650231679349 0.4044808625507855 0.392914937022212 0.05499126089327866
0.3872888584227689 0.7113069869170031 0.05650261268029051 0.05499126089327866
0.7687732902384895 0.8769776146317775 0.8549952411862202 0.05499126089327866
0.2685407296575552 0.4860034311591031 0.368443358302485 0.05499126089327866
0.9430256142602286 0.894536068962389 0.2631965998310458 0.05499126089327866
0.4120970519628988 0.9948867225755295 0.9041097381385709 0.05499126089327866
0.8083051111734921 0.2130078044630679 0.3147253319860618 0.05499126089327866
0.7699218419670336 0.730489501452894 0.7758961878811165 0.05499126089327866
0.2975634082238326 0.1844942887178128 0.6531885264257183 0.05499126089327866
0.4876573642518988 0.9898734073500975 0.2120233531037168 0.05499126089327866
0.6272767781389862 0.2088109854505402 0.6149174757020907 0.05499126089327866
0.0462353192037576 0.4982415972917809 0.3078325951806274 0.05499126089327866
0.1065717890501092 0.4138644379099817 0.2101764687482388 0.05499126089327866
0.9632334569381117 0.6299018866911944 0.7964873463841713 0.05499126089327866
0.4372238690026219 0.4836652584365335 0.6078516312370091 0.05499126089327866
0.6272559471809765 0.8736575890075524 0.5661689197048912 0.05499126089327866
0.5175142506035424 0.6458966860864332 0.7472735171911792 0.05499126089327866
0.789346092036825 0.4477026577721572 0.6124291388392469 0.05499126089327866
0.5301824843983793 0.7430189177689056 0.7276410517147459 0.05499126089327866
0.2086735859141999 0.2666361441604931 0.8261478658077441 0.05499126089327866
0.5700634334792315 0.9136087635221302 0.9732850443309763 0.05499126089327866
0.1535402119315132 0.8276235984672307 0.5103653203722853 0.05499126089327866
0.4746633323468682 0.9675391581628821 0.9361737975139148 0.05499126089327866
0.7092349175072099 0.8401700567385011 0.5351611537820696 0.05499126089327866
0.4433398213979203 0.3217327716965147 0.04007958002123633 0.05499126089327866
0.05127842708390944 0.9529655298605542 0.02467716255917567 0.05499126089327866
0.5873605696416367 0.360736729683542 0.7400000552079173 0.05499126089327866
0.4567476704213445 0.2597584067236695 0.1464382376201208 0.05499126089327866
0.1406353706180236 0.9280275339903191 0.9045565892741496 0.05499126089327866
0.9244525047991713 0.2072518347047639 0.1730819499117368 0.05499126089327866
0.8247210871730739 0.7113321570229517 0.07923946183670759 0.05499126089327866
0.6884702774398276 0.7917609111553862 0.9193743447646519 0.05499126089327866
0.3212609033907359 0.3084946157467156 0.9326860043658374 0.05499126089327866
0.1834569244572269 0.9981521720063274 0.8493744481244752 0.05499126089327866
0.6462784030994713 0.3339533696216007 0.1145161375819597 0.05499126089327866
0.7250921446797089 0.3066549876230595 0.03624148931457514 0.05499126089327866
0.6943690592349071 0.964825819012881 0.4858067285061018 0.05499126089327866
0.332242511961197 0.4505273768067277 0.6856474286597989 0.05499126089327866
0.6258229168499988 0.440336959701743 0.6793187065182797 0.05499126089327866
0.5067922388579551 0.4036385027992705 0.8132462589032227 0.05499126089327866
0.706219382618091 0.9796582698219971 0.3856535655652109 0.05499126089327866
0.7514965556573104 0.6567028378120694 0.2162040686131589 0.05499126089327866
0.6400087196895239 0.9798285068965888 0.4701091009126614 0.05499126089327866
0.4803457091170757 0.1454698934487565 0.4747981037740401 0.05499126089327866
0.2072824620859664 0.725226435086713 0.7266221202813627 0.05499126089327866
0.2829509489042091 0.4525110681544973 0.158801373740966 0.05499126089327866
0.410064542008382 0.1422940093597654 0.1794366045425731 0.05499126089327866
0.8401519190664772 0.5451678098647537 0.4897431960877515 0.05499126089327866
0.5728669797519158 0.1160674200202842 0.0403911597648515 0.05499126089327866
0.1981464176968525 0.6779084624446177 0.2911637916449851 0.05499126089327866
0.03526710378557266 0.4000062793226471 0.3906530148512 0.05499126089327866
0.3854934770690208 0.05425069922736672 0.1371798642576502 0.05499126089327866
0.4835789561038473 0.6814288469985856 0.08845293332881317 0.05499126089327866
0.05118535138163278 0.1930464483020614 0.1663158711899296 0.05499126089327866
0.4652660477975492 0.4284489420513147 0.9112228028106654 0.05499126089327866
0.1107271694942297 0.7778897175663392 0.4363123397770215 0.05499126089327866
0.3378259650596549 0.1285286537297436 0.5264743068767621 0.05499126089327866
0.4439297349456933 0.01724268802982057 0.0239623323499279 0.05499126089327866
0.9170171320856411 0.5077311242188276 0.2638991267847874 0.05499126089327866
0.9739999695582728 0.6771844133834636 0.8302066740945157 0.05499126089327866
0.24600478229895 0.7252365175096912 0.2399052564788712 0.05499126089327866
0.5820028760584902 0.08767484086183627 0.3138950722632899 0.05499126089327866
0.7351550826640039 0.7049717863395376 0.9922794092110825 0.05499126089327866
0.7958849988777731 0.743449848845199 0.1313615168559018 0.05499126089327866
0.01268238373000774 0.1132436896699372 0.5462385612683921 0.05499126089327866
0.804314897396585 0.3888708185480143 0.3261312394753229 0.05499126089327866
0.2413710732941616 0.6402175478618178 0.4191420014697142 0.05499126089327866
0.7281438254405541 0.9972539592973453 0.3321473410891438 0.05499126089327866
0.8009800104384931 7.458837397931473e-05 0.9391388937370658 0.05499126089327866
0.9713985751103412 0.9252241979647698 0.5592576318956245 0.05499126089327866
0.934581464511544 0.1715261969315123 0.2884378271443261 0.05499126089327866
0.1464048698306574 0.8419900198161044 0.3141375514167537 0.05499126089327866
0.4529194440187369 0.5876339995572544 0.1248256596806562 0.05499126089327866
0.4308742066376046 0.2862659314116811 0.7942756241095777 0.05499126089327866
0.5791987657042447 0.3681558895527688 0.8987423197636689 0.05499126089327866
0.1227051807804953 0.3007805775424695 0.3206710085477361 0.05499126089327866
0.4912609611001988 0.574863783249722 0.9683650264753224 0.05499126089327866
0.8758988731499813 0.3221513759785506 0.005494226183979999 0.05499126089327866
0.2769842240463692 0.1289924818797407 0.9761746884173844 0.05499126089327866
0.2143664958790136 0.2083732689955485 0.9872395578848616 0.05499126089327866
0.862757882386515 0.1152632283443808 0.1411249113676792 0.05499126089327866
0.1309045005595928 0.2722921919404876 0.03683148439859957 0.05499126089327866
0.549306260160543 0.7970463906520895 0.6008306756024744 0.05499126089327866
0.6289048196945261 0.2131980329235091 0.04979758627313799 0.05499126089327866
0.4717216391011495 0.865491446377004 0.3898730788400484 0.05499126089327866
0.3808350866120396 0.9522557180982333 0.6878472380464092 0.05499126089327866
0.675699869971186 0.4265390301457674 0.1932715909505587 0.05499126089327866
0.6666304841185818 0.1994088880496441 0.4950207098112804 0.05499126089327866
0.6986656102698935 0.4091220710300931 0.6012832545228165 0.05499126089327866
0.7592313933821406 0.6678932200761332 0.8100367430427743 0.05499126089327866
0.6422216044091602 0.5024791456619989 0.9979923311056291 0.05499126089327866
0.9490346735149182 0.6054887923921417 0.261294515562458 0.05499126089327866
0.9108604130463041 0.1749610057193711 0.9892789037088399 0.05499126089327866
0.6285256775490899 0.9181101223757967 0.1906592779166289 0.05499126089327866
0.5885963285328913 0.3262717215195436 0.1004702001462761 0.05499126089327866
0.9821888760495076 0.8089654890561327 0.8445208019531821 0.05499126089327866
0.7413289779093784 0.5843011012140417 0.2196029102085485 0.05499126089327866
0.927595485587839 0.2567780209339756 0.4226567052321333 0.05499126089327866
0.3113767008289272 0.944716942680735 0.9476504224077961 0.05499126089327866
0.07435351285384155 0.6493216746222912 0.6607818199164689 0.05499126089327866
0.8878458884450496 0.3666288554705118 0.1371089950458194 0.05499126089327866
0.8833249334473637 0.09867061658635401 0.7779619611994792 0.05499126089327866
0.1812820370914384 0.1619591128650112 0.9612798807719731 0.05499126089327866
0.1619342077470864 0.5968600391806528 0.8750914132572579 0.05499126089327866
0.3182912752296968 0.2428296985928984 0.2539558814611378 0.05499126089327866
0.3512261099412998 0.2860214153195324 0.04670312227904524 0.05499126089327866
0.2782134830375239 0.9867454178427953 0.4262355626808663 0.05499126089327866
0.3992604297863419 0.9041754869561577 0.7247342188399788 0.05499126089327866
0.8721650473441893 0.3731115998121177 0.5914680179705967 0.05499126089327866
0.772005871075395 0.3845015674744839 0.2306772493433593 0.05499126089327866
0.3912703283488077 0.2866155407984045 0.6520532507479603 0.05499126089327866
0.4856558518619727 0.1715728530527706 0.845943006301383 0.05499126089327866
0.3100975936376739 0.2796801028719609 0.00571375849036491 0.05499126089327866
0.2473756318040284 0.4970531446157303 0.7301844291651429 0.05499126089327866
0.09748450151486669 0.8494959078409566 0.9268197447434013 0.05499126089327866
0.3846703312775702 0.1528946201513029 0.2354250032274166 0.05499126089327866
0.4660890675635118 0.4769803754748348 0.2877168568247068 0.05499126089327866
0.8642375968477876 0.879525785352041 0.2624082217685198 0.05499126089327866
0.687508002297726 0.6776994912751618 0.4369596936973953 0.05499126089327866
0.267454114178715 0.4914120488296062 0.9034671897371634 0.05499126089327866
0.6386297408520257 0.8416215855624757 0.2213683952374366 0.05499126089327866
0.2176423166145766 0.409566593069984 0.5001642025363978 0.05499126089327866
0.05679058019050141 0.7678565732578241 0.730040746165027 0.05499126089327866
0.04244128274281255 0.9671561873536144 0.3219173164900055 0.05499126089327866
0.6687063296491824 0.1567458147393105 0.1297404435301868 0.05499126089327866
0.6143078733624677 0.4351276269008265 0.3612867694297589 0.05499126089327866
0.8581768549405426 0.8029578149415662 0.7557976263275474 0.05499126089327866
0.05875288265016514 0.7075330837908371 0.6609657802086957 0.05499126089327866
0.2921100706793818 0.2540213613306428 0.3047583134879277 0.05499126089327866
0.803328634842746 0.6101694530573237 0.7333281548569575 0.05499126089327866
0.5923767308970967 0.2592867517210576 0.6902867552560165 0.05499126089327866
0.8929096637334444 0.5073944700099454 0.06534314344719588 0.05499126089327866
0.3132091270222396 0.5507710218358746 0.7765572335645196 0.05499126089327866
0.131542603765614 0.5333405407986467 0.6922042213087052 0.05499126089327866
0.3208885737375141 0.2677733710180136 0.883173412444852 0.05499126089327866
0.5952180816731487 0.9409595171012838 0.3126956144565885 0.05499126089327866
0.9020505459958695 0.8171399646026399 0.1304412129043005 0.05499126089327866
0.645398150463555 0.8100441230653138 0.8803767991498741 0.05499126089327866
0.3267468076361205 0.1341628291629508 0.2290099154399274 0.05499126089327866
0.6084961793364181 0.8581352394802781 0.906956124629838 0.05499126089327866
0.3135004621669827 0.513929509350271 0.03802197766923478 0.05499126089327866
0.01923332008286237 0.4609984656530521 0.5189211856460881 0.05499126089327866
0.017196164163813 0.8393100584458451 0.1670588092129509 0.05499126089327866
0.9187869832645342 0.029762614964488 0.7081162209009004 0.05499126089327866
0.5778042291289497 0.3909493573240156 0.06581774050562404 0.05499126089327866
0.5978159431039045 0.0593796058225486 0.9724897191112155 0.05499126089327866
0.8764632891936134 0.9380589262935126 0.7489803936666198 0.05499126089327866
0.02428589851048179 0.6533463583460465 0.5527081664038773 0.05499126089327866
0.9337581174635553 0.8422992071498798 0.6570954937961907 0.05499126089327866
0.06444222719989756 0.4217882485489724 0.5296152108481703 0.05499126089327866
0.9505385115737762 0.8426584652789166 0.08318027098158703 0.05499126089327866
0.9873410857276931 0.815605310098787 0.4994595208383818 0.05499126089327866
0.4658575722393767 0.9024155117158061 0.2763246693728433 0.05499126089327866
0.6647825583856255 0.7927774358172408 0.3473833264044289 0.05499126089327866
0.4917372455727226 0.2257203938987216 0.7049228308988679 0.05499126089327866
0.490843887179476 0.9937586164022243 0.625665230759661 0.05499126089327866
0.4940956131004927 0.8010067112085856 0.4899556141916291 0.05499126089327866
0.212505676132012 0.9467592726286289 0.200442331197494 0.05499126089327866
0.6536712581655727 0.8537647678074206 0.01943885424245172 0.05499126089327866
0.4352640085269363 0.8744640808308718 0.4594421229128863 0.05499126089327866
0.9516873937190563 0.8166988677302743 0.2612474955555559 0.05499126089327866
0.9901689394050051 0.9097441831543756 0.0001938575861685871 0.05499126089327866
0.3885375690200362 0.2448708704891173 0.02814436369179415 0.05499126089327866
0.9003825376130929 0.1070079624479122 0.7201512177896543 0.05499126089327866
0.2331924888123452 0.5470098952717369 0.06782020855773604 0.05499126089327866
0.8894154702079892 0.003999553290962309 0.01818099943829831 0.05499126089327866
0.69109668087105 0.4749237248815887 0.04568513099884297 0.05499126089327866
0.1143421669602331 0.5017393863436491 0.8735972800663725 0.05499126089327866
0.3550185442084935 0.2449327418452582 0.6749805032018591 0.05499126089327866
0.3228034860682066 0.6088011888600031 0.5069937802535444 0.05499126089327866
0.7921744004206365 0.5832705966930422 0.4418753299866394 0.05499126089327866
0.00773431547571754 0.4405733115341208 0.1954711960163534 0.05499126089327866
0.07546974852856533 0.03067482222456895 0.5946122120594943 0.05499126089327866
0.05979501382261668 0.8457518762664442 0.6356016688430809 0.05499126089327866
0.6563923245072776 0.006552478482482142 0.1187936347156947 0.05499126089327866
0.8247884430604658 0.9593322974972242 0.1251336637328306 0.05499126089327866
0.9055136797538991 0.4486028841653105 0.5108865361232234 0.05499126089327866
0.8277887520790217 0.6290460772045915 0.03751961442641283 0.05499126089327866
0.6583375396037324 0.9721758004195711 0.355065768848311 0.05499126089327866
0.2693925094606081 0.2902269589702512 0.9003803294922345 0.05499126089327866
0.9950177261923994 0.03569036944227087 0.4189740287777057 0.05499126089327866
0.2927833913240189 0.1046183652856698 0.9101351603343508 0.05499126089327866
0.5072616187569707 0.1179995764487156 0.8349349014927374 0.05499126089327866
0.9592686655949677 0.1888410505194046 0.7492850618376252 0.05499126089327866
0.6638599010269135 0.9475369487364858 0.7019192812474812 0.05499126089327866
0.8483118758877486 0.7040359895935178 0.6343065522221971 0.05499126089327866
0.9514206475189803 0.5606198251792104 0.05316960267058937 0.05499126089327866
0.4451844247213531 0.4570352718759171 0.7252182522477406 0.05499126089327866
0.4595332929411806 0.2423080372268652 0.6604021413655013 0.05499126089327866
0.7290716942586415 0.4853621998730879 0.9164414647546975 0.05499126089327866
0.7128019446431781 0.564814065334825 0.05405467692595002 0.05499126089327866
0.1398410222162374 0.7638780006733994 0.08355873239107685 0.05499126089327866
0.972789399128591 0.2012430868440655 0.328932853753406 0.05499126089327866
0.8634004663541448 0.4148296631992651 0.5550352998933988 0.05499126089327866
0.5304247250886813 0.178346781427471 0.4716273789247679 0.05499126089327866
0.3608776923809024 0.962191238907314 0.298715658208935 0.05499126089327866
0.008332139262133121 0.8629445232803189 0.8386437931999072 0.05499126089327866
0.02365418329199376 0.2999000134103036 0.4573533338175746 0.05499126089327866
0.8094282764143507 0.8061075993992596 0.583151625188853 0.05499126089327866
0.4801520330100412 0.5667433567864828 0.1859888484719495 0.05499126089327866
0.3711102209480995 0.1894737047317828 0.5677095344798657 0.05499126089327866
0.3656685808997838 0.2416378385741981 0.421212248187905 0.05499126089327866
0.4924810400111028 0.1648301362646412 0.708628342402904 0.05499126089327866
0.8500265609678712 0.1082844937931333 0.2009651988291658 0.05499126089327866
0.3908116929291652 0.7561709694171213 0.2646657050899968 0.05499126089327866
0.9682861405216679 0.9189769840107 0.1511245543674962 0.05499126089327866
0.2362711160615905 0.9689462789678777 0.02513166931345462 0.05499126089327866
0.1797767241155351 0.004598815883229045 0.3243897980359772 0.05499126089327866
0.6533949047111498 0.7842330239368249 0.07899238539321225 0.05499126089327866
0.1640341229925265 0.1723500408687218 0.7185658232022231 0.05499126089327866
0.2681428090691421 0.5518101496611305 0.9253883401639463 0.05499126089327866
0.7964996384092843 0.9996174608045305 0.2280511372979327 0.05499126089327866
0.2705246413081372 0.5909284326833091 0.5192070302899797 0.05499126089327866
0.03647160434609366 0.336700626718853 0.5659218471810207 0.05499126089327866
0.06779213663524451 0.7867420978096377 0.3065434064189204 0.05499126089327866
0.3159293883271809 0.6960475650835953 0.2800827464377286 0.05499126089327866
0.5832302179914819 0.8522302065538767 0.2220725503627741 0.05499126089327866
0.708937581445041 0.06760319713010091 0.2536689450060707 0.05499126089327866
0.9253602837296442 0.5401838886460795 0.9345972481203649 0.05499126089327866
0.15434970135016 0.7184271710878064 0.2665035967292341 0.05499126089327866
0.8639248472991635 0.001573129974034722 0.7040904688270073 0.05499126089327866
0.8071209245623312 0.8775443870744123 0.7137838875783341 0.05499126089327866
0.05429710961308895 0.1008622427101862 0.1782823968436665 0.05499126089327866
0.5354538087202425 0.1044229067474068 0.4890714203928603 0.05499126089327866
0.9968367711174148 0.1520831138817624 0.3511072055769435 0.05499126089327866
0.4375033715426237 0.5639010241127617 0.9848522884419012 0.05499126089327866
0.6760576251396769 0.05234768790843889 0.9483242953319714 0.05499126089327866
8.462730874325762e-05 0.633761259822886 0.008950188285693756 0.05499126089327866
0.2102234097498866 0.6034183144061751 0.5564461604935842 0.05499126089327866
0.1576222253353128 0.7769696222313743 0.3260236635957983 0.05499126089327866
0.3830563524269439 0.5835329155089575 0.4149189369269091 0.05499126089327866
0.1597303998485953 0.4896114693243298 0.2392913437406592 0.05499126089327866
0.8782759257949075 0.4477632332870692 0.2173374781618229 0.05499126089327866
0.02841467145552511 0.9799794775516452 0.4442574935263157 0.05499126089327866
0.5673672899845178 0.1049393264581878 0.6368909585551679 0.05499126089327866
0.9055420028923598 0.5470688901715918 0.1514456460085658 0.05499126089327866
0.9406279625459941 0.321486903452318 0.1213742089310045 0.05499126089327866
0.8929030268065696 0.2760856335104355 0.8389616317715776 0.05499126089327866
0.8300191932522724 0.330396896417092 0.4576126474934524 0.05499126089327866
0.4950520027546728 0.6509954132981863 0.1993181583206192 0.05499126089327866
0.8202145709651811 0.01023066396563698 0.814538661741972 0.05499126089327866
0.0904849296581203 0.1432748300572715 0.207900542224358 0.05499126089327866
0.3259845362427143 0.9741400619335921 0.6637719552923271 0.05499126089327866
0.6324805410583131 0.02366588131288352 0.7072274074982959 0.05499126089327866
0.03806517955419558 0.5574796581303557 0.8659479097914465 0.05499126089327866
0.5823482387838139 0.4417187100409232 0.4081018037244675 0.05499126089327866
0.694990769508008 0.3757435164903278 0.7073641250056353 0.05499126089327866
0.8567966415985951 0.255948093567604 0.02062279073435802 0.05499126089327866
0.7087167473344901 0.1532505119214717 0.453673031941159 0.05499126089327866
0.1667166899528014 0.5385336470427832 0.1176463513980887 0.05499126089327866
0.3674892228182546 0.2416846228045354 0.08770516582212991 0.05499126089327866
0.2648582448488792 0.4506091458321035 0.2344330298694351 0.05499126089327866
0.4820545344766231 0.7671025311002712 0.1661450641768708 0.05499126089327866
0.2116245145313187 0.4613110742141187 0.2544002174307781 0.05499126089327866
0.8615787697982151 0.5669781806393623 0.7832853364812619 0.05499126089327866
0.7308019580870826 0.1593545428242958 0.2825627715630751 0.05499126089327866
0.1511561596590588 0.7909213684495646 0.5882399147230611 0.05499126089327866
0.8720267400452522 0.6605173964756191 0.8703325400376074 0.05499126089327866
0.8020248424073574 0.3565107637267161 0.06873330402482986 0.05499126089327866
0.3643117920234104 0.5778336194344016 0.5292186556693621 0.05499126089327866
0.218016318248066 0.04834858382438387 0.8498097268463317 0.05499126089327866
0.3950587481653637 0.2057550611313658 0.3236740711312058 0.05499126089327866
0.6555234941840762 0.6539194641192014 0.1076353449032071 0.05499126089327866
0.9174690170018288 0.8194240740629748 0.4965001583926162 0.05499126089327866
0.1498463992728776 0.6910992910919151 0.09334551233016759 0.05499126089327866
0.8486942898925234 0.4523067830534126 0.1315578365528535 0.05499126089327866
0.1496670792283556 0.731399398550048 0.9566473248757125 0.05499126089327866
0.7948627815729454 0.5137421022600624 0.7063430232914172 0.05499126089327866
0.7859010008730577 0.385949287234832 0.173255494165919 0.05499126089327866
0.6300126238597035 0.6197665982113943 0.7491225717050316 0.05499126089327866
0.2517778787592422 0.9365581400050801 0.6805041057238084 0.05499126089327866
0.07049802029052163 0.3735028441096456 0.8722206022196023 0.05499126089327866
0.3480614020756378 0.9676236355075516 0.5855982860623935 0.05499126089327866
0.4463732764769409 0.8049444330498884 0.3924103796262171 0.05499126089327866
0.9384845037350553 0.01772095979527797 0.05239206162268918 0.05499126089327866
0.1185148813413823 0.8594958578074354 0.6227968423087452 0.05499126089327866
0.261698920639268 0.02913089772752524 0.2861190785198174 0.05499126089327866
0.2476525931748706 0.8492211973616038 0.7861418311452533 0.05499126089327866
0.9632559665928605 0.5576992407368956 0.142725143189435 0.05499126089327866
0.109916275989806 0.1960023254800084 0.7529586862966013 0.05499126089327866
0.8907537891385628 0.4397235298282235 0.7069031515707642 0.05499126089327866
0.4557942296783842 0.5115044559288282 0.9820652566101495 0.05499126089327866
0.3194842433660719 0.795787110192036 0.001112333965459212 0.05499126089327866
0.9761048192551006 0.3251499324847011 0.8446393508540437 0.05499126089327866
0.3293375274571716 0.3177162949176909 0.7854418251930249 0.05499126089327866
0.4478935375047446 0.4358457108963018 0.650769380031012 0.05499126089327866
0.00932880023619502 0.692247539026158 0.5146417996841719 0.05499126089327866
0.3826281041610487 0.8723926113552225 0.4906253965123715 0.05499126089327866
0.02168530326169453 0.8962037589070525 0.04399846710027051 0.05499126089327866
0.2103865520915083 0.9905199401079464 0.1592307616698805 0.05499126089327866
0.9940511866970204 0.8570591199429995 0.631223954555692 0.05499126089327866
0.5717040081761677 0.2735136212232785 0.1963080766820757 0.05499126089327866
0.5673436615966965 0.6850039676511757 0.03036808201568051 0.05499126089327866
0.6296692958178802 0.7423395462594127 0.2458817138377775 0.05499126089327866
0.4029488698497578 0.9666021450498404 0.6249547663474491 0.05499126089327866
0.166796080882084 0.4199413836617935 0.9807919117800378 0.05499126089327866
0.7795690118462383 0.5465479009858335 0.6629232692267002 0.05499126089327866
0.3245031122561005 0.7275688478972857 0.5775195375404309 0.05499126089327866
0.7581900242325484 0.8540418191100874 0.5101367723689982 0.05499126089327866
0.8537274949501443 0.07014455797310937 0.4624364349312536 0.05499126089327866
0.9893693488945972 0.9340407492905818 0.2866199906597902 0.05499126089327866
0.582591572355893 0.6604120780711165 0.6603291362426719 0.05499126089327866
0.7337045240116816 0.1222205659121426 0.3599189648177116 0.05499126089327866
0.8797047567441458 0.7258176902431605 0.08326938521506438 0.05499126089327866
0.9780457904018272 0.1502716481952035 0.9992420460605809 0.05499126089327866
0.5836297211340745 0.3783471144627236 0.5341002695232093 0.05499126089327866
0.6275926136201867 0.2172710238312667 0.9568919970944344 0.05499126089327866
0.2469589580263479 0.5141584338548527 0.8137033484353187 0.05499126089327866
0.8986934566223114 0.4210841544839289 0.6313666907191213 0.05499126089327866
0.3539882607855056 0.1964446942030367 0.6431817681585099 0.05499126089327866
0.8617515280161042 0.1511311365196846 0.513136988830955 0.05499126089327866
0.1847478290097435 0.7324612575528194 0.06105388626095085 0.05499126089327866
0.7602823616898909 0.4976841280251126 0.2042913510992016 0.05499126089327866
0.0978774409886969 0.2458602977265529 0.9125190359595452 0.05499126089327866
0.1751052409594047 0.2511998936957006 0.06587998923200387 0.05499126089327866
0.2806296173170849 0.8224385600462278 0.4370977180303882 0.05499126089327866
0.7152716068542521 0.3673900998310483 0.5586624075304907 0.05499126089327866
0.7705786539607132 0.6707026184656578 0.1571627291437316 0.05499126089327866
0.5641443074088588 0.571893768558865 0.4556216463523636 0.05499126089327866
0.208936407453168 0.8559093682004523 0.6171495572185717 0.05499126089327866
0.733629638549551 0.8117997263849162 0.7358588958875774 0.05499126089327866
0.3636137335282655 0.7990929134543946 0.4622938203538421 0.05499126089327866
0.3478229574407431 0.6238242713572257 0.9853457012461156 0.05499126089327866
0.5588725166077141 0.7562414400603942 0.1340662025861686 0.05499126089327866
0.4651519662391537 0.9028819447672097 0.3365720885835211 0.05499126089327866
0.5169342287958351 0.05409122736757924 0.2212315221063349 0.05499126089327866
0.02690883457721832 0.9057270203745287 0.6215522465498601 0.05499126089327866
0.425311881803981 0.6832908832557855 0.3081759813578699 0.05499126089327866
0.5443162764731031 0.2788576768751435 0.8615472701426431 0.05499126089327866
0.05964242626117102 0.3286012126393525 0.7821262501997126 0.05499126089327866
0.5887609341855324 0.1099694831191146 0.5190695103595429 0.05499126089327866
0.4289883656688205 0.4576738213729196 0.3376127783593704 0.05499126089327866
0.9290231009361912 0.723399765070304 0.9511067427458095 0.05499126089327866
0.9206867509896481 0.233622614847672 0.6891637478915645 0.05499126089327866
0.1047348522908708 0.7360950078984082 0.63383361905144 0.05499126089327866
0.5602679181688355 0.2074857922650739 0.8339340842759884 0.05499126089327866
0.8042776660926571 0.1903872268191009 0.7817107815533672 0.05499126089327866
0.4107320960381503 0.6911715233614488 0.4288212596144372 0.05499126089327866
0.7101667033651198 0.2221048611438202 0.6680706489857847 0.05499126089327866
0.7128218024326755 0.3516796435944514 0.0891076072811513 0.05499126089327866
0.4628794434922029 0.9958299157376229 0.0998081697449404 0.05499126089327866
0.04385573870130255 0.3559689612193846 0.5032246776210779 0.05499126089327866
0.3644397489733279 0.3188933400845958 0.3225421724827335 0.05499126089327866
0.3839909817605802 0.2492322968894372 0.526809749368343 0.05499126089327866
0.07332263363036723 0.4665231908350536 0.2405133651087007 0.05499126089327866
0.6981885275858364 0.9236478600868134 0.537981586859921 0.05499126089327866
0.5452094516254673 0.7738405407195459 0.6800722739365378 0.05499126089327866
0.3289156712548166 0.1385528675826355 0.3960868388456662 0.05499126089327866
0.6832153954504769 0.9510993402264522 0.5949121945829013 0.05499126089327866
0.4643464473981261 0.577830399439344 0.859555534246278 0.05499126089327866
0.430412078479451 0.922859883537808 0.8685521749827742 0.05499126089327866
0.5521130373831077 0.09910366494012983 0.2613296072930701 0.05499126089327866
0.2267126473779323 0.4907444846799345 0.6080224150794353 0.05499126089327866
0.4255670226791327 0.9614715198683879 0.8160986556211965 0.05499126089327866
0.06438843909875133 0.9413237964749079 0.2154350802258176 0.05499126089327866
0.2613125841961452 0.6201484513510709 0.1737058304130613 0.05499126089327866
0.7591434990860363 0.1091051378066294 0.9334294152795711 0.05499126089327866
0.4064039896415776 0.3711436958031783 0.9591882551073876 0.05499126089327866
0.7533853317178456 0.1745535656510702 0.9147424651930379 0.05499126089327866
0.2944754654247018 0.4931537189426155 0.5166191638613798 0.05499126089327866
0.1970005549626035 0.02025625289626182 0.5040169336883186 0.05499126089327866
0.0663161353723485 0.4641537934853416 0.5716330719124406 0.05499126089327866
0.3476116860990242 0.6749283072707069 0.1193645110007354 0.05499126089327866
0.9569141123766272 0.01372988814175497 0.9862584436642582 0.05499126089327866
0.7928475491195121 0.1806579199776367 0.9945389582948014 0.05499126089327866
0.9962436433489399 0.3926525469508214 0.5664948105932262 0.05499126089327866
0.1059097240004312 0.07990979962967437 0.7574325375054498 0.05499126089327866
0.06397702079018176 0.5018281873817275 0.194021167562891 0.05499126089327866
0.1037875042436261 0.2728862349929604 0.2531105000433543 0.05499126089327866
0.0124091768097084 0.5645032935070307 0.8008806823026218 0.05499126089327866
0.4051930827705659 0.7573511529302767 0.7513517052816473 0.05499126089327866
0.9877139769554142 0.8210472173459359 0.313329116732073 0.05499126089327866
0.5929575929975955 0.1839499465220495 0.0189178617769435 0.05499126089327866
0.688170626172943 0.05415346320355133 0.1656748547694331 0.05499126089327866
0.6922279515392907 0.8618874492650983 0.1687622430976295 0.05499126089327866
0.600124841735261 0.8298215037827393 0.6295899947105557 0.05499126089327866
0.2902712244675047 0.9622855696569143 0.7167956603214677 0.05499126089327866
0.9149978701549902 0.05068412259077069 0.2439667943671671 0.05499126089327866
0.1442308107784588 0.1196645395149139 0.5415220486116206 0.05499126089327866
0.4251025556975089 0.01791728644215882 0.1572385643152051 0.05499126089327866
0.2091164261913274 0.5118038262498286 0.932589938922341 0.05499126089327866
0.9898813417508725 0.5613056736136202 0.7343442736994517 0.05499126089327866
0.3048779258591245 0.1658479478789974 0.9136956965275022 0.05499126089327866
0.3269109556664682 0.7928387786492733 0.06752852150850219 0.05499126089327866
0.353686466573109 0.428325932021681 0.8852294713124008 0.05499126089327866
0.5923701049984577 0.128886603868448 0.6816067044659362 0.05499126089327866
0.2539912441036088 0.3533190106200467 0.6774736175939249 0.05499126089327866
0.9920909812438438 0.2824451894394211 0.7485239931319764 0.05499126089327866
0.2974738758048919 0.4144817974957953 0.8716978173138352 0.05499126089327866
0.9193321691918177 0.9071210591918218 0.8429590026575519 0.05499126089327866
0.06768716866100727 0.1792488475731133 0.4400472851097597 0.05499126089327866
0.8582310012246119 0.1148258343455625 0.8667987889639875 0.05499126089327866
0.733524724615132 0.4077408016392579 0.8525115354836953 0.05499126089327866
0.6506830141784186 0.6800636528644048 0.7689227828680495 0.05499126089327866
0.7796276772790317 0.1318098176956085 0.2144647665570457 0.05499126089327866
0.5950943911689692 0.7794165622900537 0.3364688614055604 0.05499126089327866
0.4629347954176237 0.943932747703261 0.619672712402057 0.05499126089327866
0.2142033040720528 0.01700348365786087 0.04181694370658637 0.05499126089327866
0.8269109968161812 0.2748851338665428 0.4433471002684101 0.05499126089327866
0.6801880200015492 0.1895422595436675 0.3074216415914371 0.05499126089327866
0.5729196277830925 0.2341453375847798 0.5226434886495543 0.05499126089327866
0.04533866614807401 0.1837133570512885 0.6854310386719562 0.05499126089327866
0.8473594940453238 0.8518501875167627 0.1428845555707962 0.05499126089327866
0.7544910759678749 0.6360545673650324 0.8676017957758639 0.05499126089327866
0.5375736120758875 0.3522722204657218 0.9397400941948792 0.05499126089327866
0.6541582554373665 0.9596227525136265 0.755385897351032 0.05499126089327866
0.04874199889869297 0.4281302585473168 0.7619027953044877 0.05499126089327866
0.7185779507541862 0.534647040699384 0.7580459609734344 0.05499126089327866
0.6242497703863458 0.4177770277023002 0.01171927243813524 0.05499126089327866
0.1164805142314243 0.1236844764467288 0.1633884198736404 0.05499126089327866
0.4618041283676821 0.7408985277763893 0.3824407288895477 0.05499126089327866
0.05501410374885963 0.7983639137639391 0.6065517607171166 0.05499126089327866
0.7134950347252038 0.7041112827827583 0.5355060451023851 0.05499126089327866
0.926074825207907 0.4730953168598063 0.1572494796499729 0.05499126089327866
0.791970508374007 0.06838801237074107 0.4566463302244315 0.05499126089327866
0.7603798398627752 0.7693972401064331 0.4486493414889736 0.05499126089327866
0.5303723273373339 0.7386184286470775 0.938527787392731 0.05499126089327866
0.2128746956112943 0.3556073010232923 0.4558350567661837 0.05499126089327866
0.02038128396821206 0.1379183580832348 0.8615376790116693 0.05499126089327866
0.0317337138287845 0.1605889708837593 0.07879390303093772 0.05499126089327866
0.2445029798046066 0.6689259597805374 0.8244137838647891 0.05499126089327866
0.6142863444155898 0.7669370611938785 0.6352198715183458 0.05499126089327866
0.1872976680557037 0.450052346549606 0.3151290349152504 0.05499126089327866
0.6701550276330833 0.3109140583275522 0.7125089874724354 0.05499126089327866
0.7993582348488121 0.07224861249190599 0.7093008515774858 0.05499126089327866
0.2237397145836145 0.893720754696104 0.4788154047006084 0.05499126089327866
0.7045180163542337 0.3242906635543996 0.2331330653117614 0.05499126089327866
0.5356231761562343 0.6118053855767873 0.561188322956875 0.05499126089327866
0.03272479379711251 0.617688850742993 0.5954733227731864 0.05499126089327866
0.9137210692139651 0.7084856647172473 0.8294916037532074 0.05499126089327866
0.9133050351903577 0.8655744611096152 0.3938647937453027 0.05499126089327866
0.8361660855322851 0.5115816005481957 0.1113754227079009 0.05499126089327866
0.4553820271245783 0.5999202052952015 0.6404704610260892 0.05499126089327866
0.7593064603958071 0.2710085402812846 0.06356460689699855 0.05499126089327866
0.428177349541118 0.09095614844807955 0.1122808846292341 0.05499126089327866
0.369805899737924 0.3834373611773403 0.007918822549158875 0.05499126089327866
0.8703434707254588 0.1247477769523608 0.463777070333625 0.05499126089327866
0.02673070005416671 0.6747089232930831 0.0921009305969261 0.05499126089327866
0.6478490261588117 0.6667349957973057 0.6648378832110935 0.05499126089327866
0.2603011856493296 0.5839627308222687 0.3038702056318911 0.05499126089327866
0.05421008630455158 0.5689497250696568 0.03086793376548528 0.05499126089327866
0.5876680633646202 0.4529076752267226 0.5453434162628028 0.05499126089327866
0.6964116780302653 0.7581493418336471 0.1582601537787391 0.05499126089327866
0.3797139680086429 0.6757768062071111 0.473826215053084 0.05499126089327866
0.3203308723228339 0.07179255439559562 0.5415598133460796 0.05499126089327866
0.4702191558003949 0.3672725717171024 0.9416881486372877 0.05499126089327866
0.4561250618077993 0.2046140767011614 0.05127701616987176 0.05499126089327866
0.93315303416606 0.188190280483231 0.6585585842885643 0.05499126089327866
0.9499350517119504 0.7239132794368813 0.4379205082981958 0.05499126089327866
0.5571809043206417 0.06427188951823322 0.9304622243046571 0.05499126089327866
0.9423903194597206 0.1584747015780788 0.5903565799730537 0.05499126089327866
0.01123275633096851 0.521058032044716 0.9650837428027277 0.05499126089327866
0.5822534152155404 0.4117151712082527 0.7611947104006287 0.05499126089327866
0.7019823622968789 0.7527275580446094 0.4526958513352534 0.05499126089327866
0.2172037019139781 0.00443128685981345 0.5938772993243634 0.05499126089327866
0.7913902592732261 0.4824255216203062 0.9964224978745247 0.05499126089327866
0.7650889375121112 0.9519113848419979 0.08484435701550631 0.05499126089327866
0.8304861903718013 0.8424390492350344 0.2986708244900712 0.05499126089327866
0.6019888319785054 0.7017145887118929 0.1088511193313663 0.05499126089327866
0.9745364505284867 0.343785224863233 0.1607398738688811 0.05499126089327866
0.9244148404206259 0.1798922988338559 0.2312218360775101 0.05499126089327866
0.4337916895751346 0.3050546052158566 0.856697630296981 0.05499126089327866
0.3627464599795734 0.819840173079378 0.2126988656760649 0.05499126089327866
0.1676757731308315 0.4939795138762377 0.9738920164157414 0.05499126089327866
0.5516736263318719 0.7509393213034413 0.06460401236010758 0.05499126089327866
0.1815172569544907 0.5229846703635966 0.3801953431137559 0.05499126089327866
0.02330297356982117 0.2837109867852197 0.5194247274817577 0.05499126089327866
0.2397162831083228 0.0252784484021217 0.4017825698164873 0.05499126089327866
0.4664329462791402 0.7201611238436724 0.1304905311562774 0.05499126089327866
0.6511299690597577 0.7141666512052069 0.4114331999801132 0.05499126089327866
0.7218808796112246 0.6395513992536109 0.5623777571045013 0.05499126089327866
0.08075220841686183 0.1379910851530907 0.8710918315517114 0.05499126089327866
0.8294904408943958 0.5779630571634059 0.6719343357217219 0.05499126089327866
0.0746305224090245 0.7575524020158085 0.2009175109425013 0.05499126089327866
0.09857480001907375 0.3470317894369864 0.01895018413206869 0.05499126089327866
0.1263128312556805 0.4342588777265522 0.663759347680457 0.05499126089327866
0.6764725846577131 0.4929984183480078 0.9363085956117994 0.05499126089327866
0.2344896207696974 0.6587892974585248 0.09955685067051982 0.05499126089327866
0.6398286212875171 0.2000042730122261 0.9045460518309164 0.05499126089327866
0.6664569076227819 0.761477353508092 0.5472318621289368 0.05499126089327866
0.1154897358909907 0.5166659666395945 0.2136116439185607 0.05499126089327866
0.7697354570849776 0.4941951560817189 0.3306906956600924 0.05499126089327866
0.6319623340824521 0.3015480593241193 0.8349587787469654 0.05499126089327866
0.2480745220009149 0.4818317267583593 0.5550511500433947 0.05499126089327866
0.6584758194098664 0.5106117032670913 0.8783036149387398 0.05499126089327866
0.6149809667712079 0.6482424486246535 0.2519539234124462 0.05499126089327866
0.2054597780034505 0.3343442487030364 0.8795460526111912 0.05499126089327866
0.1007418078526213 0.5645879180615314 0.5189303167080284 0.05499126089327866
0.2304153591542117 0.1604247130190375 0.674193934238509 0.05499126089327866
0.06280980228354095 0.7928035936884005 0.4589417042877987 0.05499126089327866
0.7039308104749723 0.9826807158830184 0.088777437014269 0.05499126089327866
0.7926577405156127 0.7028927124465241 0.5348844724424827 0.05499126089327866
0.09414679599880145 0.3485141578713822 0.8224214633301293 0.05499126089327866
0.904977909168462 0.6138331236796902 0.3139852305420918 0.05499126089327866
0.4307608228012802 0.1740648017189977 0.8513025960617699 0.05499126089327866
0.3776001249530201 0.7420769420108018 0.4813015064176956 0.05499126089327866
0.7590553560365536 0.9265374225635897 0.877637845215865 0.05499126089327866
0.5602621543553116 0.02918082114286223 0.30645596335745 0.05499126089327866
0.1587331036290061 0.1937888694316515 0.5033651910721063 0.05499126089327866
0.9243057772668483 0.3003518702174074 0.3865608321748797 0.05499126089327866
0.3773006348679224 0.9788645832676445 0.2257821606768035 0.05499126089327866
0.4391190071710219 0.7506744053470991 0.007016475887031077 0.05499126089327866
0.03432035463072591 0.9886120277571514 0.223165714786855 0.05499126089327866
0.9230373988824846 0.8874040263601469 0.9030705112628786 0.05499126089327866
0.1944091241923729 0.3723041127057225 0.04984438965598913 0.05499126089327866
0.05985904193760437 0.7267121459447463 0.7895952088323586 0.05499126089327866
0.4732166594825903 0.3998914185973209 0.715432329507636 0.05499126089327866
0.3448183584234252 0.03397258837056703 0.7563401403615683 0.05499126089327866
0.7159948795372919 0.09395409714527453 0.04922012171881011 0.05499126089327866
0.2711027534738681 0.8519383712723178 0.3860730892627325 0.05499126089327866
0.4667469888834624 0.2983424936551592 0.3771460367625792 0.05499126089327866
0.8219701599953461 0.7807295758130602 0.1645168786391734 0.05499126089327866
0.850768145340844 0.7714439766754143 0.1052632793794915 0.05499126089327866
0.1023853138416296 0.6516796927844175 0.927553634181655 0.05499126089327866
0.8829692825177466 0.8649698724769305 0.3337901879227425 0.05499126089327866
0.0120677957177638 0.9134449249491258 0.102063413427047 0.05499126089327866
0.7255011480558476 0.4024942908876711 0.440888699870051 0.05499126089327866
0.4204357006287622 0.6827446792345735 0.3717117399680195 0.05499126089327866
0.1678326079336177 0.3856915166011444 0.4958884462456377 0.05499126089327866
0.2774962135122636 0.6505719685343276 0.3649133607542236 0.05499126089327866
0.4502740730353406 0.2933714124228112 0.6894234721546372 0.05499126089327866
0.907417302219492 0.05625071121652835 0.486827561705467 0.05499126089327866
0.1258343792727648 0.8987562493957579 0.2152197779087751 0.05499126089327866
0.1470433016329397 0.004394148181434069 0.9152592529082048 0.05499126089327866
0.07494117331948316 0.9816329966521622 0.7471976588861495 0.05499126089327866
0.3553020950491087 0.8490939780137212 0.6374397000831445 0.05499126089327866
0.4256390498020042 0.5188588226881886 0.1390673055164899 0.05499126089327866
0.849385525939456 0.9700531647400138 0.8583645206504589 0.05499126089327866
0.255821813635185 0.08836450293669094 0.3033037425411433 0.05499126089327866
0.714329074914494 0.3110127094131853 0.864615615799684 0.05499126089327866
0.1446011473611974 0.7392509547550499 0.2089680045765214 0.05499126089327866
0.7415951094618357 0.6064903090778356 0.2812087907525777 0.05499126089327866
0.3240161523191282 0.6098637719559165 0.2381366260335985 0.05499126089327866
0.4598360269316155 0.7335680940940486 0.2143591856199694 0.05499126089327866
0.3913303825541403 0.8526789288381557 0.0408443883645937 0.05499126089327866
0.3141101621905414 0.2145619009621441 0.8316026012263062 0.05499126089327866
0.8879361650767708 0.638764370008492 0.4533134278633208 0.05499126089327866
0.9277172630707723 0.4671083649843341 0.427181460895709 0.05499126089327866
0.5535454287393765 0.6669155019438996 0.5657160684829424 0.05499126089327866
0.8815939215216656 0.4255056306576322 0.8413695110746985 0.05499126089327866
0.7873781183931354 0.5856404540867356 0.6118012186614493 0.05499126089327866
0.837324345747435 0.2949330943633162 0.2293773124723635 0.05499126089327866
0.1917217205534949 0.5962686258710014 0.9799864541022399 0.05499126089327866
0.3216791876385235 0.1538434196850891 0.7597737509775583 0.05499126089327866
0.6033373564341944 0.5287857056603578 0.5111452623760366 0.05499126089327866
0.65187869927817 0.7383329250179698 0.7655905643793647 0.05499126089327866
0.5146404560884521 0.4804838019807881 0.3213225102207786 0.05499126089327866
0.01686539324812316 0.3684409111481416 0.8556541681645389 0.05499126089327866
0.3853572831042714 0.9957168142027697 0.4658800883329582 0.05499126089327866
0.8370304503440108 0.9645211826123848 0.9638732341575023 0.05499126089327866
0.5863335256529185 0.6814014341463079 0.4573882172171953 0.05499126089327866
0.3731212154100269 0.6512424466202619 0.7733466743060585 0.05499126089327866
0.570622711848663 0.780144356241675 0.3935278621016487 0.05499126089327866
0.5268707684765664 0.2030343844057891 0.5249570766541615 0.05499126089327866
0.2873084874761078 0.7094529127649929 0.06495042291170115 0.05499126089327866
0.6846799797576445 0.3902222652377155 0.6525246575496814 0.05499126089327866
0.535399745205563 0.9050912939546429 0.1109405282006893 0.05499126089327866
0.7985727142663229 0.7669845951135011 0.4949920389662078 0.05499126089327866
0.6354898204866423 0.1816910616107213 0.5567266894283387 0.05499126089327866
0.1408615481161722 0.02228200725905245 0.492844601078389 0.05499126089327866
0.9857125286275196 0.6611703209522876 0.1311934939284033 0.05499126089327866
0.49295846945127 0.9473689313020999 0.8140221621042686 0.05499126089327866
0.2141623533123637 0.5654365521616789 0.6184478741766624 0.05499126089327866
0.6634669314524458 0.1480012324325675 0.7779294142622705 0.05499126089327866
0.1189661862593036 0.2715072570864764 0.5761385903997788 0.05499126089327866
0.04342990373391672 0.07819650321732659 0.9344922599031368 0.05499126089327866
0.7931492137754113 0.4914535936473454 0.7624320339154511 0.05499126089327866
0.8745868226246276 0.3178890031278566 0.5885811518443994 0.05499126089327866
0.4357375305624583 0.8613446579520786 0.7404080211686807 0.05499126089327866
0.06081217261196672 0.03761321739519773 0.7281296914695458 0.05499126089327866
0.4766310036971725 0.940150432169152 0.4311984197809676 0.05499126089327866
0.6066526370796116 0.3716721910337314 0.4838376810094575 0.05499126089327866
0.4136814919493013 0.6814428491829017 0.9614487492397684 0.05499126089327866
0.9832264572773421 0.2735339956741672 0.02764457744330964 0.05499126089327866
0.7221919778577879 0.385408551315871 0.2057795887276209 0.05499126089327866
0.314345898492622 0.3946361979992572 0.2793149671178163 0.05499126089327866
0.2875304665189644 0.1414782265317341 0.7119911972428579 0.05499126089327866
0.005070950732379738 0.2090481740342621 0.04072916483028032 0.05499126089327866
0.5662660599483575 0.6397890053384164 0.9912951141196176 0.05499126089327866
0.3349240340696901 0.7415168087344252 0.03668683612222741 0.05499126089327866
0.1141257064184139 0.1780905329320817 0.9405666722422298 0.05499126089327866
0.5349083209998774 0.8550925148663274 0.3915699216562665 0.05499126089327866
0.9573877416674844 0.1717752653068604 0.0717489611312442 0.05499126089327866
0.8882125162001177 0.2438314268549692 0.3214841394886578 0.05499126089327866
0.8360097962623089 0.09750753165345027 0.6750214708367154 0.05499126089327866
0.2017711212997498 0.3045244860850185 0.1523157026047019 0.05499126089327866
0.4209625175823192 0.5484812193013647 0.3795503077846732 0.05499126089327866
0.1874343943466314 0.6226351596229776 0.500987714633169 0.05499126089327866
0.265570599257678 0.1993610823636716 0.101435765687516 0.05499126089327866
0.247707816534744 0.4670708894794398 0.7845871392441691 0.05499126089327866
0.2106293423438048 0.5222545794510307 0.9938006966663996 0.05499126089327866
0.1894613786882919 0.1212110524521141 0.6657906416081892 0.05499126089327866
0.583058194483027 0.01250486835356677 0.9154224249819284 0.05499126089327866
0.631333658919907 0.9605305181380125 0.09081717976671372 0.05499126089327866
0.9502865836487794 0.6492529749742426 0.06517014810471845 0.05499126089327866
0.6209032295827743 0.8695897598172913 0.3580576285394769 0.05499126089327866
0.7869042387866244 0.2455031567813895 0.9432541751098065 0.05499126089327866
0.1020624610851239 0.5021138612400905 0.5483048253555358 0.05499126089327866
0.4538676780814875 0.7423555959535301 0.7217410031079301 0.05499126089327866
0.5520738406397323 0.9776449935749435 0.3262098895651786 0.05499126089327866
0.4077322331510455 0.1890895621417992 0.9164890285945516 0.05499126089327866
0.4470800937841801 0.3355030245683859 0.9821165634186833 0.05499126089327866
0.1510270457530337 0.06188049149902099 0.01928199219336667 0.05499126089327866
0.9358909651328693 0.7131356523807608 0.08781044139969507 0.05499126089327866
0.08202926816192749 0.6379627711090604 0.7270006530383899 0.05499126089327866
0.2199891525221957 0.311040498828227 0.6189128967386042 0.05499126089327866
0.5994908602797671 0.9399694133866562 0.8892130022172463 0.05499126089327866
0.5227266377375602 0.06820465596205141 0.325728288908273 0.05499126089327866
0.05213733945192559 0.6255124686045876 0.05236551156671298 0.05499126089327866
0.8336288697503743 0.2487506547473897 0.1480396343982227 0.05499126089327866
0.1194032655863068 0.6215677532879412 0.2861019789894033 0.05499126089327866
0.01203710293498599 0.9568488553668125 0.7544846654921455 0.05499126089327866
0.1396557068115207 0.1459875641174513 0.6338281331810847 0.05499126089327866
0.04189419451635371 0.119554348873902 0.4439190299767494 0.05499126089327866
0.04023289037506907 0.1772527665904151 0.007534980804576976 0.05499126089327866
0.7384513359607094 0.3984435633479447 0.2928223445404209 0.05499126089327866
0.395508933418541 0.009591036931429084 0.277148878116533 0.05499126089327866
0.2718268685538731 0.4541681206287404 0.3189945362422513 0.05499126089327866
0.6174707412342713 0.5403213336977661 0.9189025444168066 0.05499126089327866
0.6744560375982392 0.3892029197740509 0.1375905803319259 0.05499126089327866
0.8722937812654541 0.5926309080993903 0.7256125734477544 0.05499126089327866
0.1682760874947614 0.5625859392914137 0.7520017229009918 0.05499126089327866
0.8847257111787197 0.5987313544023335 0.8378112352949918 0.05499126089327866
0.6076475694030843 0.7770302138597684 0.9575481812988729 0.05499126089327866
0.03627419228398217 0.7758159848361511 0.08195811545391797 0.05499126089327866
0.9797713572232538 0.5269059227433341 0.4507493765887803 0.05499126089327866
0.2994656002144438 0.8548850414968903 0.4925030003537729 0.05499126089327866
0.600131613692331 0.1350076363687707 0.9740504100829631 0.05499126089327866
0.903481139685153 0.7425461488232286 0.5557120614020296 0.05499126089327866
0.8003496701683634 0.4222026955681203 0.003904367486580573 0.05499126089327866
0.9176013115784124 0.3170379155476711 0.5471863202288196 0.05499126089327866
0.6203373961798123 0.4462921702320465 0.07741889113061061 0.05499126089327866
0.3075751843352424 0.3167688299072122 0.7025928488320737 0.05499126089327866
0.1523078689935954 0.9051322795622087 0.3774329523502833 0.05499126089327866
0.1388805509834171 0.8625700259943393 0.1500103127372303 0.05499126089327866
0.1383699193013173 0.9636805145620209 0.7303999159323291 0.05499126089327866
0.6399948976142191 0.2339846241402831 0.5299870279719505 0.05499126089327866
0.1254625746037971 0.8407371683252969 0.6740450731102694 0.05499126089327866
0.2173623656762329 0.6844751773901484 0.3722286964505171 0.05499126089327866
0.7219785646233627 0.5097514934687181 0.8140235075578788 0.05499126089327866
0.7044290553349427 0.4998585869589895 0.1068457031751368 0.05499126089327866
0.2170131901822434 0.104989897468477 0.5211022713609855 0.05499126089327866
0.3146245246695776 0.5164374720842002 0.8451566249930907 0.05499126089327866
0.9746800890052586 0.6250665299538467 0.7325176389183938 0.05499126089327866
0.3721212571098412 0.8156725658376984 0.8416634749225548 0.05499126089327866
0.5630965108560988 0.8863022822113794 0.6986791474474842 0.05499126089327866
0.3873500018624466 0.5432292428656318 0.005586965610886701 0.05499126089327866
0.9332063124907932 0.7396093555624506 0.7678690332377365 0.05499126089327866
0.6650658155516097 0.7961902751464781 0.487864649634511 0.05499126089327866
0.1145015543636446 0.5712007526769833 0.005710362350593527 0.05499126089327866
0.8161067288151085 0.2128638235055588 0.5817951198307062 0.05499126089327866
0.9939703663059896 0.5352817855285489 0.5733304928204342 0.05499126089327866
0.4130087817806773 0.8228182392639543 0.1560467702282408 0.05499126089327866
0.4404586302696669 0.8374978779280711 0.8466247243650097 0.05499126089327866
0.1489459208455934 0.231228540870721 0.5457916518583725 0.05499126089327866
0.8710376998571238 0.7741570151971755 0.3092725274023737 0.05499126089327866
0.5536253544728473 0.2073505983826219 0.9312128888931328 0.05499126089327866
0.4558863995438459 0.1813015687155752 0.6534855287033795 0.05499126089327866
0.3090799130064537 0.7759644003874563 0.4819166714285889 0.05499126089327866
0.7920569157775792 0.8523485114571894 0.01608965961750762 0.05499126089327866
0.7076915780157856 0.6902086115634344 0.291655592624637 0.05499126089327866
0.3367647031268175 0.6558622341884998 0.9041418372165255 0.05499126089327866
0.874740706275091 0.1782879909879894 0.5955278074674069 0.05499126089327866
0.9392911529774467 0.5738823300967388 0.4040413065703597 0.05499126089327866
0.7623525273514468 0.6599247653512227 0.6441298762383395 0.05499126089327866
0.3198328819646206 0.4739370272959263 0.3951331258444358 0.05499126089327866
0.80633753056948 0.01708923794586123 0.5232032825615185 0.05499126089327866
0.6602557153929144 0.5203223559208249 0.613471683741322 0.05499126089327866
0.2950501385654832 0.7840126585050484 0.3147384453691192 0.05499126089327866
0.8665256244396656 0.527258829605982 0.2462566824387004 0.05499126089327866
0.8917721065673669 0.2956920985162528 0.9317383961937074 0.05499126089327866
0.2000737073984737 0.4513422461591468 0.6575351957887341 0.05499126089327866
0.1108031451219843 0.4267757050038161 0.7963746265896037 0.05499126089327866
0.6175059572249731 0.3667172291212978 0.3630314950835977 0.05499126089327866
0.09246941859070222 0.02685292337441613 0.0122666484456769 0.05499126089327866
0.7580976817694629 0.5373289850679576 0.4313961094467194 0.05499126089327866
0.2661107411536894 0.1239073589238689 0.4954784489385158 0.05499126089327866
0.7160351199014326 0.8996823532150541 0.1315635400682229 0.05499126089327866
0.4455676732968696 0.186051023256281 0.7554960187413219 0.05499126089327866
0.8569656966540231 0.03343965845089533 0.3269251313890598 0.05499126089327866
0.1250377319033766 0.9566539423086167 0.5562834656449328 0.05499126089327866
0.9828510590767428 0.1756180498508688 0.1498555929509355 0.05499126089327866
0.5832825936476497 0.3226989835245204 0.5436754510467187 0.05499126089327866
0.3236850562363805 0.8337124427167077 0.9400775333250039 0.05499126089327866
0.7900308207072261 0.9039198389190295 0.05557815627027129 0.05499126089327866
0.700733446110656 0.7387896980741741 0.5852733065405046 0.05499126089327866
0.2529524303369513 0.9859752142182572 0.7951049701633315 0.05499126089327866
0.641771369907663 0.6096568311367278 0.6621047015036194 0.05499126089327866
0.5325813597454784 0.9761201309951649 0.01837524067811854 0.05499126089327866
0.8672943282457152 0.02114602202864134 0.9190956694830585 0.05499126089327866
0.5537628730440906 0.02221917098161757 0.07522910891375199 0.05499126089327866
0.67629997266083 0.7852840319396431 0.249411196942513 0.05499126089327866
0.2161244859749655 0.1933598566272314 0.1946289512545263 0.05499126089327866
0.172075759409918 0.8338872159986983 0.1861032234978901 0.05499126089327866
0.3573938728270085 0.6807538116305073 0.9555338532594932 0.05499126089327866
0.8739548991596959 0.8412030360676385 0.8832215395003666 0.05499126089327866
0.6801146257862851 0.4548351340678613 0.5732462232570279 0.05499126089327866
0.3400990808234742 0.203423818589901 0.7236458400119233 0.05499126089327866
0.1585520738736683 0.8190640185411786 0.7165396042123365 0.05499126089327866
0.3234965063419366 0.6622479818510085 0.8252241290483784 0.05499126089327866
0.1792429344207622 0.1371574028266192 0.8929488021745451 0.05499126089327866
0.3031325840714502 0.843453950588763 0.6105908249972 0.05499126089327866
0.6120873256869528 0.1477907712480507 0.7433543770058475 0.05499126089327866
0.7551324616189549 0.2187796057446812 0.610057606524757 0.05499126089327866
0.9525605411604305 0.5539812194097237 0.1974604563271639 0.05499126089327866
0.949262725131604 0.4606327025086668 0.107376430593071 0.05499126089327866
0.9295405314716625 0.1043981773599437 0.5977497524117937 0.05499126089327866
0.4135251615418465 0.4687349892998892 0.8323868321803051 0.05499126089327866
0.08313145870090907 0.6314112733214078 0.5388124703587909 0.05499126089327866
0.8058282354170729 0.8479419136583268 0.2025369722292443 0.05499126089327866
0.5827029824389229 0.9116630631786601 0.3622851363791731 0.05499126089327866
0.4793210635894454 0.2055356174086397 0.3363764864730784 0.05499126089327866
0.9915440672214736 0.6891527128497681 0.426890090605492 0.05499126089327866
0.7154121522528951 0.4761159829539997 0.7603136924753344 0.05499126089327866
0.4417959569851903 0.4058078322533801 0.2726585557694323 0.05499126089327866
0.6604033040004647 0.298153508466301 0.6514317584828272 0.05499126089327866
0.7700915200585137 0.1820434447226973 0.8244880146598774 0.05499126089327866
0.2163839642286345 0.5780226511433176 0.13835558535846 0.05499126089327866
0.1047891232845372 0.635544854692761 0.7783250100469487 0.05499126089327866
0.5686952054116954 0.5718692748270823 0.5357517401600596 0.05499126089327866
0.8071883094058275 0.0760747146577633 0.5212023588492248 0.05499126089327866
0.1900485815320812 0.5185068479800331 0.8302218262892512 0.05499126089327866
0.3978037662493055 0.5347757583355203 0.5149568562103449 0.05499126089327866
0.8859954752158372 0.3208768354889118 0.07631115902249938 0.05499126089327866
0.5379536715266806 0.7202808831106577 0.5084835599964795 0.05499126089327866
0.6307594404193636 0.1480609900553352 0.04078983354125813 0.05499126089327866
0.4600090016078467 0.3102004135681803 0.6324697934622497 0.05499126089327866
0.5653712943904495 0.3926734790741415 0.2583040481057604 0.05499126089327866
0.4577970476109742 0.01358948904097608 0.7151034136969922 0.05499126089327866
0.1118056312644762 0.827337328650084 0.8165796290278247 0.05499126089327866
0.5724856273533963 0.9321282742779613 0.4550779198483323 0.05499126089327866
0.4287811955014907 0.4467183718271709 0.01484768212648899 0.05499126089327866
0.02191895609724853 0.3320038906309403 0.2725814614225942 0.05499126089327866
0.08735214636133627 0.86658001401943 0.09177196560630911 0.05499126089327866
0.5466812707834547 0.8174499188133917 0.4560832230956333 0.05499126089327866
0.4069386374741634 0.4274546143127842 0.5267108798021133 0.05499126089327866
0.3726115939136143 0.9152039500740403 0.9710918560842718 0.05499126089327866
0.03162912365942189 0.458095580889192 0.3551070224439214 0.05499126089327866
0.4065729019932369 0.8338726685573878 0.268168050398201 0.05499126089327866
0.1445833965665592 0.9596569092126137 0.1046196402766632 0.05499126089327866
0.004383937230983037 0.5619498840478883 0.005116401089728724 0.05499126089327866
0.4000343861968656 0.9892877936331078 0.5368456702577443 0.05499126089327866
0.3164145643761233 0.0560609247975626 0.85640279688551 0.05499126089327866
0.8251208316369623 0.04180813290855546 0.6596254556933442 0.05499126089327866
0.8506076516287282 0.6143113862268882 0.3427984342745283 0.05499126089327866
0.309133797523628 0.0005277852418408215 0.8077702521863975 0.05499126089327866
0.9966278816930783 0.4123733118059551 0.626995157928771 0.05499126089327866
0.8378628071228958 0.4902603945664584 0.1741486973002869 0.05499126089327866
0.2090918779260268 0.8567714558509247 0.914541299897218 0.05499126089327866
0.5488359218036974 0.9151795678669564 0.8851298571332853 0.05499126089327866
0.6457257071132182 0.8646429331548666 0.4120904484846461 0.05499126089327866
0.7303014650722434 0.3050279191325748 0.3914313100055269 0.05499126089327866
0.2614035194035275 0.7605306221237429 0.3683509862663964 0.05499126089327866
0.05276012563429625 0.5044061166093776 0.4767332595487953 0.05499126089327866
0.7153523193874883 0.2743429153007115 0.1661800321631219 0.05499126089327866
0.1854775268466151 0.6497281276191947 0.1281803662503938 0.05499126089327866
0.9506681302206614 0.6610918514264659 0.5663438473300751 0.05499126089327866
0.6384073367469 0.545264516610887 0.03913156586040385 0.05499126089327866
0.5754129326678389 0.7430822206586482 0.8938277944570928 0.05499126089327866
0.6400294112215236 0.2465826887330613 0.7217561455969173 0.05499126089327866
0.4926872055224187 0.8449633072544189 0.7262459035672881 0.05499126089327866
0.02764944196706339 0.7300796313008731 0.1172694231302446 0.05499126089327866
0.3868014600269145 0.8843949842998996 0.844898935608837 0.05499126089327866
0.8847698420567773 0.9353993942680323 0.170395182395977 0.05499126089327866
0.3821484914027953 0.7032297893798545 0.5911924586325465 0.05499126089327866
0.4770242017288 0.7341448821485239 0.283319663968398 0.05499126089327866
0.5447121060876744 0.7152760452949329 0.8526535786828535 0.05499126089327866
0.1788260024818117 0.3056381468315038 0.4115066423955543 0.05499126089327866
0.2749483753190717 0.01103772558933701 0.03198424504664295 0.05499126089327866
0.1332924309971084 0.6793244338662977 0.3056082569104191 0.05499126089327866
0.8671584294010198 0.2042052284528586 0.1884280681713746 0.05499126089327866
0.6686531068270464 0.2477293505755614 0.9130000610303246 0.05499126089327866
0.7117923412670066 0.7032546989415178 0.7887978678595355 0.05499126089327866
0.4499436446080211 0.6590291187463809 0.7123342350288604 0.05499126089327866
0.636791295515719 0.03225171506888978 0.3456774606958746 0.05499126089327866
0.2230335161541993 0.4688335136274165 0.1988188920904633 0.05499126089327866
0.6111852336396539 0.2303658459677522 0.8610073581344853 0.05499126089327866
0.3989901824932423 0.3484978384546903 0.06230530039260316 0.05499126089327866
0.7515544146856057 0.5511754459851853 0.1616118787773377 0.05499126089327866
0.7958411849309769 0.6936253835687192 0.9132870384415904 0.05499126089327866
0.1572831805011495 0.5632851746960265 0.1659429512336314 0.05499126089327866
0.2904447299799804 0.1332985636597642 0.3314143595617362 0.05499126089327866
0.2229655766847454 0.8515730161221227 0.1219712656993236 0.05499126089327866
0.9535191147972915 0.3376333960944214 0.7890516209789066 0.05499126089327866
0.7575819137387634 0.8310874949180823 0.7989752118235361 0.05499126089327866
0.1255136197310106 0.1170427553841969 0.3371645235109287 0.05499126089327866
0.2545361820951813 0.5269899066013037 0.4987824126630167 0.05499126089327866
0.08953925293072829 0.009221051618773325 0.8868117756744132 0.05499126089327866
0.210664079851909 0.7605328623125847 0.3416996466390649 0.05499126089327866
0.4665666663143631 0.6004675335107238 0.05724447835815107 0.05499126089327866
0.319239917175507 0.6648319613980695 0.5689075571770308 0.05499126089327866
0.4492095359506136 0.130589273374058 0.8194761419029924 0.05499126089327866
0.8766250935118745 0.2696481500203984 0.5192282316413557 0.05499126089327866
0.1090910458216515 0.2236170255771083 0.8196882212195888 0.05499126089327866
0.9673761195838075 0.9371098891288616 0.6210516936237368 0.05499126089327866
0.6959848298966786 0.108220403467766 0.8066833699827625 0.05499126089327866
0.04161206410604744 0.3446298792495671 0.3572979015236655 0.05499126089327866
0.5472182070519951 0.3518493588516162 0.313691041377434 0.05499126089327866
0.4014246148545724 0.6528614851436512 0.1469558576536121 0.05499126089327866
0.7828279745933644 0.09340661716051304 0.5959500958085699 0.05499126089327866
0.7766935311315648 0.4552531168472916 0.3885570770309769 0.05499126089327866
0.3858606042728275 0.9824275374822352 0.4081729261387207 0.05499126089327866
0.04176057880558992 0.8549434731734404 0.5729497692958466 0.05499126089327866
0.6275123705292409 0.9836061167206316 0.8218974086659442 0.05499126089327866
0.4427688236558573 0.8040943103295674 0.7424854946895623 0.05499126089327866
0.1533513397286743 0.4612687951511555 0.8488053385560507 0.05499126089327866
0.9508766801997155 0.6197607136684362 0.1120143784653178 0.05499126089327866
0.3011392356143533 0.1070609312783311 0.4316158959902392 0.05499126089327866
0.6741904662120891 0.5803502040012342 0.1618826501363665 0.05499126089327866
0.7492797888829549 0.2029169990784619 0.1513747194677034 0.05499126089327866
0.2632364843214356 0.08061239929074235 0.5487101677998794 0.05499126089327866
0.6354634541430131 0.490760987279716 0.5524575891962348 0.05499126089327866
0.9981339900293532 0.4649656324483029 0.4659544765098869 0.05499126089327866
0.6054517631052362 0.1911877325252067 0.357186375463287 0.05499126089327866
0.4959329277732843 0.6049649436965691 0.2337728755087893 0.05499126089327866
0.2166651404618147 0.7694395921035503 0.7669924352153977 0.05499126089327866
0.03623408154485624 0.6428651677988204 0.3167763818854838 0.05499126089327866
0.1013311487057558 0.9915476181722805 0.4581144072204872 0.05499126089327866
0.6161428355869726 0.5341893666216436 0.8430737486699411 0.05499126089327866
0.6985002194369784 0.3602652744708688 0.3040472301117585 0.05499126089327866
0.9972857094127701 0.6399867584136639 0.2734580762640418 0.05499126089327866
0.5768731584029483 0.348420439015655 0.6336020484125688 0.05499126089327866
0.1475363329788632 0.3739772856981083 0.2227242207452698 0.05499126089327866
0.5929676829411906 0.9668857559101346 0.3614159088491823 0.05499126089327866
0.04603367443192733 0.4166431287111908 0.8281040524506773 0.05499126089327866
0.2236388738259216 0.6269291411304618 0.6116162300826553 0.05499126089327866
0.9992634854127458 0.5681795307357181 0.3142639980447611 0.05499126089327866
0.2919429397119065 0.7470340683371751 0.2717628367771893 0.05499126089327866
0.792621494690086 0.3398873719627201 0.8656727313965843 0.05499126089327866
0.7431825373898041 0.9951911938866832 0.2735434398259086 0.05499126089327866
0.980512906591462 0.9538281892796907 0.9577840457468467 0.05499126089327866
0.2812961310888392 0.3993960352188063 0.3306889167421534 0.05499126089327866
0.0263370546736781 0.6060882301132646 0.6582783865432734 0.05499126089327866
0.2502086818782779 0.2123442532420984 0.6240520608452635 0.05499126089327866
0.4876172596565041 0.1758095173132052 0.1006623797254891 0.05499126089327866
0.4300570681405831 0.4215293532872552 0.5781032022972374 0.05499126089327866
0.1447444439046518 0.2994466020612088 0.1594052111163179 0.05499126089327866
0.3778187666329019 0.6964127140674174 0.8943351835873706 0.05499126089327866
0.5646329832941318 0.4574412268486029 0.1606521654882477 0.05499126089327866
0.4773652574871102 0.2202913148219218 0.2615478730995165 0.05499126089327866
0.7285783130128334 0.08592624395021921 0.1344539237848613 0.05499126089327866
0.7451363645903619 0.4221142776312072 0.5689506721702166 0.05499126089327866
0.05716584701031981 0.4164713060369857 0.1808533853802077 0.05499126089327866
0.6989209618459098 0.6032608628511853 0.3608637714693855 0.05499126089327866
0.3212503543693688 0.1384151622387286 0.4740181775867197 0.05499126089327866
0.3308800724020967 0.4639290916404892 0.9213204140711425 0.05499126089327866
0.8035319684120964 0.6085624425848212 0.3027107524269455 0.05499126089327866
0.1172826399510265 0.9669883891497222 0.9483066845960924 0.05499126089327866
0.008258506078823008 0.6051524801078484 0.4789287662003021 0.05499126089327866
0.2915808100466653 0.08862246141819839 0.6104562693719785 0.05499126089327866
0.414142381184855 0.8887780486437639 0.9226958574403316 0.05499126089327866
0.5856996260425652 0.547964997582441 0.3515023254280157 0.05499126089327866
0.1946835270145572 0.5863645052757721 0.6657572072656379 0.05499126089327866
0.4347043663982201 0.3380050406977673 0.30323587341191 0.05499126089327866
0.7163393742688959 0.574715770932593 0.4062458816415232 0.05499126089327866
0.233539636195491 0.9062164205243722 0.918442703362216 0.05499126089327866
0.2012465875447886 0.7955604349562545 0.4876905908476634 0.05499126089327866
0.4604230957369987 0.8449260119096563 0.5005636034830999 0.05499126089327866
0.4891383946700831 0.8535044065904029 0.1084168057292148 0.05499126089327866
0.06576439025764219 0.06260188349278098 0.1367528239979464 0.05499126089327866
0.787276870335219 0.4879292524734342 0.06474976441338272 0.05499126089327866
0.5772358341232284 0.1628254755802351 0.6238320970163622 0.05499126089327866
0.9240953057964749 0.3146808477987875 0.1806984687208719 0.05499126089327866
0.525830497356259 0.7431761753074665 0.3946457565800627 0.05499126089327866
0.8831063995506787 0.4786527728384712 0.9441766467192106 0.05499126089327866
0.2600024887778773 0.7445054972479705 0.7909437505836869 0.05499126089327866
0.231207923388256 0.9569292893866005 0.620540950560766 0.05499126089327866
0.8617686927839647 0.3988505382616498 0.4363199904226067 0.05499126089327866
0.172338728692679 0.7744540908365946 0.3813344898188008 0.05499126089327866
0.3234633782607449 0.9046140503284568 0.4826587665975425 0.05499126089327866
0.5986774561102719 0.5608407155302102 0.9933048414655332 0.05499126089327866
0.5863040954743928 0.3516103353929184 0.211597571576834 0.05499126089327866
0.1735735990259827 0.1744982231468247 0.4522309608051205 0.05499126089327866
0.343393312002932 0.7133871806050306 0.2210099517049522 0.05499126089327866
0.8825184296024671 0.5997310299937295 0.6711670449304058 0.05499126089327866
0.8172120994328874 0.8742495272810713 0.4613412292625218 0.05499126089327866
0.7691557720261367 0.06793091790741701 0.262997121132403 0.05499126089327866
0.3126326516510848 0.8204504826197825 0.7325097280467944 0.05499126089327866
0.8798432849558967 0.05213084321873643 0.6128119715669316 0.05499126089327866
0.2432087778827334 0.4069342358319071 0.4349384088403718 0.05499126089327866
0.7730293602341347 0.8871858244082681 0.1107113772725044 0.05499126089327866
0.8025593072906276 0.4536798350672093 0.2977486819200668 0.05499126089327866
0.9932522355767325 0.6709056540907713 0.3445196220225327 0.05499126089327866
0.4058656100431638 0.01534073804175954 0.09954551119426891 0.05499126089327866
0.6118758076964931 0.811525734078732 0.7761334386000234 0.05499126089327866
0.3285602682463039 0.632256120546442 0.6281322534087697 0.05499126089327866
0.7922946963680063 0.3600383734243936 0.7080592177469837 0.05499126089327866
0.01652365854801091 0.7241939133623628 0.5766057229995292 0.05499126089327866
0.7106209788592975 0.6342382329532169 0.6734583571977653 0.05499126089327866
0.2880976323993519 0.8988291408561001 0.07256797988721 0.05499126089327866
0.839649167841964 0.7688019096227307 0.9681471857525952 0.05499126089327866
0.8611147875668312 0.3871704514825803 0.4946334197202832 0.05499126089327866
0.2149219935517103 0.3975010965719358 0.09936410511824702 0.05499126089327866
0.5287653981721668 0.8085592321115321 0.1097505273463845 0.05499126089327866
0.7317044048896839 0.4719173724926729 0.861529297491492 0.05499126089327866
0.5044916434728455 0.7525905619276783 0.4634455528229727 0.05499126089327866
0.0007632809263694822 0.468862589252613 0.8405751957001656 0.05499126089327866
0.803580531912523 0.641282883824084 0.6052241802167435 0.05499126089327866
0.4370835244944195 0.3352041259833324 0.2435673281049665 0.05499126089327866
0.1164119055368732 0.718723353673852 0.1315400995556216 0.05499126089327866
0.172748848134128 0.4116121798099302 0.8633659175199668 0.05499126089327866
0.2463773768988544 0.3581704468739867 0.2898815210993071 0.05499126089327866
0.7125739938520611 0.4590086159372346 0.6310788534047712 0.05499126089327866
0.7522128674627626 0.01785552183253743 0.4217439329013667 0.05499126089327866
0.721107157443056 0.7451878856783508 0.8579939482962059 0.05499126089327866
0.6636590187593611 0.2555189375787327 0.6122694211035554 0.05499126089327866
0.1600124514700791 0.3127308858368162 0.2231188650343535 0.05499126089327866
0.1163241519296204 0.1454779283424405 0.7257455630128199 0.05499126089327866
0.7881801810072002 0.5946878149509275 0.1382791949610379 0.05499126089327866
0.04067906662223632 0.6267926767275339 0.8065667023914962 0.05499126089327866
0.1289867954297002 0.8968145488204374 0.2755574034677891 0.05499126089327866
0.9775717485514785 0.05506361740913059 0.6457348986446413 0.05499126089327866
0.2132990567796878 0.6657731767430008 0.1758416124580444 0.05499126089327866
0.9458718774653628 0.3845125308599364 0.19562473116384 0.05499126089327866
0.3380629929685607 0.147327803929638 0.8706424049712688 0.05499126089327866
0.2003092401857534 0.7798137074848746 0.2044321857851616 0.05499126089327866
0.7857263120199866 0.9663224451770315 0.5371127758474461 0.05499126089327866
0.9465127048282582 0.003613941952226887 0.6342433125197456 0.05499126089327866
0.705003715041076 0.686735063646426 0.2004295763593103 0.05499126089327866
0.7190740120670808 0.5925232163285137 0.9059166494102031 0.05499126089327866
0.506747698281809 0.782780404904815 0.8049080366015537 0.05499126089327866
0.8269822906443878 0.7442253761041457 0.8109309749839799 0.05499126089327866
0.3517368606720155 0.02198295804087798 0.5338848043884408 0.05499126089327866
0.5404066434966267 0.8722750955910009 0.8512971760443934 0.05499126089327866
0.7035412307820096 0.1723661196071369 0.01248924080959882 0.05499126089327866
0.7723010945482301 0.4622915696115905 0.7143816639109054 0.05499126089327866
0.8563922409357116 0.3343490181235642 0.6407349520858967 0.05499126089327866
0.4069796726111544 0.2391566816304825 0.6927093135282103 0.05499126089327866
0.9912894019984784 0.803682410415148 0.4249868769978835 0.05499126089327866
0.2660691702170247 0.5745386994861832 0.02660187760030727 0.05499126089327866
0.05942042351924233 0.1141854324353246 0.8241702418967615 0.05499126089327866
0.9498857861476895 0.8927649328945013 0.5152654842786765 0.05499126089327866
0.7494521668499939 0.3341341031461367 0.515782017021392 0.05499126089327866
0.2464953999819206 0.8210907890857946 0.3147751836941419 0.05499126089327866
0.09870183086343139 0.5925018598066026 0.5897868064477941 0.05499126089327866
0.1267908105269484 0.3131479926469216 0.933884583142947 0.05499126089327866
0.840864104334677 0.165671692390064 0.154361498308327 0.05499126089327866
0.5706164500449091 0.601898440261166 0.3830910019138918 0.05499126089327866
0.3257533984881602 0.6307628346757236 0.2892055194053094 0.05499126089327866
0.6710839359254407 0.9661171076245579 0.9213156527997776 0.05499126089327866
0.6516608912163707 0.08174286697601693 0.05102574971009518 0.05499126089327866
0.4507918236294318 0.09369336209347122 0.9632326876520665 0.05499126089327866
0.08377881420443765 0.8635695062600846 0.2331035249351401 0.05499126089327866
0.5254319383307883 0.1131960375434413 0.1512862194165575 0.05499126089327866
0.9115177203873965 0.2058558639476648 0.7865596679679664 0.05499126089327866
0.4515741889840746 0.3656984685236068 0.07681524710968915 0.05499126089327866
0.5365566767945207 0.2108753606876006 0.300626696044125 0.05499126089327866
0.7163670270586393 0.6863376306582819 0.8929553158135168 0.05499126089327866
0.1992748198883067 0.07415548517227123 0.4738996490646705 0.05499126089327866
0.4372990533002742 0.6371895013552801 0.40009753481919 0.05499126089327866
0.3228894242349521 0.3993669287408947 0.4555307221101799 0.05499126089327866
0.3541720908782263 0.90268065851757 0.5315589074014635 0.05499126089327866
0.3178409251472146 0.8345771758872215 0.3217227972903187 0.05499126089327866
0.4603275682015396 0.409833955619614 0.4131964696312788 0.05499126089327866
0.7581371053225763 0.2872297604612358 0.7035860971595678 0.05499126089327866
0.4317587889972003 0.7447362439298573 0.06848757208934683 0.05499126089327866
0.4105871613683828 0.2447196909759769 0.2764999298870071 0.05499126089327866
0.6165653471975928 0.949430612256237 0.9959710473348378 0.05499126089327866
0.3960769095105685 0.1316583467318032 0.9562235573191874 0.05499126089327866
0.9212041004753643 0.5528566424762713 0.6481426131372783 0.05499126089327866
0.3086532140662351 0.9105614870401423 0.02000650342645612 0.05499126089327866
0.8465447865327779 0.3434508722199591 0.8486754400874118 0.05499126089327866
0.2983784861826542 0.5828850744272357 0.7181151207290324 0.05499126089327866
0.6900508068278287 0.1911313533717822 0.08117785047577226 0.05499126089327866
0.2425440347910545 0.8380544864539863 0.4752714775806257 0.05499126089327866
0.8872678378317772 0.2720623265840566 0.2106988557496638 0.05499126089327866
0.9623183610602717 0.6680727893126732 0.4902806104349515 0.05499126089327866
0.1474588888247728 0.2683517101699012 0.5018994181366563 0.05499126089327866
0.1660673463926505 0.8248761371565355 0.6351286762160678 0.05499126089327866
0.02103554002744312 0.8233563901423219 0.2262218356492243 0.05499126089327866
0.7713393708816682 0.09816742642407486 0.05020425895080653 0.05499126089327866
0.7984870664547434 0.9074152031483298 0.4039613921711944 0.05499126089327866
0.6028085810317318 0.3032986059184835 0.00906111004278588 0.05499126089327866
0.3301191147848321 0.9980191532244207 0.183888922578883 0.05499126089327866
0.5108788056009733 0.2286375668061323 0.09841163154204777 0.05499126089327866
0.9397709106450945 0.02250582298946635 0.3597051393443752 0.05499126089327866
0.1275054302391016 0.9380870677469693 0.9940055625966884 0.05499126089327866
0.6807501078157705 0.07977269897926291 0.358981500955221 0.05499126089327866
0.163248734734133 0.2035931627887647 0.2143943453369301 0.05499126089327866
0.805012210847278 0.2323185019369098 0.8880036633999366 0.05499126089327866
0.07425724266274177 0.9960477652316977 0.9699733339182761 0.05499126089327866
0.2014541181708392 0.8035559944458922 0.996418201442542 0.05499126089327866
0.5100329764628156 0.3895682441264432 0.1990946593937249 0.05499126089327866
0.5592593594572139 0.7581055793199798 0.2909189984552662 0.05499126089327866
0.8546837391348517 0.1924507483651291 0.3424403441049742 0.05499126089327866
0.7137662461970002 0.1316567891915745 0.5146280171029459 0.05499126089327866
0.02036865897699447 0.2330084415182432 0.326672918038777 0.05499126089327866
0.1391825655789432 0.02564958641722638 0.3971534099086989 0.05499126089327866
0.4120371417816925 0.09894131216456489 0.4874647722049104 0.05499126089327866
0.5667174200349979 0.9925614707283382 0.7997469824488848 0.05499126089327866
0.5039921272929347 0.004265850731005104 0.8162001177370035 0.05499126089327866
0.4981181183783012 0.1546284105346135 0.5462249154379871 0.05499126089327866
0.5219280079537459 0.7206695876357885 0.00202909331491765 0.05499126089327866
0.7358165281051909 0.2744590172469626 0.7972910991461304 0.05499126089327866
0.9530276064151887 0.01676785095049926 0.9164415225584943 0.05499126089327866
0.306700444341692 0.8326077562382599 0.1007900163624092 0.05499126089327866
0.6104914674867984 0.8200964191261381 0.2791246132700896 0.05499126089327866
0.995068792816307 0.01378459207510212 0.3629177430153108 0.05499126089327866
0.322068550410311 0.4569521758292273 0.4572789536001328 0.05499126089327866
0.8670945817645397 0.004146753007881009 0.4733946648466286 0.05499126089327866
0.6327852626676007 0.5583636894327755 0.4584349102175713 0.05499126089327866
0.4169901315488823 0.1428517621168112 0.6178231021703965 0.05499126089327866
0.0715975487415396 0.6163574333970716 0.3592542255521088 0.05499126089327866
0.03860615032820412 0.3662780501565894 0.6557954030615821 0.05499126089327866
0.7450618992113136 0.2653869020930437 0.5636533835790061 0.05499126089327866
0.6282636369111075 0.6449815394476485 0.3950790439892325 0.05499126089327866
0.7510833733005489 0.2913149576426429 0.2125475796426677 0.05499126089327866
0.06707830243942538 0.1658424757290267 0.3798534745800205 0.05499126089327866
0.3665091056408907 0.5520968717396186 0.8123615226475047 0.05499126089327866
0.03929782512964166 0.5393785600915176 0.7508766099851074 0.05499126089327866
0.4328797457152493 0.2000942961879015 0.3785624388059209 0.05499126089327866
0.9196359493765425 0.6431942849711396 0.5163757160504843 0.05499126089327866
0.5312367989227929 0.7552427281376096 0.2355353809947073 0.05499126089327866
0.8644589113681084 0.8538982874359248 0.7032612351973545 0.05499126089327866
0.9429599798923188 0.2497408364704962 0.5379029465569473 0.05499126089327866
0.3598693283368947 0.01701433323105835 0.6404874491337135 0.05499126089327866
0.615924930665127 0.149537994202364 0.9221614164650288 0.05499126089327866
0.9189420897748075 0.5578542605726332 0.4677472584212323 0.05499126089327866
0.6820239301534246 0.3749899201740474 0.9810943878852858 0.05499126089327866
0.4402633359287674 0.8415875615852056 0.9948947320311694 0.05499126089327866
0.8588672667567913 0.7713992722888245 0.5931491672637332 0.05499126089327866
0.4532767143225589 0.1732532100176669 0.4284907773363114 0.05499126089327866
0.6596254509808381 0.007125115513082325 0.1741488502003291 0.05499126089327866
0.286454499578303 0.3116470321950505 0.8356405763620256 0.05499126089327866
0.07845091521057045 0.387483384162738 0.06287241849600041 0.05499126089327866
0.480430866605242 0.7718423714243507 0.07845983159092262 0.05499126089327866
0.2737314607405235 0.3975046306506302 0.1171844948960776 0.05499126089327866
0.1886179441031429 0.3005930581043404 0.6794732767980725 0.05499126089327866
0.7813561399749178 0.9650137630610401 0.1746991000596949 0.05499126089327866
0.7539477563514544 0.3718261081442598 0.02593988482897316 0.05499126089327866
0.8069714029757801 0.2516861870963124 0.7282243527597471 0.05499126089327866
0.4708982525185416 0.7041022726162715 0.9642342000239005 0.05499126089327866
0.06051287596131309 0.3403748934139676 0.9402674681159143 0.05499126089327866
0.292646087655462 0.5186735223383018 0.3064718258910347 0.05499126089327866
0.1799012969234539 0.6107944044126165 0.7141659582401412 0.05499126089327866
0.09745613152647999 0.2173032101040115 0.3326323768644773 0.05499126089327866
0.2100539590016277 0.5365867587281689 0.7786949897093449 0.05499126089327866
0.380606608004105 0.7318560477486376 0.001294509036577026 0.05499126089327866
0.134213457623937 0.494950841413195 0.02114160042459281 0.05499126089327866
0.2291656236658987 0.2296047859471258 0.3406349437735408 0.05499126089327866
0.2848947044215568 0.9250402228596497 0.5396213620553578 0.05499126089327866
0.07381244990262205 0.4521048485243143 0.31988947420789 0.05499126089327866
0.9596309379875584 0.6006868250310378 0.5595097648583377 0.05499126089327866
0.9204126367583201 0.8711032939045568 0.1415609966881105 0.05499126089327866
0.2056690679029529 0.9263518982721717 0.7262042478182952 0.05499126089327866
0.8715657583441224 0.2381341985298146 0.9442645140284791 0.05499126089327866
0.1842309966254571 0.336202719888008 0.5795088585644255 0.05499126089327866
0.9791942065956031 0.7317215660695021 0.2891414464735565 0.05499126089327866
0.9894108194345588 0.9058722956556322 0.7323244186839508 0.05499126089327866
0.8729967416458184 0.1242814912043964 0.9439523765832553 0.05499126089327866
0.1895541020387889 0.3327528172310664 0.9513170414983811 0.05499126089327866
0.8306894166914285 0.3399455079435869 0.4015073232785682 0.05499126089327866
0.05496401623531293 0.3882598657250677 0.0110557561157859 0.05499126089327866
0.6661291540367821 0.2632596935523379 0.7709255609293081 0.05499126089327866
0.7025732478086757 0.4259017175572298 0.8006605994724881 0.05499126089327866
0.4393867626540028 0.2689251320737334 0.9911422057514561 0.05499126089327866
0.5015412965950282 0.3970223570312492 0.2958851304540752 0.05499126089327866
0.9974830532316424 0.439377202017166 0.06480433488137241 0.05499126089327866
0.3190893943738157 0.3623769986906153 0.9586429594672103 0.05499126089327866
0.06544482134313674 0.2476394971856902 0.1266454101742825 0.05499126089327866
0.1543205575914665 0.6095584828926429 0.4252219691806686 0.05499126089327866
0.04760007866925685 0.3228768039858158 0.8839752391340457 0.05499126089327866
0.4717150772677052 0.4285435549817136 0.2136217677160912 0.05499126089327866
0.5395208531344449 0.03416262168169229 0.4553039123320008 0.05499126089327866
0.280442994121214 0.7631388031629305 0.8427227652493339 0.05499126089327866
0.07394976010166533 0.1525935871111717 0.1202271666779128 0.05499126089327866
0.9267492477713606 0.6118163988730936 0.6342375082131722 0.05499126089327866
0.2670401727361141 0.6943622411357881 0.008809720569056852 0.05499126089327866
0.3233587103094908 0.9730713288930678 0.3736422602759923 0.05499126089327866
0.2597303888729731 0.03964738843965229 0.6073174088293422 0.05499126089327866
0.2359800750079984 0.1448151193012941 0.3130967844869149 0.05499126089327866
0.5753306341579877 0.0605279794269498 0.60060032477112 0.05499126089327866
0.5312309360272427 0.4633295769383639 0.8436099695964259 0.05499126089327866
0.7211975341483829 0.04396784274443886 0.8802223341556193 0.05499126089327866
0.321497287761078 0.2586780910640291 0.5450616692154868 0.05499126089327866
0.1985008189673369 0.3902714315626239 0.6785022200465592 0.05499126089327866
0.3551311630487784 0.3145370857255109 0.4228090252786909 0.05499126089327866
0.8709144888687018 0.5837871066055265 0.02526829988715464 0.05499126089327866
0.9617601056668673 0.8999283647152335 0.04871359423188128 0.05499126089327866
0.3051245421599779 0.1718740255256118 0.01644496568608348 0.05499126089327866
0.9841634146299177 0.4582681222185802 0.001781368310243233 0.05499126089327866
0.2815819758288538 0.07936110747906548 0.02254746399838655 0.05499126089327866
0.6138467327413024 0.7225459435380671 0.5834958124878115 0.05499126089327866
0.5736482260025335 0.4811745939231752 0.6779842423802848 0.05499126089327866
0.4266481022161697 0.7704854889364438 0.9481934352832622 0.05499126089327866
0.08799966842094729 0.8727230138529739 0.3062927471334347 0.05499126089327866
0.834568044221664 0.2545487783758186 0.6401904750109659 0.05499126089327866
0.1319211204481252 0.2085283761464975 0.2900572669046611 0.05499126089327866
0.1721332883036472 0.08713792164634337 0.2184151143951938 0.05499126089327866
0.1284479053926821 0.5146422831667522 0.3968839632953762 0.05499126089327866
0.9913083475962113 0.4421586749588327 0.7483109360789751 0.05499126089327866
0.0791832178537946 0.6202940565112411 0.9856777038397612 0.05499126089327866
0.19900977425746 0.3947361963004363 0.6167342204426066 0.05499126089327866
0.8490119366697159 0.9761983804488623 0.06613955178669662 0.05499126089327866
0.3853233580546565 0.4639148272614761 0.7565303463467582 0.05499126089327866
0.361375379922131 0.4943309066000308 0.8060330839973806 0.05499126089327866
0.6428579476986993 0.3151784525797222 0.06069773370071932 0.05499126089327866
0.3450654154421045 0.4088963163493429 0.2353477281119376 0.05499126089327866
0.6351043148077359 0.6864805170464741 0.2859843715097797 0.05499126089327866
0.8113884839831503 0.747703760796958 0.7280035532559349 0.05499126089327866
0.1657554396239411 0.8662364978190719 0.2397187694326156 0.05499126089327866
0.04908191444300548 0.9896914411664929 0.8485890755511413 0.05499126089327866
0.9677785289844275 0.1454516131241023 0.2151587030063509 0.05499126089327866
0.5540233836201696 0.004864263941958136 0.2437287504414872 0.05499126089327866
0.5797334117250615 0.4718412154897876 0.6004238975075752 0.05499126089327866
0.4309058900299767 0.7709744133078879 0.1394269573722623 0.05499126089327866
0.1663356883745361 0.3824750742662795 0.3856577350250183 0.05499126089327866
0.2154459979021056 0.8572910942324863 0.8361996310453644 0.05499126089327866
0.3738992799165091 0.3650961581539102 0.4732329098592331 0.05499126089327866
0.8230226220698562 0.1506016008173558 0.3183628316687128 0.05499126089327866
0.5228628866063029 0.354179765797872 0.1187606470132426 0.05499126089327866
0.823938125256518 0.311444548470962 0.02397415361159491 0.05499126089327866
0.7458006441818901 0.3363806762338986 0.1810040224292143 0.05499126089327866
0.9520844328451757 0.7894726860968497 0.2053128477313617 0.05499126089327866
0.08793527395764938 0.378901792274599 0.6779864174189941 0.05499126089327866
0.7126029917355111 0.8701400657774091 0.4335749052409375 0.05499126089327866
0.8432329653437981 0.04323885215512564 0.8558353318668643 0.05499126089327866
0.2678010515394245 0.1964909427424876 0.7014004215292103 0.05499126089327866
0.1552518721407842 0.6236415219484036 0.05644091875379852 0.05499126089327866
0.5287909018524289 0.3412379843046162 0.260942023983249 0.05499126089327866
0.8134438985041623 0.005174170235023435 0.7376642919499128 0.05499126089327866
0.9325325287711146 0.7592747808058229 0.16294055146428 0.05499126089327866
0.1582385209518672 0.539019875157158 0.4537738182157532 0.05499126089327866
0.2458601749935166 0.4944259032601042 0.2850646696796383 0.05499126089327866
0.4230275481172065 0.7046429661644943 0.6858843813834952 0.05499126089327866
0.1682386381137095 0.5098914963549723 0.5093389236327137 0.05499126089327866
0.4453196156064147 0.2800484939816719 0.4921107874150215 0.05499126089327866
0.4323969708572454 0.4833918986238862 0.7794276435095716 0.05499126089327866
0.1854627724152309 0.6099758561021413 0.3736782803934982 0.05499126089327866
0.2002666792960575 0.2206144716199574 0.6517409800278627 0.05499126089327866
0.5322167873208719 0.1348856506637625 0.7421076540843623 0.05499126089327866
0.2458698723157757 0.06083612648813929 0.4447256728308534 0.05499126089327866
0.358864371560219 0.03275273916524928 0.9036446351780417 0.05499126089327866
0.8081587813717633 0.3902676238263872 0.4136609554846244 0.05499126089327866
0.0166269543536221 0.844631581769943 0.0937641610822674 0.05499126089327866
0.6102394182572886 0.8439886089326502 0.4987770360793521 0.05499126089327866
0.2116081410312771 0.3875262599082996 0.8247215874213387 0.05499126089327866
0.7499632295926858 0.85235439481618 0.2214602206031164 0.05499126089327866
0.4963429565022571 0.01951920212619326 0.04212577203598067 0.05499126089327866
0.7745696825116187 0.2487522988323802 0.1777318970854733 0.05499126089327866
0.4941697382595717 0.7800262961274823 0.3365586665161146 0.05499126089327866
0.1486717986046745 0.9782265430536535 0.2867190711502559 0.05499126089327866
0.6196622563487275 0.2652375013157985 0.4875103728483684 0.05499126089327866
0.5290706313623169 0.04875200341226624 0.7454837714446279 0.05499126089327866
0.02005859195323408 0.01662788494434639 0.6231924929213696 0.05499126089327866
0.1416623682727833 0.7367797706141721 0.4998623202394888 0.05499126089327866
0.6093360704739239 0.8885400784525352 0.006455243743376585 0.05499126089327866
0.3614941021372182 0.6081190767560979 0.8074548258953145 0.05499126089327866
0.7836432632151362 0.1371052969977353 0.78085689176147 0.05499126089327866
0.6771441331237016 0.9243506134170544 0.07628487481564522 0.05499126089327866
0.9282382642797398 0.3649832034508043 0.7127512274771016 0.05499126089327866
0.2350499869811083 0.5678886884119466 0.7386786564153819 0.05499126089327866
0.005197336029497512 0.7708045060324125 0.01873658747183847 0.05499126089327866
0.8456772805700996 0.8251882005732666 0.9982911687960485 0.05499126089327866
0.4523544171355255 0.9101243081513101 0.6631491748664684 0.05499126089327866
0.00354873062162659 0.5740053199523322 0.6169961710101716 0.05499126089327866
0.9453101431585698 0.9585929931819044 0.2488432685102921 0.05499126089327866
0.8767085284442224 0.7788104648559264 0.3713158298235245 0.05499126089327866
0.5537602691216482 0.4643322116103296 0.2141633822497927 0.05499126089327866
0.6632349539885014 0.4193630712412004 0.7225705360521771 0.05499126089327866
0.433424899670323 0.6907183897925512 0.2500311016417392 0.05499126089327866
0.1500206810741842 0.2527373876640433 0.4399256121617462 0.05499126089327866
0.1130224097491926 0.3383659338290498 0.2598169271601929 0.05499126089327866
0.2268726411765358 0.04047184644884094 0.1104529876404064 0.05499126089327866
0.1169379124228559 0.5992357631675793 0.9410590455405249 0.05499126089327866
0.8298763520214113 0.6038340204825088 0.3979084745387125 0.05499126089327866
0.4452461415210521 0.5000815805227332 0.4817324025289338 0.05499126089327866
0.8052194054573264 0.218384713030509 0.2336809068988445 0.05499126089327866
0.1566580321012699 0.9115839306521109 0.7609397188205436 0.05499126089327866
0.5697001293896522 0.4488127682622891 0.041207780284133 0.05499126089327866
0.1641589363826416 0.9313138882130262 0.811805631918082 0.05499126089327866
0.4361130997016917 0.08612106292975331 0.01920342426173554 0.05499126089327866
0.8876973506632437 0.1366050964708766 0.3041989824531222 0.05499126089327866
0.0966344382118462 0.2333947494887547 0.3879564455190025 0.05499126089327866
0.1102816667896185 0.3663245551021121 0.9363934341528058 0.05499126089327866
0.9370423861239714 0.1760002021271845 0.3644208685540047 0.05499126089327866
0.4296087837150435 0.6082741756353728 0.952790567717323 0.05499126089327866
0.841681314650046 0.3979451723228394 0.2311708457818732 0.05499126089327866
0.2291894567132464 0.6158372884083406 0.0250646070882843 0.05499126089327866
0.9435691780268165 0.03728092016318772 0.5776037880912985 0.05499126089327866
0.1660519332851443 0.2066794913505855 0.4041589764147868 0.05499126089327866
0.8898870307452132 0.5836700323542106 0.5123917522615541 0.05499126089327866
0.9704627183490869 0.5170513918486193 0.6759217355162763 0.05499126089327866
0.209358694237044 0.4544924899458974 0.8289061377421831 0.05499126089327866
0.68813493027068 0.61905457282228 0.2654230619482001 0.05499126089327866
0.6474720310746636 0.5756587193055342 0.3784605820770679 0.05499126089327866
0.06397744536584582 0.06118851679114062 0.05498054722295422 0.05499126089327866
0.05283859445067664 0.002233689021284057 0.4926476286605052 0.05499126089327866
0.213719939676202 0.317270753302413 0.07168950101413542 0.05499126089327866
0.2658615972634402 0.2736347782470017 0.1207699201495928 0.05499126089327866
0.7508048864589957 0.3168188386604229 0.2626726616440584 0.05499126089327866
0.2697418742482701 0.3005626800783819 0.780752011934819 0.05499126089327866
0.8293509937794495 0.1602720252884938 0.2081991233833403 0.05499126089327866
0.3999716464944845 0.4717688788386523 0.693723826774739 0.05499126089327866
0.2017726512311298 0.1421517280901282 0.2461714155384708 0.05499126089327866
0.3592102338489613 0.8122149307003242 0.8959186750689515 0.05499126089327866
0.7435717437493986 0.8294198997858891 0.9946441045610777 0.05499126089327866
0.859338147631745 0.829227931545345 0.05623946505944522 0.05499126089327866
0.3371234129609919 0.1047515464077184 0.337042781846122 0.05499126089327866
0.3476706233229178 0.4046410833342134 0.5283709302331572 0.05499126089327866
0.3783130422616119 0.1987152644674655 0.8664907552288758 0.05499126089327866
0.6504831325916569 0.5100414247148718 0.2182318827300159 0.05499126089327866
0.4090113349999656 0.3234642979985344 0.3585130319127705 0.05499126089327866
0.6499307656605006 0.7129134793047678 0.869753366283545 0.05499126089327866
0.393148906658623 0.7891745236372468 0.02511276808224947 0.05499126089327866
0.7198826914125076 0.1923471659931012 0.7207520812785893 0.05499126089327866
0.593987822925196 0.02790539984989072 0.5361703694946997 0.05499126089327866
0.618000386170429 0.7661893760958677 0.4363990554679267 0.05499126089327866
0.6400567681828189 0.1627237666662895 0.6500250021117818 0.05499126089327866
0.07987546434647672 0.4063221376216222 0.9628702854974863 0.05499126089327866
0.5263595617663612 0.8997127054107859 0.1806203346365829 0.05499126089327866
0.3906570247993477 0.495447588541813 0.6378577854146238 0.05499126089327866
0.5342972699186531 0.0137748492787071 0.942325838523033 0.05499126089327866
0.8580112821446044 0.5921875531705657 0.4628570163636853 0.05499126089327866
0.6424320294337295 0.01111824363485444 0.3986657531486881 0.05499126089327866
0.5991574182241134 0.7961231516318227 0.5759917545814676 0.05499126089327866
0.3939584085417739 0.4760539388130345 0.5631939672130475 0.05499126089327866
0.9292573530427788 0.05616762365312616 0.4290158572800316 0.05499126089327866
0.3387971915368683 0.707063931878729 0.4451347637501318 0.05499126089327866
0.9594446911809921 0.6126203252820912 0.9368263102070423 0.05499126089327866
0.002739986418958976 0.1820802294307932 0.6470492130902804 0.05499126089327866
0.05896951181265725 0.6572556506917882 0.2053671388356105 0.05499126089327866
0.7290839821485102 0.1184713393935923 0.1790866437882035 0.05499126089327866
0.5535204792875745 0.9309359455159142 0.7445462746034249 0.05499126089327866
0.1819942707457121 0.6658644563622417 0.7884224717932484 0.05499126089327866
0.5308343265618096 0.2865806115173099 0.559712343907442 0.05499126089327866
0.1319217772860637 0.6333038840748803 0.9964217965479156 0.05499126089327866
0.6658234824167545 0.5343191181349045 0.1329471671158342 0.05499126089327866
0.05081903393820082 0.9357309519897471 0.7943458572362566 0.05499126089327866
0.5405216153679516 0.7652582247409713 0.5460924278008886 0.05499126089327866
0.3605892316345081 0.7553468684514845 0.8053994965723469 0.05499126089327866
0.09218656506962672 0.7138055312346056 0.3991115557589945 0.05499126089327866
0.282330271327848 0.4169423877216891 0.3914889391140768 0.05499126089327866
0.5267902227530856 0.07301810635093003 0.3976474628562005 0.05499126089327866
0.269478779738625 0.2292664148846557 0.01352777422222223 0.05499126089327866
0.007761209247365561 0.727142597903666 0.3394283436311178 0.05499126089327866
0.5409139678936772 0.7905274608425539 0.922176909545273 0.05499126089327866
0.5428727637673348 0.4772230808714523 0.513843533237799 0.05499126089327866
0.6740793085917629 0.4854769729332778 0.4918913532623566 0.05499126089327866
0.4984807418053449 0.9548864381015687 0.296051378202243 0.05499126089327866
0.9425908506175392 0.3125886367535732 0.9581281547919014 0.05499126089327866
0.6381757568237915 0.3651297236693208 0.7063750682255922 0.05499126089327866
0.05616263876235509 0.6661307617212003 0.139362889642882 0.05499126089327866
0.4029505826659808 0.06248623405217658 0.1891576910930839 0.05499126089327866
0.7571575470300479 0.3582504520855738 0.3272854793605176 0.05499126089327866
0.8102376487777474 0.3033028386154523 0.08040843281674868 0.05499126089327866
0.208217184086747 0.0005581511794372136 0.9767736797184114 0.05499126089327866
0.1449597216951347 0.5672421042012117 0.3845155972655264 0.05499126089327866
0.7001105004074911 0.2005640951339237 0.9010988943844307 0.05499126089327866
0.9910840170304578 0.5995325149710492 0.8451678120474957 0.05499126089327866
0.3793775865250737 0.6210898934446344 0.09968789591119075 0.05499126089327866
0.2988534010444989 0.2432475274205487 0.4961693463398381 0.05499126089327866
0.003194795319855403 0.260584820623172 0.1269138685620063 0.05499126089327866
0.2167256199981885 0.7391866710592798 0.2883501813706032 0.05499126089327866
0.2913353673999321 0.4513429893151448 0.6040118976857708 0.05499126089327866
0.6634888974641077 0.3179695844392842 0.003597946646902593 0.05499126089327866
0.7792295000829051 0.4685756640978283 0.8990649598331275 0.05499126089327866
0.7263116133453761 0.604145234671007 0.5047871874643423 0.05499126089327866
0.1435604465297848 0.2543840591378547 0.6826921664293667 0.05499126089327866
0.9793382171823938 0.2242809384815725 0.431726836034772 0.05499126089327866
0.756698140718068 0.5261970471733307 0.9694978569305752 0.05499126089327866
0.01584374473848597 0.9000942106072122 0.2269802802457548 0.05499126089327866
0.4681878844059108 0.901983973396733 0.5308915775728152 0.05499126089327866
0.5845660945553112 0.04914696937837648 0.2560288816561934 0.05499126089327866
0.9564798069693452 0.3356825023273741 0.9030950934601065 0.05499126089327866
0.4343029790636561 0.9554536841466716 0.1843211459890019 0.05499126089327866
0.4284757903411792 0.8102022877130519 0.6285166277688993 0.05499126089327866
0.4195956935287055 0.6473037209035223 0.2147352307389332 0.05499126089327866
0.9478650694301872 0.6692337316210757 0.4000522283725768 0.05499126089327866
0.6711160848674539 0.7384131477695334 0.684864769639107 0.05499126089327866
0.03215646638524176 0.5703631437149028 0.3595964783955329 0.05499126089327866
0.8943740803164421 0.6023613172306272 0.1439754365231444 0.05499126089327866
0.2434298375119432 0.9475571694174809 0.1375373980345316 0.05499126089327866
0.7810411798769586 0.5443937072153147 0.1145439076149767 0.05499126089327866
0.9583199312396993 0.402199128492107 0.4632573494175046 0.05499126089327866
0.8583979375811653 0.8216824521474754 0.4201285941827331 0.05499126089327866
0.07270450716368171 0.2261256818860269 0.2809509659650236 0.05499126089327866
0.5546910852401096 0.647409515195872 0.803714684313718 0.05499126089327866
0.8963025600933808 0.5057844748883881 0.5271940323199545 0.05499126089327866
0.2968772863373851 0.2088374623293513 0.1646032044477468 0.05499126089327866
0.9616569605270183 0.1862891128792358 0.8244081735699162 0.05499126089327866
0.3674809149481139 0.2123174420154534 0.2363393562526714 0.05499126089327866
0.4811452528051663 0.3726617744166401 0.2474290894702135 0.05499126089327866
0.6372055291485198 0.1075136910502208 0.8159955605058681 0.05499126089327866
0.7964635395690197 0.1385627477853023 0.115965307072127 0.05499126089327866
0.3028067039117233 0.9559249251018074 0.05500837002131719 0.05499126089327866
0.6891349437014422 0.002171260760398754 0.2437468032057916 0.05499126089327866
0.9102608943476744 0.6099943545896346 0.9671055438778108 0.05499126089327866
0.7421556166865411 0.5297032186134745 0.4946966878202049 0.05499126089327866
0.2762722126385879 0.9139890236330299 0.7412011958734407 0.05499126089327866
0.4274530004074742 0.9779447709623982 0.9890045824407473 0.05499126089327866
0.22233473685909 0.2429989135926108 0.0938362767338022 0.05499126089327866
0.5384258102089324 0.7458357026249557 0.6261864821535115 0.05499126089327866
0.8482179832448649 0.4603817907518266 0.6563510713829949 0.05499126089327866
0.6194159949793695 0.1995595752473214 0.7640651091114842 0.05499126089327866
0.8073280994132022 0.3460369673906136 0.7605578502070174 0.05499126089327866
0.8628966537563535 0.02216659848905289 0.7814392785709809 0.05499126089327866
0.1366830767577218 0.846731571682098 0.3789228771593746 0.05499126089327866
0.08661572728919081 0.6944801923622113 0.08791024175216693 0.05499126089327866
0.5157446150604372 0.813935471596364 0.8735043283667325 0.05499126089327866
0.3784669538173616 0.2583787922261577 0.844401150602227 0.05499126089327866
0.2749249420799659 0.5101359153397128 0.07738526747765154 0.05499126089327866
0.3765272926990801 0.9930737258358883 0.7996308811818398 0.05499126089327866
0.9337564926293089 0.8435228682324992 0.2076649956036488 0.05499126089327866
0.5885294203017755 0.4890433656713955 0.3492387242867536 0.05499126089327866
0.3784608158700499 0.3516081205053594 0.6981741177843039 0.05499126089327866
0.1346129830774288 0.307052254272853 0.6241468553143379 0.05499126089327866
0.8980018207161359 0.4688362580191609 0.5940818477534967 0.05499126089327866
0.32895176207857 0.5024217452509228 0.1892529863996425 0.05499126089327866
0.3346427303174483 0.09354032177887357 0.1023819608341777 0.05499126089327866
0.3278027720028959 0.3907607158155385 0.3742961113783641 0.05499126089327866
0.1397139275651705 0.6960627756240333 0.8081197796533676 0.05499126089327866
0.2329490775948093 0.1302648280124759 0.927377465831239 0.05499126089327866
0.9018995436161371 0.06299259724449746 0.8161486957916992 0.05499126089327866
0.3044295408836988 0.6078448106482008 0.3379891579343368 0.05499126089327866
0.6428146387323163 0.1040064145715907 0.669463925362388 0.05499126089327866
0.3205463708410737 0.2336007800206296 0.9449390691485642 0.05499126089327866
0.06125028322843135 0.04810005163584423 0.3050736449962453 0.05499126089327866
0.6438550242576909 0.380989660174367 0.8819736123061733 0.05499126089327866
0.7981519623503144 0.7111571851092637 0.8540256857352239 0.05499126089327866
0.885781382110195 0.001221810141347426 0.2845014882981518 0.05499126089327866
0.1417086375686602 0.1659644193952181 0.06259912948597862 0.05499126089327866
0.09822097251193324 0.3515519711485446 0.1630845597582724 0.05499126089327866
0.8077810757731431 0.340416075825778 0.2921498711192102 0.05499126089327866
0.5958353636783675 0.6825892370286948 0.9138750242347652 0.05499126089327866
0.9902647811039067 0.2487759494246427 0.9440819742552209 0.05499126089327866
0.5858616273268201 0.6383829328758871 0.1641082853108087 0.05499126089327866
0.589629859767516 0.7491821802111058 0.1912661813531411 0.05499126089327866
0.9085946909662325 0.260276816537179 0.6408981422187071 0.05499126089327866
0.6971383406343092 0.2102233003849393 0.4430538386262083 0.05499126089327866
0.5442400187831733 0.9898737024804127 0.4160898234441849 0.05499126089327866
0.967483304309158 0.1336036147568597 0.6344809140779017 0.05499126089327866
0.01353226885758932 0.1236226558939321 0.9170130517388817 0.05499126089327866
0.111876378965873 0.004163675529298709 0.3239055493951093 0.05499126089327866
0.3868694929581004 0.6282009846621051 0.9131565889989094 0.05499126089327866
0.2066257653458109 0.6379632943628499 0.2338550009385356 0.05499126089327866
0.2132570399567639 0.2821374907573894 0.9022110434754572 0.05499126089327866
0.3070265457580963 0.8550387126687125 0.5534543168926686 0.05499126089327866
0.5489939026973085 0.7744526480837897 0.847353082898993 0.05499126089327866
0.1402003979498383 0.4818604804985048 0.0777515555719718 0.05499126089327866
0.5455511680045484 0.1526693811794911 0.009369084839681061 0.05499126089327866
0.9607835796591382 0.9722218810980479 0.1335795910590485 0.05499126089327866
0.6061794560311472 0.9686110064696396 0.259566085102572 0.05499126089327866
0.4561267153619526 0.9971537746688726 0.2722107742346524 0.05499126089327866
0.886640208510811 0.3801639971979919 0.9111404559060116 0.05499126089327866
0.7733355002701363 0.6455227691307058 0.5268513354281664 0.05499126089327866
0.9788011408172291 0.666997878213944 0.8872894513546853 0.05499126089327866
0.8273143565583277 0.06966601005706001 0.7974492195797784 0.05499126089327866
0.3999631547563288 0.6930751443843668 0.5313957773356377 0.05499126089327866
0.2514053227828574 0.7613648003227609 0.03979083614556768 0.05499126089327866
0.2936772244807966 0.309947008981473 0.04913722128602244 0.05499126089327866
0.3186573200403415 0.3128265795971316 0.2263609120711707 0.05499126089327866
0.475160496477515 0.8250998945940652 0.1624128144725417 0.05499126089327866
0.7015208445701493 0.513337436563848 0.1854343840695455 0.05499126089327866
0.03426277598237704 0.2244863471485824 0.6119782006006824 0.05499126089327866
0.9777070678398763 0.03177167315966901 0.1029698200485621 0.05499126089327866
0.4934581638092876 0.01715971993351453 0.9858802511585955 0.05499126089327866
0.4771126994104807 0.9221856666964726 0.1291366392615446 0.05499126089327866
0.2659453768861698 0.2486756150108185 0.729312509419901 0.05499126089327866
0.8234663427071133 0.5542117523828525 0.5589632201979738 0.05499126089327866
0.8138641193596999 0.8427560241662563 0.7946968190147882 0.05499126089327866
0.9578755028408444 0.2277682206043129 0.1199464818536223 0.05499126089327866
0.1525623241942566 0.5627952180201908 0.05147310050565015 0.05499126089327866
0.2046838793573895 0.3525960096862304 0.526496674792361 0.05499126089327866
0.3722002688254104 0.3596932505915103 0.7648132835956757 0.05499126089327866
0.03726265884332255 0.286115064478403 0.8331629563065369 0.05499126089327866
0.2813070547242142 0.9602047263591165 0.8358779389456653 0.05499126089327866
0.2004654090042938 0.3042571544289041 0.7362103153956934 0.05499126089327866
0.2783913807267572 0.5763159510847473 0.1162682238099923 0.05499126089327866
0.09802303551728171 0.4804957331553066 0.7030793549153432 0.05499126089327866
0.5254281089047853 0.1661491303027851 0.5979751407774735 0.05499126089327866
0.4355818422388592 0.1220697791272292 0.7136535972624931 0.05499126089327866
0.6486503187329914 0.2371259346006069 0.4385412022264969 0.05499126089327866
0.5966309120954755 0.4201353066696693 0.8341209374099636 0.05499126089327866
0.1843263758286697 0.9292912520886307 0.1385560113627579 0.05499126089327866
0.8571600258344753 0.8690064233835118 0.4988259167274834 0.05499126089327866
0.7043962397716764 0.008647207952168145 0.4476587940558482 0.05499126089327866
0.5622172374977391 0.206320075859942 0.7655818652371429 0.05499126089327866
0.2914953058342467 0.5378591072364373 0.3615758158383455 0.05499126089327866
0.4176838588143218 0.5947177077458226 0.7030269499554247 0.05499126089327866
0.1169194834979229 0.09336636832228302 0.9092870112441123 0.05499126089327866
0.6853613971711519 0.5748365303951621 0.9864647013147144 0.05499126089327866
0.4297496067584683 0.2757622109402538 0.2266831509188839 0.05499126089327866
0.9669422323684023 0.8546963872708676 0.7522263603998446 0.05499126089327866
0.7534196114756401 0.0431503066141096 0.5509393875604719 0.05499126089327866
0.9775189169914483 0.892957240800317 0.3926580329390274 0.05499126089327866
0.4025410346659249 0.6077699646458695 0.4962368810197157 0.05499126089327866
0.834084798129249 0.1017717672545846 0.7504053226757303 0.05499126089327866
0.6455873379723209 0.5134360643109963 0.4007797266485136 0.05499126089327866
0.06326810987386824 0.885379052952196 0.8921028271837934 0.05499126089327866
0.7343914147750937 0.9074888447517687 0.0684910412492683 0.05499126089327866
0.6108556393104884 0.6000116692825397 0.5722321263919397 0.05499126089327866
0.7218954149320758 0.1127300684328706 0.9911269223287773 0.05499126089327866
0.8580123548775915 0.9271079401649143 0.8079743656364878 0.05499126089327866
0.6695219417197009 0.7649007879584047 0.8513707572598876 0.05499126089327866
0.1875310835916502 0.6772824023601405 0.7054865557073301 0.05499126089327866
0.5883366312617735 0.1419067207213512 0.2440850151862262 0.05499126089327866
0.1817712061255119 0.07444605342115189 0.3589091721629528 0.05499126089327866
0.8564128868714537 0.6702428770326653 0.8173632890247639 0.05499126089327866
0.2079794855308914 0.78713032500011 0.6440304814435006 0.05499126089327866
0.1258021168386131 0.4878161730862863 0.6476095254118523 0.05499126089327866
0.3007437004083171 0.1878855670572986 0.2177113379374236 0.05499126089327866
0.01674712372549332 0.8707309756645784 0.2912992969528317 0.05499126089327866
0.9367688863271203 0.7837971245818001 0.3259170356364763 0.05499126089327866
0.7083885312583177 0.4129177131351562 0.01256613621885799 0.05499126089327866
0.4974633120010309 0.6963761494629535 0.7366785748092642 0.05499126089327866
0.15600469115636 0.3016722927412946 0.8859493468397929 0.05499126089327866
0.3515684658867583 0.377575300179712 0.9076424590625685 0.05499126089327866
0.7421030487925137 0.3950642810278225 0.6657343790272273 0.05499126089327866
0.5516676152904549 0.5315436708514579 0.3048177992895641 0.05499126089327866
0.2453801378335593 0.7043421089588942 0.9502185435251347 0.05499126089327866
0.8686851904975097 0.07233776746508079 0.08018601002133394 0.05499126089327866
0.1121003471864995 0.03875332060502364 0.9605725085352955 0.05499126089327866
0.3727955520631597 0.9390411215615009 0.8189940959236117 0.05499126089327866
0.5489554551205588 0.644853785559062 0.214925993075532 0.05499126089327866
0.5870648357823782 0.02420476359064209 0.8594469239637603 0.05499126089327866
0.3265456080358669 0.2261703466832215 0.005115883309456337 0.05499126089327866
0.2047378953586083 0.5594073938076954 0.4777379369462936 0.05499126089327866
0.1102310368412325 0.1863112338681629 0.8810931260668732 0.05499126089327866
0.7176988428678068 0.82787137713576 0.4718026729159331 0.05499126089327866
0.1166351071533692 0.07872826733405928 0.1142947024353009 0.05499126089327866
0.009641438607114663 0.9666526743919923 0.1756900067755178 0.05499126089327866
0.03097042150401113 0.9602790114121599 0.1244165460241297 0.05499126089327866
0.9685892527146892 0.3350283234639876 0.01029774696143381 0.05499126089327866
0.8067889396528092 0.9115082317100479 0.6081230141925273 0.05499126089327866
0.9205082317294218 0.6074675071042559 0.749589077823078 0.05499126089327866
0.7020031285528183 0.9637073431385381 0.8594918496689555 0.05499126089327866
0.8408856558145754 0.2454278403370491 0.3503852972545964 0.05499126089327866
0.3525173436203064 0.2459284906140599 0.5894488226910596 0.05499126089327866
0.2157626126755142 0.9560231012961966 0.482768860893422 0.05499126089327866
0.5984151833278114 0.02905070742290795 0.4516818734895184 0.05499126089327866
0.7414777618254323 0.9267489507852801 0.4230137306311318 0.05499126089327866
0.9571350521225189 0.980371334885174 0.533673195149691 0.05499126089327866
0.9761297710100185 0.9737162819604526 0.8081584661120943 0.05499126089327866
0.1116038941290488 0.6943565079522845 0.7043274358106709 0.05499126089327866
0.6652040636772897 0.6601572607306854 0.230204707179228 0.05499126089327866
0.3776507497433488 0.3739215467951005 0.2688385114169634 0.05499126089327866
0.1909105131165293 0.2852020072949724 0.4718905383686954 0.05499126089327866
0.5977424274349764 0.5095610390686079 0.636691751162092 0.05499126089327866
0.1471092554459986 0.7147118303913145 0.6029245951905468 0.05499126089327866
0.747660749215576 0.3227241788863121 0.5951630983982622 0.05499126089327866
0.2199353953936188 0.1381151880380889 0.573264088352088 0.05499126089327866
0.68538342773758 0.03365938966564912 0.6759790267562988 0.05499126089327866
0.1345433760315637 0.01248049833122944 0.6192560383241942 0.05499126089327866
0.9637548982521437 0.03200082999248766 0.4673534071659328 0.05499126089327866
0.6217993192380802 0.6865933149551207 0.03887709865375592 0.05499126089327866
0.01579437804895989 0.05509849583863092 0.4753850545063885 0.05499126089327866
0.1450810526755205 0.3348141897431434 0.5354102453557652 0.05499126089327866
0.5990249275405246 0.9171060917192431 0.1041068611782702 0.05499126089327866
0.2152678103997516 0.1621160124480138 0.8558900027902929 0.05499126089327866
0.781112974357033 0.8726287666199053 0.2838443522049287 0.05499126089327866
0.4869062661562275 0.07482808567468745 0.2661696167785573 0.05499126089327866
0.1595214607420735 0.6686489101162242 0.3649880355267216 0.05499126089327866
0.7184230057724914 0.8842397232871964 0.3765553727604817 0.05499126089327866
0.4364316615679013 0.7782433103921417 0.343679855714609 0.05499126089327866
0.852503269877172 0.382369352255443 0.08642226266840379 0.05499126089327866
0.9504689040363464 0.3389640400820678 0.251384626224735 0.05499126089327866
0.3671796305848561 0.4927032154543381 0.4575721578879943 0.05499126089327866
0.06904468373343828 0.06250665347339535 0.4604070214590273 0.05499126089327866
0.08623621984032931 0.2668818113561531 0.5230730219456285 0.05499126089327866
0.9832978859628164 0.1388127354452582 0.4808711525433697 0.05499126089327866
0.2121347103275187 0.7237255225018833 0.5219513738785824 0.05499126089327866
0.4555182538256721 0.7892391072303685 0.2862090438052271 0.05499126089327866
0.8395296361810873 0.572072894415244 0.2181330570973454 0.05499126089327866
0.04380798051237271 0.126689471415657 0.9729426533948844 0.05499126089327866
0.4457591776722507 0.004263299838349763 0.4054459526837094 0.05499126089327866
0.6177092373838029 0.9511225362175227 0.6613244593205078 0.05499126089327866
0.8354405986353006 0.3377935923114384 0.1192198306266933 0.05499126089327866
0.2566894061322545 0.3325184802432055 0.1481913949800884 0.05499126089327866
0.6415030030764527 0.3924093679783456 0.409403665038144 0.05499126089327866
0.1884354159363053 0.4511347777061136 0.5268135161013914 0.05499126089327866
0.6285231358071235 0.6207608322144981 0.1947914393794989 0.05499126089327866
0.1882383208742906 0.09873075147196776 0.8394045614773251 0.05499126089327866
0.4689369605317765 0.8242302224137513 0.4416508743509412 0.05499126089327866
0.6574372143800824 0.8697942079434064 0.5166724062201623 0.05499126089327866
0.5395341553256381 0.4085366206654684 0.5164234775587463 0.05499126089327866
0.9228899683344102 0.9914213083085144 0.4742288426438164 0.05499126089327866
0.6656920749071745 0.6954393065490617 0.8198883145612147 0.05499126089327866
0.7432615575869564 0.05427337706193312 0.07721430765473088 0.05499126089327866
0.8952340588918615 0.6961692429248219 0.5946986833401809 0.05499126089327866
0.2774621425764389 0.8892311625939495 0.948603129802474 0.05499126089327866
0.8487787878530815 0.6513790249671054 0.5541461095111628 0.05499126089327866
0.9120198931478422 0.8029207330372633 0.5998763776491918 0.05499126089327866
0.8310288772147335 0.2362397079481776 0.5067518942810841 0.05499126089327866
0.3508404008315064 0.921558536118611 0.4062200578443585 0.05499126089327866
0.9320426856749666 0.560384059406581 0.71127470712941 0.05499126089327866
0.4492812374860581 0.4979734334108031 0.6760492141478643 0.05499126089327866
0.8806951963117839 0.1664064007819235 0.4286436554349713 0.05499126089327866
0.6230916933326922 0.8092973777950145 0.3818087125647988 0.05499126089327866
0.7111658503941092 0.6356087924684886 0.1034936916877012 0.05499126089327866
0.2513471904299405 0.9568383825905095 0.9714621621748175 0.05499126089327866
0.1691870461580882 0.7159237344509702 0.6583115654817222 0.05499126089327866
0.7340209726534707 0.7477814282348398 0.4032288452536609 0.05499126089327866
0.3575345180958903 0.5185851356156678 0.7423446581040649 0.05499126089327866
0.9083914597527124 0.9098410860909065 0.6160974174426042 0.05499126089327866
0.2465285107884808 0.821858618844575 0.2016551351249453 0.05499126089327866
0.02754274381624856 0.1420645730436177 0.5983844424968351 0.05499126089327866
0.6696322835564624 0.1468588382981827 0.7171083074093358 0.05499126089327866
0.04942923391555786 0.7326227523009389 0.5022006509739189 0.05499126089327866
0.4102795982014531 0.4152147507519206 0.2267189004682077 0.05499126089327866
0.4743539933834298 0.6526496961830317 0.253287369691501 0.05499126089327866
0.4899088875966799 0.7742883942897412 0.9657405656052108 0.05499126089327866
0.2300527930445916 0.5398593699639612 0.5593426243799691 0.05499126089327866
0.6280162305564687 0.02699512512682948 0.07186774442959058 0.05499126089327866
0.3332504825201496 0.8530649289196184 0.05421600701468623 0.05499126089327866
0.9141507867998528 0.1566505004780643 0.7564325550595414 0.05499126089327866
0.02759215958925901 0.230471892132285 0.9924872951255985 0.05499126089327866
0.5957527335778828 0.7968896985874604 0.08654258549777233 0.05499126089327866
0.357137302266694 0.9526644667146544 0.7380717037422133 0.05499126089327866
0.9799300051615595 0.2346526388224639 0.1785310339451076 0.05499126089327866
0.2524956098360172 0.8035774308490788 0.7383628185478578 0.05499126089327866
0.4443732717765084 0.2271218969990684 0.5967718695830578 0.05499126089327866
0.3146648090798866 0.4675722777355582 0.1149947852784353 0.05499126089327866
0.04471344506819111 0.02158539771242347 0.1062240719075825 0.05499126089327866
0.1753064227270383 0.3836441377070046 0.920955356067395 0.05499126089327866
0.1887854696311554 0.2423807772331622 0.1430682902831895 0.05499126089327866
0.9160977565899351 0.35335646568276 0.2930263504857147 0.05499126089327866
0.9476271869740347 0.08427689082667357 0.112307534592553 0.05499126089327866
0.01215693131043602 0.3245795466881847 0.9747241203268131 0.05499126089327866
0.6746560566349898 0.3580503190092464 0.182944110485549 0.05499126089327866
0.794154914666684 0.6059026209423182 0.9661521674368247 0.05499126089327866
0.5095636858326522 0.9384610123105296 0.2429694077749315 0.05499126089327866
0.1133367643621878 0.3281446947979491 0.6702831438259483 0.05499126089327866
0.2864585877040117 0.3460222979373127 0.7493700757487313 0.05499126089327866
0.3149071176206832 0.4471640962407747 0.2049720982660387 0.05499126089327866
0.3370518673998357 0.5317031489191077 0.4038281795925606 0.05499126089327866
0.3967841992255923 0.5570942951382131 0.6633816474817003 0.05499126089327866
0.6710231403524755 0.565359245459945 0.7221745067158296 0.05499126089327866
0.743173323754621 0.431062922079932 0.05552541508014939 0.05499126089327866
0.7274074874159947 0.2419335550923462 0.3716205057125913 0.05499126089327866
0.8972576042127537 0.9762120032078154 0.8015992644913277 0.05499126089327866
0.8288229600123697 0.6044161880202218 0.8310656837235151 0.05499126089327866
0.01433557230177735 0.7618076530255553 0.1707358447012686 0.05499126089327866
0.7277703701107293 0.0001139141753392068 0.5276535781759871 0.05499126089327866
0.396242631439451 0.3066700969751721 0.009917794711519216 0.05499126089327866
0.5482856410496381 0.5550872783810733 0.6322019365795463 0.05499126089327866
0.9220595883489525 0.9784177750345101 0.1800896840406363 0.05499126089327866
0.627826913510017 0.7857383964403597 0.6878521294549731 0.05499126089327866
0.3574113145336552 0.5211150445436428 0.2517472940973204 0.05499126089327866
0.343421689546093 0.2782938089861477 0.4973309178405807 0.05499126089327866
0.7196846095705511 0.08374005299549056 0.5684983358609434 0.05499126089327866
0.6602465284201809 0.08392826374275153 0.1232300185984016 0.05499126089327866
0.4304530129589687 0.04977335378919883 0.9137735979531578 0.05499126089327866
0.5865937585770982 0.8022404394530641 0.8929625164736824 0.05499126089327866
0.1210461841219608 0.2341398933986567 0.1604779159664928 0.05499126089327866
0.02862759877283593 0.7797934772116104 0.7836574913399182 0.05499126089327866
0.7827957106969579 0.5802645287885346 0.9177482760443828 0.05499126089327866
0.9151656569802106 0.2175862905751125 0.596072026923152 0.05499126089327866
0.5226352613822876 0.4827446069018878 0.04743687036332912 0.05499126089327866
0.8769245462067361 0.9324413639290514 0.366729829579556 0.05499126089327866
0.3295550647828178 0.5436377613757917 0.4978386011344903 0.05499126089327866
0.7385709626836171 0.2683900708350837 0.445893903020157 0.05499126089327866
0.8888241640100393 0.6607920201093059 0.6537791027450058 0.05499126089327866
0.9011734811561012 0.3300629498832583 0.4842867622940483 0.05499126089327866
0.7708906106641634 0.4798380601308245 0.6583335011842847 0.05499126089327866
0.987302476005504 0.5206217606246095 0.2860205215884145 0.05499126089327866
0.8007556581843037 0.2441823195157544 0.02650669247576666 0.05499126089327866
0.7154972141378263 0.1191355490331177 0.2324583544806229 0.05499126089327866
0.2110779794723209 0.7131511379055497 0.8051683345841365 0.05499126089327866
0.3358567989794899 0.5081922739449594 0.6660245958896626 0.05499126089327866
0.7350175440509394 0.8414064854688931 0.2799612391236536 0.05499126089327866
0.1885597403231364 0.6735471648269465 0.5986420430579352 0.05499126089327866
0.8483612151577379 0.6172162689856068 0.2564990895633956 0.05499126089327866
0.5553591264227273 0.6144579150934737 0.6884728689416506 0.05499126089327866
0.006665017097621111 0.3702896486642749 0.03327912058404672 0.05499126089327866
0.6325848337735216 0.4163208571710857 0.5935975856448756 0.05499126089327866
0.06463012356365887 0.242567144460758 0.853373596839165 0.05499126089327866
0.004132384800568876 0.8932561677982139 0.9478499318480621 0.05499126089327866
0.2945125672845499 0.1467751554712906 0.6039375075430821 0.05499126089327866
0.001743337249196326 0.4779921816166897 0.1087673528910605 0.05499126089327866
0.8294119024770127 0.20519057709296 0.9571577949926462 0.05499126089327866
0.1437058550732403 0.5116196258910638 0.5906185996512371 0.05499126089327866
0.5885106293765686 0.3906120677767711 0.3155754996465019 0.05499126089327866
0.05770708497811839 0.8184559306236719 0.8248127310538185 0.05499126089327866
0.7551606897005142 0.722584889559607 0.1909722191010152 0.05499126089327866
0.9383566936045167 0.3878980983091543 0.5998194619798315 0.05499126089327866
0.4430108977391486 0.3818820965183738 0.7768441554827101 0.05499126089327866
0.385021756522116 0.4153562666464147 0.7962113843287563 0.05499126089327866
0.2585974876121583 0.7099540343388477 0.8895288277225277 0.05499126089327866
0.8459222828398965 0.715689374748629 0.394132053890851 0.05499126089327866
0.02829295441241352 0.4978358988496476 0.6858528565892671 0.05499126089327866
0.9837440424327997 0.53013342996174 0.09389335865691059 0.05499126089327866
0.5486494353016804 0.3643476831062993 0.4828410367190181 0.05499126089327866
0.8602626463157044 0.2987088586368982 0.1676919126742299 0.05499126089327866
0.6717790271840032 0.02389285268387936 0.01360330642889439 0.05499126089327866
0.7752324320429652 0.8477635376610815 0.3568096924701886 0.05499126089327866
0.3789893128958058 0.3164285113219133 0.8250355798545304 0.05499126089327866
0.2793119628287909 0.6597626615393916 0.2597252387692529 0.05499126089327866
0.9969112247286607 0.9436727109009669 0.8912798223432375 0.05499126089327866
0.9199723257998347 0.8572798755211667 0.7147265260625904 0.05499126089327866
0.2344456674924559 0.8927685216894844 0.1800701612727585 0.05499126089327866
0.869047304182387 0.8444814770786551 0.8065672535956858 0.05499126089327866
0.1101113659252751 0.4339992868598498 0.07490278353979471 0.05499126089327866
0.4785443596428324 0.3581583525756025 0.4321390314897159 0.05499126089327866
0.7009721546059923 0.9423405190569937 0.3350724621238164 0.05499126089327866
0.723083114339635 0.7594213200353955 0.2299509081879646 0.05499126089327866
0.1392084262714828 0.07827237695068737 0.4726995964896286 0.05499126089327866
0.8505130021542641 0.3481540912297121 0.2545613642359527 0.05499126089327866
0.1619473312051783 0.3346947455756748 0.2902169334266209 0.05499126089327866
0.08531803268494677 0.1158944415093615 0.07277162660934168 0.05499126089327866
0.7088363359423209 0.3448990588162232 0.7607360699403105 0.05499126089327866
0.7884145487089583 0.2634486819448013 0.602362514229735 0.05499126089327866
0.6361391258298797 0.2614392712734457 0.07636948616228942 0.05499126089327866
0.6683211692596031 0.781374829639697 0.4122557728406025 0.05499126089327866
0.007366165013714635 0.5247795311389986 0.228223410424098 0.05499126089327866
0.4826331033996952 0.280510828645292 0.9560251927140269 0.05499126089327866
0.6544895736637998 0.2943170230879429 0.1730838995854923 0.05499126089327866
0.3065990094582877 0.1822311486451223 0.435597906761114 0.05499126089327866
0.5232894036917092 0.3729920722058697 0.7356921430538528 0.05499126089327866
0.6781810331093733 0.4153765826166679 0.9304319026138521 0.05499126089327866
0.692782388477164 0.1721853953970288 0.239582144506516 0.05499126089327866
0.4884759252497097 0.07063536224006998 0.5340960545085475 0.05499126089327866
0.1532980443206201 0.7767521712744347 0.896176270408292 0.05499126089327866
0.2502521375974861 0.4106802421456919 0.699244392618198 0.05499126089327866
0.5445180666204834 0.575600002269079 0.266543007847449 0.05499126089327866
0.8930490071869071 0.9310814102231986 0.4338848689716045 0.05499126089327866
0.9500731095125243 0.6205267438709045 0.8781809695691807 0.05499126089327866
0.02609793665423164 0.9047252219340358 0.1661174518357931 0.05499126089327866
0.4431053651637216 0.4441813737840924 0.4834693508042874 0.05499126089327866
0.3263601309146022 0.06328434437417908 0.9529367135833617 0.05499126089327866
0.1128783865090832 0.7850471527024592 0.966386747082035 0.05499126089327866
0.3955213188966286 0.2672477454582656 0.1589018822606708 0.05499126089327866
0.9379095674309995 0.49960890871707 0.7799902278539912 0.05499126089327866
0.8323715915459194 0.7627867504299612 0.2251563755825972 0.05499126089327866
0.5222241126924916 0.2982019524303596 0.6830337851417956 0.05499126089327866
0.8037902891841643 0.1320051627537774 0.7082332293860153 0.05499126089327866
0.3665417664857023 0.04053608605032676 0.318005392790721 0.05499126089327866
0.1520814513795258 0.03088439674787887 0.2512945866403426 0.05499126089327866
0.3246238971714767 0.4128347818861262 0.632531241431486 0.05499126089327866
0.8292899914092929 0.7993044424105272 0.7091411385729935 0.05499126089327866
0.7248707865754108 0.7824810028624382 0.5581086517940754 0.05499126089327866
0.8301632605691627 0.1234398562073056 0.809051610915375 0.05499126089327866
0.8750502490828901 0.07465652595375094 0.2798195689945013 0.05499126089327866
0.732161124935587 0.813446483510525 0.8863827719077582 0.05499126089327866
0.001242159680901515 0.3538944941369482 0.2139167486713451 0.05499126089327866
0.7723312966346033 0.2477309990012574 0.3379809148924922 0.05499126089327866
0.5094343795506611 0.4383644673746131 0.3708003890738842 0.05499126089327866
0.8070329086102651 0.6773373872285064 0.3791470186368279 0.05499126089327866
0.05859652117700283 0.06444011782334023 0.8650122238934856 0.05499126089327866
0.6320172513037217 0.9394023037526353 0.5290951458730586 0.05499126089327866
0.3578940253899627 0.7418986366335193 0.3350768979747665 0.05499126089327866
0.887953938005519 0.5077165219679234 0.4157866243450896 0.05499126089327866
0.6754797498264369 0.472736804832665 0.4358886754125637 0.05499126089327866
0.9421067476866704 0.2589337667163261 0.3304167720168757 0.05499126089327866
0.9406612835246022 0.2564361435031301 0.8138852500528034 0.05499126089327866
0.2275699834772033 0.09251657273981799 0.8824232877716213 0.05499126089327866
0.5667936822872199 0.5110354951294428 0.4615442131790143 0.05499126089327866
0.9485019290590793 0.2736851714290628 0.21764091337547 0.05499126089327866
0.2862137343365417 0.3596697778033626 0.244188537963128 0.05499126089327866
0.1742335312623445 0.9425565776295004 0.2401397191063298 0.05499126089327866
0.7357915781222836 0.3717903831821224 0.959760810300144 0.05499126089327866
0.06776475145819284 0.2675164905907368 0.4251189382089959 0.05499126089327866
0.482958432311318 0.04953822475016824 0.8949935080713068 0.05499126089327866
0.0966519358058375 0.01661527457450092 0.2671876175404104 0.05499126089327866
0.4004887582596747 0.9206046110264394 0.5664822728455634 0.05499126089327866
0.1759108431480362 0.175449805052847 0.5589775249512172 0.05499126089327866
0.08493784136042436 0.7622702425405031 0.1450072440719126 0.05499126089327866
0.5324679807266262 0.5680411085544358 0.4084267651849149 0.05499126089327866
0.7252429713780006 0.8686703767351832 0.7300604660920637 0.05499126089327866
0.1169349061231211 0.01961256627603833 0.7300775732986212 0.05499126089327866
0.2647211485643373 0.772435835674379 0.9689352817853947 0.05499126089327866
0.1785686404438976 0.8956473320021203 0.3058743286568039 0.05499126089327866
0.6337078273159639 0.3412417460722733 0.3103424142192165 0.05499126089327866
0.6354143602206683 0.4200081382537921 0.2976965952906779 0.05499126089327866
0.8409096558211872 0.8187212535966497 0.2466833258875285 0.05499126089327866
0.3542756558863682 0.03740175160933663 0.3790754033158608 0.05499126089327866
0.9178922865260229 0.05942806705881475 0.9345000274476857 0.05499126089327866
0.5256885896159689 0.2765228634922823 0.4549863333342538 0.05499126089327866
0.2568867246355891 0.2458766545718316 0.5447158630349604 0.05499126089327866
0.940819443814214 0.5478307001446999 0.306672948169457 0.05499126089327866
0.9803759701208759 0.769251681062481 0.07333924291468177 0.05499126089327866
0.2936202970961604 0.3940897058448299 0.5116814323858102 0.05499126089327866
0.5156046547262173 0.06038967463644133 0.8091720736018593 0.05499126089327866
0.8952625539051471 0.9072003306467428 0.6758808189376972 0.05499126089327866
0.1783480023215751 0.3407464400222973 0.6408437209318182 0.05499126089327866
0.4848320397278738 0.3266780744579009 0.7173505331232725 0.05499126089327866
0.5197710352335614 0.5900854355638419 0.3398473530568789 0.05499126089327866
0.1161725627438499 0.1087841513993998 0.5957734108697217 0.05499126089327866
0.5121987197698428 0.2066554577309557 0.0359411808325755 0.05499126089327866
0.04334837052330529 0.2402612409668218 0.5577792894143107 0.05499126089327866
0.3770913763840021 0.1478483167162954 0.3496844635194061 0.05499126089327866
0.5087873111545473 0.4630457808947551 0.6807892586705768 0.05499126089327866
0.9342301601110784 0.9836064677005865 0.7440806789589772 0.05499126089327866
0.7864644627230919 0.9629647084172284 0.6635154466084849 0.05499126089327866
0.493971524618746 0.09132457993718524 0.007650581537688768 0.05499126089327866
0.2017127890553723 0.5768973557483785 0.4233042874006844 0.05499126089327866
0.8080648562005062 0.06649051837905058 0.9465475112092956 0.05499126089327866
0.08075628543704606 0.1675325147662581 0.05330014524781636 0.05499126089327866
0.7032030680330689 0.7593106788749483 0.3101590414034857 0.05499126089327866
0.6484624456970797 0.8178956867491388 0.5369977647876374 0.05499126089327866
0.2796778818002085 0.1217345745336042 0.6577668218376255 0.05499126089327866
0.5795483768639842 0.5434425214590936 0.05954962150854423 0.05499126089327866
0.3946711501458445 0.4731452657254104 0.9747831727088551 0.05499126089327866
0.06734511633741051 0.2651102686782092 0.02158649321884328 0.05499126089327866
0.7661333421437497 0.7837096987264812 0.04982334859529288 0.05499126089327866
0.8563544236022657 0.9990443223701683 0.6181582767694845 0.05499126089327866
0.2786071602776081 0.731930194488068 0.7359451760849687 0.05499126089327866
0.178295903401615 0.8967158303769512 0.8793357140319462 0.05499126089327866
0.2323121763263314 0.6371559507009028 0.6745502506798853 0.05499126089327866
0.4587951001740433 0.3896584520744694 0.5432094109739271 0.05499126089327866
0.01694717583615469 0.6695677264525549 0.6124993386999493 0.05499126089327866
0.6244919312816369 0.2451886301198064 0.2272166430648473 0.05499126089327866
0.7269216459644661 0.5786960247501363 0.7254653008390305 0.05499126089327866
0.8207818609547283 0.6915735604875042 0.02709663903708619 0.05499126089327866
0.8898230685527923 0.4435826235372312 0.7819597806893629 0.05499126089327866
0.8686665768965397 0.209990308325183 0.6574999743534395 0.05499126089327866
0.5166716376814302 0.488050819955578 0.3937647563662963 0.05499126089327866
0.362057777999673 0.6644114525865876 0.1956671651879255 0.05499126089327866
0.2769417946202687 0.8976908767893702 0.8852940527738867 0.05499126089327866
0.04921505877569667 0.4050331300975202 0.2548786309153472 0.05499126089327866
0.656167590130308 0.3510935650019693 0.9378641451658524 0.05499126089327866
0.2798637445884617 0.02412888356578922 0.219785784568347 0.05499126089327866
0.4678064619517321 0.7413160372121029 0.7769135819867231 0.05499126089327866
0.2395264012996864 0.5975409507081662 0.3654511350129284 0.05499126089327866
0.2585355964269537 0.4222268365492326 0.9246993779198232 0.05499126089327866
0.02963889668291751 0.3091378149498482 0.02472533195087891 0.05499126089327866
0.7522842955717699 0.8187526598593822 0.6038035132144772 0.05499126089327866
0.02278270304932636 0.1853961140595465 0.2635837739719055 0.05499126089327866
0.3500591987804914 0.5607320240926305 0.1406838606033679 0.05499126089327866
0.2531643033758804 0.617460536787262 0.4707336488235272 0.05499126089327866
0.5014335605767359 0.1992842567645372 0.9617204872862977 0.05499126089327866
0.3315735874265152 0.511215240060979 0.9832263869979375 0.05499126089327866
0.6164151883060546 0.8731022944418667 0.7850962050044663 0.05499126089327866
0.4109848103379755 0.1028766465444317 0.3497224476441658 0.05499126089327866
0.8662276219869008 0.2626162903706471 0.725276522866078 0.05499126089327866
0.727561957969495 0.3114829633358146 0.1239159482413536 0.05499126089327866
0.7709748661908531 0.958506166293183 0.9598081291951019 0.05499126089327866
0.3568886430105412 0.0955448402706271 0.1877823910562069 0.05499126089327866
0.6141488580406316 0.4487327095302666 0.735372847067017 0.05499126089327866
0.6337690083737607 0.7522407697324066 0.3072375089612303 0.05499126089327866
0.2171655659380198 0.2242144434481309 0.4961895526627604 0.05499126089327866
0.2225297523749149 0.2335968197563944 0.7788663798761467 0.05499126089327866
0.810173432545815 0.6814484677935151 0.9716776459762665 0.05499126089327866
0.2675149127482393 0.5036409109496224 0.1914460407643589 0.05499126089327866
0.9908664134365113 0.1793937916296434 0.5218368001038687 0.05499126089327866
0.02188016619943199 0.9704078202292474 0.572931934356825 0.05499126089327866
0.9734148303653033 0.2469384368307944 0.619292564430145 0.05499126089327866
0.125119184461611 0.9075357953316626 0.1166496049350782 0.05499126089327866
0.8047363243744095 0.506503404835061 0.8581533490174347 0.05499126089327866
0.1737069288322802 0.6849104429302502 0.006990526528567485 0.05499126089327866
0.6826915999618349 0.7899211411470679 0.7075590394361864 0.05499126089327866
0.6577325904658894 0.8117559103766534 0.9684554611755921 0.05499126089327866
0.5007187929674443 0.7959164825463285 0.6516337368593138 0.05499126089327866
0.3031117217437715 0.9487629943070369 0.1098625182888904 0.05499126089327866
0.5267370216810144 0.866358415658862 0.3371772047452918 0.05499126089327866
0.08761810599921969 0.8684964839058568 0.3926354529311472 0.05499126089327866
0.6577410298779521 0.8402560777173025 0.6428179689450296 0.05499126089327866
0.2713503572559727 0.9317389898861318 0.4639733631936955 0.05499126089327866
0.4454256021860839 0.8158254295093572 0.09059374073587664 0.05499126089327866
0.2768120873199429 0.02904834472700849 0.7025693965423307 0.05499126089327866
0.2782873286498245 0.7409267595606236 0.5274343230960006 0.05499126089327866
0.9539642358880549 0.3471630577780656 0.4531575718642628 0.05499126089327866
0.9665466595143446 0.7338604659778335 0.1992731016895945 0.05499126089327866
0.5405916784125435 0.1505867004979879 0.06958305707750047 0.05499126089327866
0.6633688387552876 0.7476709246436527 0.959275519292852 0.05499126089327866
0.1143999975003024 0.9067811495665116 0.8153783634803117 0.05499126089327866
0.4290160406923963 0.5383419913852624 0.6192581799541529 0.05499126089327866
0.07870385275097223 0.9125646903305156 0.6396028378844169 0.05499126089327866
0.574161972237701 0.3013735778691238 0.4916499381075427 0.05499126089327866
0.6088887273156174 0.5917030573961526 0.5030274283650231 0.05499126089327866
0.2471604704621209 0.9854260133692853 0.24452349238021 0.05499126089327866
0.8769551632299619 0.05919960993064501 0.6743049243859063 0.05499126089327866
0.2160185047912433 0.9224655212077462 0.3932069562135078 0.05499126089327866
0.3479958412835341 0.5116951153792915 0.5530646603730405 0.05499126089327866
0.4788399696605811 0.1383401567456129 0.2550982019209571 0.05499126089327866
0.4587861434790644 0.1358620950834639 0.1411197227549051 0.05499126089327866
0.1889071944795286 0.5209816044264651 0.6510345764059809 0.05499126089327866
0.9560847537630349 0.7133068903907723 0.5383911913150113 0.05499126089327866
0.5262477909225408 0.2196634689048137 0.8757775683851935 0.05499126089327866
0.07579654896740987 0.943194840890978 0.4332399606255198 0.05499126089327866
0.5955549513486875 0.2092466385927265 0.4143282992626393 0.05499126089327866
0.8772686064396988 0.1248523284066578 0.3718977999857733 0.05499126089327866
0.3980538910606766 0.3009602594663365 0.2747908938510417 0.05499126089327866
0.8717083495940849 0.6963476164738902 0.7619931708890982 0.05499126089327866
0.2768886351789882 0.1819015934249823 0.8570030644280539 0.05499126089327866
0.484378927157077 0.4598503256463712 0.09554629217677225 0.05499126089327866
0.6745279569372241 0.7879720194669207 0.6389416106260098 0.05499126089327866
0.3656987363951131 0.5575077316348819 0.3601805644266145 0.05499126089327866
0.8184740993909211 0.1606915233380753 0.557884702779877 0.05499126089327866
0.6752151039528522 0.214615358544767 0.3565260404856483 0.05499126089327866
0.2033674054031256 0.8586847510867467 0.7437157807168117 0.05499126089327866
0.5753638503300231 0.6980308605421868 0.7371626277891683 0.05499126089327866
0.9181979711964947 0.05660670290203838 0.01520100768703677 0.05499126089327866
0.2044524221443352 0.8958921384026347 0.7884387774827293 0.05499126089327866
0.9750608809496191 0.1586894888673373 0.8972235384727634 0.05499126089327866
0.877398862361383 0.7515182673071943 0.507009349308844 0.05499126089327866
0.9598741632579447 0.4850694090478267 0.3208356057592276 0.05499126089327866
0.6032702492549252 0.7264659636585861 0.9844043622278837 0.05499126089327866
0.9840145763072935 0.6529941262718602 0.200408082857288 0.05499126089327866
0.5225907320812657 0.4152500443359752 0.4213572562928199 0.05499126089327866
0.9888618477927338 0.5215487541058568 0.3500514634051803 0.05499126089327866
0.6596516957114948 0.1524751886739232 0.9848803676215857 0.05499126089327866
0.3430599917543293 0.1622535212319921 0.9719812971670729 0.05499126089327866
0.4892729396338406 0.3314937578216793 0.8254101251307996 0.05499126089327866
0.2632067298119612 0.344511932820469 0.01073480829995268 0.05499126089327866
0.3234053910539599 0.2709493773633003 0.8276884621203203 0.05499126089327866
0.718813172474232 0.2242352965860353 0.1969319164507231 0.05499126089327866
0.03728269089899182 0.8492161903166413 0.01737514051407471 0.05499126089327866
0.8633239189850297 0.8373375783113054 0.591067477967729 0.05499126089327866
0.1509650882839687 0.3665268014749035 0.9934123676532141 0.05499126089327866
0.5032641898459704 0.34974905196075 0.5492008390584848 0.05499126089327866
0.7047310838451221 0.9845380176898331 0.7048012222370023 0.05499126089327866
0.8298851615260274 0.4390299887589261 0.7642804682830013 0.05499126089327866
0.7617649986262105 0.9100294230549422 0.2103242594836054 0.05499126089327866
0.5679877812461707 0.205906016798843 0.5742925555998336 0.05499126089327866
0.7216466443995507 0.3587558584381212 0.8209874791043397 0.05499126089327866
0.4106269480930708 0.1864872167665571 0.004247783961930224 0.05499126089327866
0.6695262575828821 0.101414076608605 0.8787158208514998 0.05499126089327866
0.7078868243863375 0.09662961448134925 0.6829408593548029 0.05499126089327866
0.3516130849258842 0.1449649426742923 0.03824741004113048 0.05499126089327866
0.3116141326822485 0.7138392016614024 0.3666985872449092 0.05499126089327866
0.8509732684473903 0.4872583252944259 0.363213440483785 0.05499126089327866
0.387287148215171 0.1410057651654753 0.6837859576668418 0.05499126089327866
0.3194410550348699 0.04128961598919436 0.5910975649778529 0.05499126089327866
0.4635128109843443 0.6666842447815745 0.8246980819380459 0.05499126089327866
0.9810549538860351 0.2669805511597086 0.2674779463463115 0.05499126089327866
0.910397952405991 0.8319893204526458 0.43970748185642 0.05499126089327866
0.8496479916598512 0.5196537000711128 0.6737942096364123 0.05499126089327866
0.6904325880855294 0.2112934695293316 0.7814846787109677 0.05499126089327866
0.3792089615990663 0.5104691867334519 0.9245063638157942 0.05499126089327866
0.3957517788396964 0.7651923844149642 0.6070846905260234 0.05499126089327866
0.8813391038785453 0.6739623125402278 0.06198283128286731 0.05499126089327866
0.1686414169773165 0.1534376371797861 0.2939874900737923 0.05499126089327866
0.9590041133003014 0.4408479934858605 0.3569944309920638 0.05499126089327866
0.513532569410989 0.9032807908370106 0.007720982565997592 0.05499126089327866
0.4048414478349934 0.9887100304128016 0.3288734602803803 0.05499126089327866
0.7090663727584411 0.760319079928223 0.09987694140527358 0.05499126089327866
0.1356659393899975 0.6450077877184754 0.5093771696660799 0.05499126089327866
0.8072917079837 0.3730023409190361 0.6388851078323903 0.05499126089327866
0.5785137421067915 0.7044794626863978 0.2587693518552238 0.05499126089327866
0.4705085153501332 0.1436794289577294 0.941438773458095 0.05499126089327866
0.09454899723507293 0.9763940941811012 0.5987290825226002 0.05499126089327866
0.2653411954707738 0.07162110936054601 0.8310413146344924 0.05499126089327866
0.6327356545859734 0.9654961087080151 0.1501752619179772 0.05499126089327866
0.932871001984853 0.5130186152041467 0.1123680509036652 0.05499126089327866
0.9428457830656001 0.9533630830902041 0.0612620404730755 0.05499126089327866
0.3291623739032255 0.606010581068933 0.7627561425931827 0.05499126089327866
0.2433989964251817 0.7171954909799981 0.4086235736228438 0.05499126089327866
0.7491295119888098 0.5983937707825814 0.8241293612333159 0.05499126089327866
0.4509899295548438 0.1129560385532893 0.5368554456616241 0.05499126089327866
0.7510725372425229 0.5851285600412589 0.5639827357309891 0.05499126089327866
0.6010032377563397 0.7070900762908806 0.5158961040471025 0.05499126089327866
0.340869552399123 0.02275304519997103 0.6958302138367886 0.05499126089327866
0.06838126039122927 0.4930109037780207 0.6468841963947733 0.05499126089327866
0.2435472772689778 0.4704470351944358 0.1232668401268305 0.05499126089327866
0.4314734970862759 0.3923342591200177 0.02634002594024466 0.05499126089327866
0.3945317370556976 0.6038082460779116 0.6328426653505419 0.05499126089327866
0.3299942459684981 0.8623754232588908 0.442834589742814 0.05499126089327866
0.7642796990458467 0.6083988011943721 0.05514105328520701 0.05499126089327866
0.6014598846861501 0.1499928700703467 0.1658084061404267 0.05499126089327866
0.9591408658362128 0.8906456147300725 0.6675282053904442 0.05499126089327866
0.6925864370608132 0.5258746397038568 0.4377317159788582 0.05499126089327866
0.3485628168068334 0.8973601521888372 0.3070606526540877 0.05499126089327866
0.9975690874872558 0.08207833153756075 0.9917535421001535 0.05499126089327866
0.5606115679288155 0.3209301662932679 0.4326001461748902 0.05499126089327866
0.7381202809191262 0.6404510382582417 0.7357440790254788 0.05499126089327866
0.7371261496523811 0.08197268357030202 0.5091165125100549 0.05499126089327866
0.4553059782778059 0.4094372107674619 0.344375569145337 0.05499126089327866
0.813868775463043 0.1195346798030734 0.9755264744360568 0.05499126089327866
0.8292202784501519 0.6210695824039207 0.1952799779064445 0.05499126089327866
0.9766184465586687 0.6820421740065788 0.9561455074542803 0.05499126089327866
0.6601842743110266 0.4346427407210656 0.4731854671037627 0.05499126089327866
0.08461502827965858 0.6366874098365052 0.4460570237761656 0.05499126089327866
0.5263090077332518 0.6810959144504842 0.3910454581561175 0.05499126089327866
0.3354228293151021 0.2948949258659497 0.6568127006681125 0.05499126089327866
0.7712330644792347 0.9688807234657925 0.4026657004109607 0.05499126089327866
0.5613602822350878 0.7585845058044091 0.4683364818000666 0.05499126089327866
0.04136679048051477 0.202417625937297 0.8926364451487829 0.05499126089327866
0.3817056608709376 0.04602367450521079 0.001141399703672154 0.05499126089327866
0.283447940399787 0.8858036177319741 0.6831030333232985 0.05499126089327866
0.4274051276397003 0.9511310916636041 0.3634789716126939 0.05499126089327866
0.3382285783301393 0.6269351826281646 0.6971016449078006 0.05499126089327866
0.8747376883546606 0.6499344118743251 0.4009386859414571 0.05499126089327866
0.2389401278354192 0.1413813015968524 0.1517790826580308 0.05499126089327866
0.5792342342579073 0.5225852613654907 0.4069798415021343 0.05499126089327866
0.7056489092742115 0.9536676061337155 0.1440384347427053 0.05499126089327866
0.1702481200334913 0.9693603382171624 0.3669753127943701 0.05499126089327866
0.08476221694766237 0.3144542000245027 0.4530870621724165 0.05499126089327866
0.1320645920496154 0.5928413360208781 0.4754254918289241 0.05499126089327866
0.6618616255292682 0.1603892563126322 0.3561745275496318 0.05499126089327866
0.9242601842306815 0.4626906184992812 0.8982292406138979 0.05499126089327866
0.6553738599565863 0.3421443026103226 0.5552799572334495 0.05499126089327866
0.06862277798774304 0.5325914371828498 0.7998335838293936 0.05499126089327866
0.1979250629844392 0.1457865116128148 0.3754354506916592 0.05499126089327866
0.6231140319508376 0.5583154994496474 0.6468339411017507 0.05499126089327866
0.06004316609927177 0.2412692965980208 0.687826713224145 0.05499126089327866
0.2477356474330152 0.4271915725015971 0.6440789115942832 0.05499126089327866
0.5249251002298886 0.6390606573694617 0.08885169582263031 0.05499126089327866
0.02814169555446908 0.655451489452286 0.7582471155501386 0.05499126089327866
0.4276870845699954 0.3617509143049625 0.83967418825782 0.05499126089327866
0.8610157715933349 0.3705900700597691 0.3397604202486295 0.05499126089327866
0.58516831086578 0.2010164172717698 0.7147424677747908 0.05499126089327866
0.263950107310247 0.2280096473284846 0.2272873984335841 0.05499126089327866
0.1177130689377626 0.5047840232632698 0.4872044971226621 0.05499126089327866
0.456943535802351 0.1470612283380674 0.001225237500817889 0.05499126089327866
0.1184276901399494 0.05770580138271809 0.3117794137319096 0.05499126089327866
0.8454108739612991 0.2928104697781416 0.7920596955726291 0.05499126089327866
0.4177582879020674 0.8719313216094901 0.3226894701109375 0.05499126089327866
0.512626722799737 0.8556740562679722 0.0532931104262211 0.05499126089327866
0.2530775506004629 0.3143170518354725 0.4018139196668492 0.05499126089327866
0.1381263965569494 0.07111505921184601 0.8195023567409669 0.05499126089327866
0.5330334347941704 0.8132783146683581 0.9850672918059149 0.05499126089327866
0.1351256334839608 0.1425947867756837 0.1131397909292042 0.05499126089327866
0.3456708992630109 0.131184805778728 0.619393298068821 0.05499126089327866
0.9616357367945323 0.6872206335733639 0.7511433869945539 0.05499126089327866
0.9478588983811024 0.8399230214890694 0.8879112121224321 0.05499126089327866
0.1110779688831298 0.5526619581800838 0.2843399786225026 0.05499126089327866
0.9982577780382356 0.04268493146490349 0.04334074286689674 0.05499126089327866
0.3148721530173117 0.5993539378434477 0.9392075839806422 0.05499126089327866
0.3803396510485079 0.8980183902034428 0.3646563159514014 0.05499126089327866
0.7288407493126972 0.09789178530371036 0.4538503614048088 0.05499126089327866
0.513440549195294 0.4259246014874641 0.2506248374776949 0.05499126089327866
0.412080624951558 0.6241791543596427 0.3432636453330061 0.05499126089327866
0.5449529051558119 0.06039950877552337 0.5246878801642424 0.05499126089327866
0.2831618357022359 0.907192545121146 0.2562335347794961 0.05499126089327866
0.9521408595722756 0.8669870759796111 0.9497718736116646 0.05499126089327866
0.8902160520862682 0.9871828793600924 0.5299756410093989 0.05499126089327866
0.1583275404953057 0.09001916104548198 0.6312690432948969 0.05499126089327866
0.1911870847916454 0.3416719147928367 0.342386955433644 0.05499126089327866
0.2005185256861658 0.7132787959944132 0.2006361364715812 0.05499126089327866
0.5643439970496322 0.4243855064768109 0.1083221215863742 0.05499126089327866
0.9385145968061467 0.9634284599723422 0.6905340265631198 0.05499126089327866
0.2490944112981794 0.3445115208543955 0.3516354089785317 0.05499126089327866
0.4778005043936141 0.9704253367015394 0.3458081404000344 0.05499126089327866
0.09584221799915521 0.163259972998998 0.2637435315489444 0.05499126089327866
0.2536143851179037 0.1299663704834048 0.2318424853113931 0.05499126089327866
0.2069544958933251 0.01945508565744578 0.2164099297354208 0.05499126089327866
0.7352985996051897 0.2226022746451143 0.2809677735010161 0.05499126089327866
0.3191104919289253 0.4537778728717379 0.5463566203235201 0.05499126089327866
0.6759208798112786 0.6499304644207543 0.3237469568086291 0.05499126089327866
0.8559411340657286 0.2237491908485501 0.807797431434125 0.05499126089327866
0.04823317505893957 0.1380573261008845 0.7195042176860588 0.05499126089327866
0.7294772676683017 0.4082729180389487 0.1472626687762033 0.05499126089327866
0.0841596182196355 0.939029047069566 0.1484842410364248 0.05499126089327866
0.4079873936939729 0.1437632057629326 0.2852242117052026 0.05499126089327866
0.6810045711788993 0.2618121215476384 0.489232574089067 0.05499126089327866
0.8278797752701055 0.4423339910665767 0.4746962995931766 0.05499126089327866
0.09914189597494437 0.2686430692187051 0.7250310254846253 0.05499126089327866
0.3421398086405924 0.7310371738695961 0.154435195968291 0.05499126089327866
0.9944877128590691 0.2595698179577861 0.8027855286473395 0.05499126089327866
0.338111336676194 0.1048497170956897 0.9987314445665837 0.05499126089327866
0.09518437394834169 0.2022454073911738 0.1996324774840383 0.05499126089327866
0.9039928940639254 0.9646683669335687 0.6130446354989832 0.05499126089327866
0.0710176030849503 0.9979081958606105 0.5452193769199868 0.05499126089327866
0.2584363325997819 0.3701965960472526 0.5487157421646136 0.05499126089327866
0.5095348667638713 0.1522483248695616 0.8939411702525258 0.05499126089327866
0.9723003904226724 0.9726255924466222 0.4488963847330474 0.05499126089327866
0.4796633112706744 0.1000471327272509 0.7561671262584978 0.05499126089327866
0.1962485172489798 0.395335448767325 0.3198948895702764 0.05499126089327866
0.3603924959036647 0.4206096080978337 0.5825538544592996 0.05499126089327866
0.2277344677313038 0.7771521722044079 0.8254399635519847 0.05499126089327866
0.2907754159954961 0.8455798970976508 0.9831619393193108 0.05499126089327866
0.4339336697691013 0.7756467453146757 0.8883932774145836 0.05499126089327866
0.08739738789251097 0.688463071212723 0.9781823743254819 0.05499126089327866
0.6395972672939453 0.04007036701921888 0.286586463260883 0.05499126089327866
0.2891402348546337 0.508181346481985 0.4577712444550128 0.05499126089327866
0.08520673776890203 0.5537493939526833 0.3814719805869178 0.05499126089327866
0.4337978001961103 0.9308459390138861 0.4762481117729848 0.05499126089327866
0.1338382957274949 0.1249921713650384 0.8334221245835178 0.05499126089327866
0.3750284654501178 0.6487275839744894 0.2664599585076115 0.05499126089327866
0.9349217841827665 0.7610332375352654 0.03522358579815595 0.05499126089327866
0.7777585485225715 0.02228439474898148 0.7763791311321373 0.05499126089327866
0.7747338075378795 0.5042374058800648 0.5700218454783619 0.05499126089327866
0.7467929380579265 0.6553982609031584 0.3581879769089053 0.05499126089327866
0.5846769499101946 0.314979633259251 0.3467257011239324 0.05499126089327866
0.8492715963838672 0.5943932795420475 0.9445905795417801 0.05499126089327866
0.3426434396265819 0.5025646152949373 0.3368031297552451 0.05499126089327866
0.6931120525979884 0.1291891289106974 0.3970569172780405 0.05499126089327866
0.1986918369583471 0.2295081562728668 0.5740475548859514 0.05499126089327866
0.0140237605606876 0.5686220978257742 0.1720781377511698 0.05499126089327866
0.2484661117064866 0.5953984648946867 0.9673303256302249 0.05499126089327866
0.3136560288349223 0.380174891050509 0.02142845387691709 0.05499126089327866
0.0910629037691178 0.1586696080595766 0.5584844686723706 0.05499126089327866
0.6815369197826542 0.8616571220605909 0.2554610578559633 0.05499126089327866
0.04378487702335579 0.5470695008239311 0.5283528598143536 0.05499126089327866
0.3543569057218543 0.452720892317287 0.05105337494088379 0.05499126089327866
0.2302092935069162 0.7656303003406847 0.690748503914322 0.05499126089327866
0.6541393960773798 0.5042054488809449 0.7141643254277124 0.05499126089327866
0.0387141943126957 0.6869648613368406 0.8293713006005303 0.05499126089327866
0.5904326694045283 0.6241551437125894 0.4349731504030646 0.05499126089327866
0.7566908152026706 0.878018783385092 0.9658922923147439 0.05499126089327866
0.7761727358873393 0.12035783806021 0.4285565410129479 0.05499126089327866
0.7544138713261594 0.2042717987107441 0.5560648405479903 0.05499126089327866
0.3558764606313671 0.9518322714771891 0.4916638888995001 0.05499126089327866
0.6251469755785528 0.842932718793986 0.06827117774458515 0.05499126089327866
0.1434467117589874 0.3158501684519825 0.4725126642595518 0.05499126089327866
0.2807680192304147 0.5491741947260962 0.2329117142736546 0.05499126089327866
0.9484067022179928 0.2434716655181467 0.7569254177695547 0.05499126089327866
0.6387616388815848 0.2751075467906569 0.2817336132307797 0.05499126089327866
0.4693444820588431 0.9580820727619029 0.02937061105543963 0.05499126089327866
0.01584323233967044 0.7072045157140455 0.8787452871723876 0.05499126089327866
0.8913322932106373 0.5632623013102201 0.07430609898644169 0.05499126089327866
0.3804232914032469 0.2489967807241477 0.3627379924733737 0.05499126089327866
0.01002422048245684 0.5833023303036441 0.2340125791702304 0.05499126089327866
0.4246129657400728 0.3173890526307742 0.1722495986258567 0.05499126089327866
0.4733991378851704 0.4565745435822985 0.5741569256335799 0.05499126089327866
0.9072800618226138 0.6680331610070422 0.1138936883482688 0.05499126089327866
0.1709702496549589 0.5971347098004096 0.2495147438542095 0.05499126089327866
0.9040196840264698 0.2699924242148102 0.5763889793732839 0.05499126089327866
0.276303360423124 0.7759502177172057 0.5720511922881496 0.05499126089327866
0.2677819082283508 0.6963463298673536 0.3350400355534743 0.05499126089327866
0.1810429609685726 0.584852614885052 0.8214200281576451 0.05499126089327866
0.1402265735225119 0.9410961120737706 0.1808518639647542 0.05499126089327866
0.4467495834358727 0.8920003079817286 0.8192455514801559 0.05499126089327866
0.844541130137917 0.3516529611296113 0.9706554490003837 0.05499126089327866
0.9849645203613765 0.8511444864180692 0.4552814326225447 0.05499126089327866
0.584953324698686 0.8155160524362396 0.1559363035535596 0.05499126089327866
0.586010313085364 0.0286912789498067 0.7509213852200529 0.05499126089327866
0.97514187597084 0.8536646709182205 0.1331789129501157 0.05499126089327866
0.7184075340135825 0.1548433244541091 0.7832525244808861 0.05499126089327866
0.2706052625593693 0.3505050232415404 0.4816759480993734 0.05499126089327866
0.6838602109151898 0.4521056614937861 0.1298473731719541 0.05499126089327866
0.4551250520869666 0.6666666666666666 0.00332949450948563 0.05499126089327866
0.5662203121579406 0.2265512818999714 0.9904756653162621 0.05499126089327866
0.4319329608336588 0.9391452992571084 0.3053550185928893 0.05499126089327866
0.3872179412365065 0.9579185523259096 0.1071296589280301 0.05499126089327866
0.8467300303850512 0.5346293317068131 0.9500177129534529 0.05499126089327866
0.9693054845445274 0.1945587521048958 0.9481859738835966 0.05499126089327866
0.7149755828896988 0.1528053827158388 0.8646712699484442 0.05499126089327866
0.830321905358327 0.7823660345883258 0.04010133527476971 0.05499126089327866
0.598350355496723 0.1471349561787484 0.4510389053124274 0.05499126089327866
0.03263349158235735 0.6670731360520251 0.9791429045565387 0.05499126089327866
0.09226765975137551 0.2219369867269667 0.4745538442089505 0.05499126089327866
0.103643527341471 0.8057942030344614 0.6339004601334068 0.05499126089327866
0.06533703189510483 0.1112857075980849 0.569400052218712 0.05499126089327866
0.3044561282787066 0.5481615643046732 0.5489861586273702 0.05499126089327866
0.5002447361593796 0.2968047978139231 0.09340055208479012 0.05499126089327866
0.4280900250624217 0.3721357702775144 0.1774814671577363 0.05499126089327866
0.5221200659506331 0.1799757109410607 0.4068193699355019 0.05499126089327866
0.3604749779242966 0.9522956066539731 0.1783765425646578 0.05499126089327866
0.4276955849910357 0.5216569222771209 0.258474035079312 0.05499126089327866
0.6532615769974266 0.6084354896544937 0.07649342180649246 0.05499126089327866
0.57751692864739 0.7016945881735038 0.162222556524052 0.05499126089327866
0.06230903634692841 0.7993423499667737 0.9268187034174038 0.05499126089327866
0.6501259522671563 0.8986303216679258 0.134731563993326 0.05499126089327866
0.2489525408649102 0.2856455963965235 0.6590607768858149 0.05499126089327866
0.7848798441115766 0.7303689179486303 0.9741142912006474 0.05499126089327866
0.89755849809069 0.2998169718157194 0.3360146092884355 0.05499126089327866
0.04499206374291572 0.845589960440585 0.4358179295282839 0.05499126089327866
0.487777917028811 0.2173299360576271 0.4369260853343097 0.05499126089327866
0.6098953933478065 0.5490435433032335 0.114513426520448 0.05499126089327866
0.9901721455569779 0.2547804897699351 0.6834239176669292 0.05499126089327866
0.03698620352574257 0.8681865634016218 0.3700921443618557 0.05499126089327866
0.1817979760388767 0.9022670450806547 0.05091524887305391 0.05499126089327866
0.1917122163358541 0.5144978482082977 0.04871087735180255 0.05499126089327866
0.1624467637499417 0.7760486400690689 0.2571347747956925 0.05499126089327866
0.8851020868905437 0.5337387118386907 0.9926642881495344 0.05499126089327866
0.8569147859807774 0.43217807844774 0.2749134299297925 0.05499126089327866
0.1716158656614616 0.4442866264652593 0.1122314525841725 0.05499126089327866
0.6449646359811344 0.9627753850572834 0.302439648326173 0.05499126089327866
0.1156575169372195 0.5490361251663367 0.904966510844714 0.05499126089327866
0.1305178453829717 0.5800861415366561 0.2142480543082489 0.05499126089327866
0.7413465379453198 0.5809869472128185 0.9781283511065859 0.05499126089327866
0.1103118296871142 0.7752504314765131 0.849666589394846 0.05499126089327866
0.2087124857932705 0.9786387602252381 0.4070968771309931 0.05499126089327866
0.2502283410628651 0.1558752149155172 0.02887737835473785 0.05499126089327866
0.4724001326271217 0.1352448437748424 0.5995895036368775 0.05499126089327866
0.4423660312127235 0.8990918102821138 0.005248109696361893 0.05499126089327866
0.7980664365562196 0.07249551226050076 0.3466950664210949 0.05499126089327866
0.9307847541344504 0.6744395194989222 0.2179106597588867 0.05499126089327866
0.2826929062127027 0.8521029415275972 0.854780898195587 0.05499126089327866
0.2293646854426938 0.9252417430703991 0.3384294220826046 0.05499126089327866
0.4124929265879291 0.5837914408946887 0.054277691527417 0.05499126089327866
0.3020385131227864 0.8100030342920785 0.8074157568053103 0.05499126089327866
0.1346029376275085 0.01544077338236101 0.7839918471993405 0.05499126089327866
0.4731473281214047 0.1934919501505405 0.9073732359847986 0.05499126089327866
0.5081883830717254 0.6412368174852356 0.9753172199041653 0.05499126089327866
0.1861440309041177 0.08626179758061664 0.919633310486169 0.05499126089327866
0.06114390020253996 0.8833789598876494 0.8250305123239664 0.05499126089327866
0.3797190405126775 0.7490431506762881 0.5379318103693689 0.05499126089327866
0.5870215684783687 0.07612476510223923 0.3748502000391665 0.05499126089327866
0.4370998589727256 0.1759443857191356 0.2482893885480984 0.05499126089327866
0.7553091853803328 0.4508766005163876 0.8145420012655963 0.05499126089327866
0.7839627395957678 0.7543546772902802 0.6521787834703078 0.05499126089327866
0.5485371693534784 0.8270753235732707 0.6598934252615442 0.05499126089327866
0.2722898900240298 0.2492320371171524 0.8205404395138309 0.05499126089327866
0.2335253505632783 0.8572473583519163 0.5285563293849611 0.05499126089327866
0.1640549873661819 0.8835029682142811 0.494685908505717 0.05499126089327866
0.03980420505885191 0.001316655569160732 0.3932478545212463 0.05499126089327866
0.9115413528453048 0.2651106143411954 0.1424391129984619 0.05499126089327866
0.4720036457360043 0.9143119831073839 0.1980168491338218 0.05499126089327866
0.877995750240428 0.2260742360204436 0.4660468946066856 0.05499126089327866
0.15894007107581 0.05076778223682726 0.8803177834903718 0.05499126089327866
0.9599627735969941 0.7969115695097073 0.6292071843392379 0.05499126089327866
0.6634295695954331 0.3720618045572575 0.4697756909866856 0.05499126089327866
0.3223446486691234 0.6730879522822411 0.7308414535679643 0.05499126089327866
0.1770111657293191 0.8124514373723531 0.4399016768019379 0.05499126089327866
0.582873143212095 0.02115739826565775 0.3724828044142376 0.05499126089327866
0.1906790475396994 0.05726712189365693 0.2868145661346201 0.05499126089327866
0.5689054919343636 0.8883053353789466 0.5575312458391332 0.05499126089327866
0.7752157690684416 0.4282488740970846 0.4586024610175836 0.05499126089327866
0.08950732517870905 0.2514163347278582 0.6216174489061604 0.05499126089327866
0.4103576852710177 0.4140611431649357 0.6950028753495504 0.05499126089327866
0.3652930060893197 0.4720856910576638 0.5145392932227613 0.05499126089327866
0.9751218961276096 0.1046194958830514 0.8355402415865799 0.05499126089327866
0.4876248487449337 0.3243372726069323 0.4932634957949276 0.05499126089327866
0.1615665654495583 0.5158649151665285 0.32173297846726 0.05499126089327866
0.6213977086259511 0.1354327031521353 0.3935184084789381 0.05499126089327866
0.03287609611208643 0.2187568876102001 0.4699167328919144 0.05499126089327866
0.3873015789661818 0.8775684656362617 0.4243199850231713 0.05499126089327866
0.9012338230197632 0.5928513321378927 0.9024480422073358 0.05499126089327866
0.3336003118841288 0.5560135144557407 0.2115868998683378 0.05499126089327866
0.9834753048507322 0.08495093557606341 0.5995420717650957 0.05499126089327866
0.5501741542861639 0.4716993296193142 0.8959561355373793 0.05499126089327866
0.1161920207900409 0.4479981007632142 0.97416474623642 0.05499126089327866
0.9993374610259321 0.9379303379072642 0.3419146476972588 0.05499126089327866
0.4336189575726996 0.03005045857470265 0.8593875027635665 0.05499126089327866
0.9084225703978229 0.6607813307329975 0.9143550518102266 0.05499126089327866
0.2469358415566188 0.748122470169633 0.1868165223141883 0.05499126089327866
0.7503605987949077 0.05327887144159186 0.951392551547637 0.05499126089327866
0.1744942105215475 0.9536299355869886 0.6699666350019458 0.05499126089327866
0.1752750651834343 0.2582648102292434 0.2305869484829776 0.05499126089327866
0.2523074168802416 0.1990326402006992 0.2791489968602286 0.05499126089327866
0.8378177715636115 0.7968253659058875 0.8296720211353125 0.05499126089327866
0.8159507891805701 0.04007747160316383 0.278606036457796 0.05499126089327866
0.7374229022729808 0.01451171000945495 0.2190950376752266 0.05499126089327866
0.2215629181395018 0.5159202538843386 0.2303208624051481 0.05499126089327866
0.8464340768429723 0.386821673594882 0.02329327396440289 0.05499126089327866
0.912156629007948 0.8214385655186869 0.7796960891488577 0.05499126089327866
0.1215621149488372 0.5960835429877763 0.7380815716501089 0.05499126089327866
0.01651684360945946 0.8452934684967863 0.701976025435769 0.05499126089327866
0.5120885647971304 0.9231426469230268 0.9478941004554107 0.05499126089327866
0.7560729793224594 0.1833318447065731 0.2103285295791262 0.05499126089327866
0.1479112088075067 0.006731138512133161 0.001265334677405727 0.05499126089327866
0.8965262605464686 0.7751828149699178 0.9957511986243667 0.05499126089327866
0.1641964891083116 0.5982053969027004 0.1049472293412258 0.05499126089327866
0.443884531437009 0.6894558879298479 0.5761407834685256 0.05499126089327866
0.670821967739016 0.7482741487981522 0.03458936773111262 0.05499126089327866
0.6412988136090347 0.4847832036691621 0.7670989919590204 0.05499126089327866
0.3357807543027762 0.5626420648229231 0.2946469823373722 0.05499126089327866
0.1159417054069595 0.6157666824365572 0.1393514235837241 0.05499126089327866
0.7916994856309888 0.1969226056614554 0.0591073152950902 0.05499126089327866
0.7254987651819405 0.9602997514436814 0.20625267365145 0.05499126089327866
0.9201296301590111 0.1218798668613774 0.2580936420617294 0.05499126089327866
0.9485494352439103 0.9517111570082124 0.004309948618965402 0.05499126089327866
0.04452251565182695 0.06368714357542303 0.5223560998897357 0.05499126089327866
0.01603415398467019 0.5585851455954335 0.4166344793300664 0.05499126089327866
0.5293516931491806 0.259222546176445 0.05655298830100446 0.05499126089327866
0.5048816796460741 0.961130342214612 0.5571808552127492 0.05499126089327866
0.2602828138254019 0.3227209280513414 0.2106071243160647 0.05499126089327866
0.5414494734663193 0.444198429090174 0.7842007563332541 0.05499126089327866
0.7688864070174559 0.2864809406166736 0.8867201959352173 0.05499126089327866
0.7281127138611942 0.04280212816595513 0.8188221710220679 0.05499126089327866
0.8806311564287065 0.9249354115485918 0.8859321204819437 0.05499126089327866
0.1281944959577676 0.9657978174703632 0.8648570495880048 0.05499126089327866
0.1919203973907354 0.9167462721900198 0.9561171898121431 0.05499126089327866
0.7509728579982969 0.9228467227479447 0.5162311098309105 0.05499126089327866
0.1769816640011241 0.4822292102584184 0.7771000386529331 0.05499126089327866
0.2079843587783848 0.002058878094756891 0.6560777466626273 0.05499126089327866
0.6694885480601905 0.2965592015369821 0.9453603529692898 0.05499126089327866
0.9700361953262502 0.886153766679307 0.3320366008498914 0.05499126089327866
0.5820768862058173 0.7156231618419512 0.6506274534627692 0.05499126089327866
0.4955143068908945 0.3846539902918992 0.5915033614627363 0.05499126089327866
0.3836248171303243 0.3341972629516844 0.6150280168021602 0.05499126089327866
0.2717431829594786 0.4482568067749123 0.4940021770043342 0.05499126089327866
0.0869499718684598 0.5790781870851403 0.4421240777387237 0.05499126089327866
0.03414206018945613 0.3541806528406563 0.4428636194107161 0.05499126089327866
0.5943338567111771 0.4267838196431263 0.8962760821480751 0.05499126089327866
0.4298454547876426 0.5362067116441368 0.912991625838307 0.05499126089327866
0.05094066984782054 0.2878125537201549 0.2912961092334702 0.05499126089327866
0.01433875754888797 0.1318123063566674 0.1377723283677377 0.05499126089327866
0.4125387662103628 0.7655776836570292 0.836637631545124 0.05499126089327866
0.04090277478023892 0.3661369537250456 0.1600421319934052 0.05499126089327866
0.6083691974047747 0.7721186581848796 0.5234835663032158 0.05499126089327866
0.2544081036785619 0.03283189827810379 0.980797794200975 0.05499126089327866
0.6850375638823595 0.1242445994959782 0.6128816458792598 0.05499126089327866
0.1709387583598816 0.1939210704722091 0.8247249008788355 0.05499126089327866
0.5803166432177808 0.7079622926830337 0.3221686465634163 0.05499126089327866
0.4546465260184964 0.004458829320949145 0.7899396144559319 0.05499126089327866
0.3119370187649605 0.1605205031805377 0.1393881256933151 0.05499126089327866
0.5264654531915153 0.1806112851762104 0.2411040814557066 0.05499126089327866
0.7838378369385557 0.5603183231917691 0.00696343480289659 0.05499126089327866
0.4959027012813652 0.6244303784500969 0.384303387112042 0.05499126089327866
0.7863204516495274 0.2718974801310408 0.1202819313703147 0.05499126089327866
0.2895103196493735 0.4520169883868642 0.03124025474992589 0.05499126089327866
0.2420504527909912 0.2155433165399575 0.1488275344234468 0.05499126089327866
0.7409007033707395 0.3869737494295798 0.3751260714155943 0.05499126089327866
0.6204817146446331 0.8037320866923749 0.01408722070700495 0.05499126089327866
0.9989603821274785 0.2951576212360414 0.2111484390143462 0.05499126089327866
0.9458798159806536 0.6642799417444142 0.2851185935896084 0.05499126089327866
0.04303399742887205 0.1701158358227536 0.5050120896097458 0.05499126089327866
0.1979310615899382 0.001724315400167381 0.2701269957431722 0.05499126089327866
0.1909094250905288 0.6139630518672805 0.7709942523077349 0.05499126089327866
0.5962075236299302 0.358811627316825 0.1517090201848592 0.05499126089327866
0.6660268201033018 0.6079880125856123 0.5308555668358645 0.05499126089327866
0.7716381370207137 0.8841715776326087 0.7742707342343056 0.05499126089327866
0.001550742827165557 0.5926035072234715 0.06649861313554992 0.05499126089327866
0.2149839470755273 0.3718974466672194 0.9852202762355247 0.05499126089327866
0.3835865221229204 0.3935202877060076 0.3332996282179437 0.05499126089327866
0.4639657086106539 0.2589157000347446 0.06102160781266475 0.05499126089327866
0.7963873141532588 0.1176510021223485 0.2674476159263021 0.05499126089327866
0.2255741257057338 0.3885182042379392 0.2032576570156037 0.05499126089327866
0.4903366895103701 0.6284278317485649 0.7947405558000993 0.05499126089327866
0.3181478385510539 0.2278818777426777 0.06157866487434998 0.05499126089327866
0.3313314696263862 0.9314558817512788 0.8558387737892694 0.05499126089327866
0.8972461479752342 0.6555398613852051 0.7306415325509613 0.05499126089327866
0.6310665027599317 0.7001738612677501 0.3432613836972025 0.05499126089327866
0.6658649592277015 0.9142562345269807 0.6464067554922986 0.05499126089327866
0.6776963547571057 0.2390612223712108 0.04483141552518848 0.05499126089327866
0.9296766452340666 0.7152701957708909 0.2652774524759052 0.05499126089327866
0.8738266591210783 0.4586430706721121 0.447235502883348 0.05499126089327866
0.06852447640128617 0.8301851516863024 0.879758341423106 0.05499126089327866
0.3407970459612977 0.3319253669383965 0.516605771286003 0.05499126089327866
0.1113015313610686 0.5931611262720308 0.8167665068068759 0.05499126089327866
0.27786867994834 0.03089923178124088 0.7638826099337415 0.05499126089327866
0.1214414743503085 0.8431574773834443 0.44895692583205 0.05499126089327866
0.8375325282449541 0.6193808367314626 0.1228079009309528 0.05499126089327866
0.2200395009019569 0.26837342052644 0.03536402242864924 0.05499126089327866
0.8407552314619301 0.9439828427401352 0.2084335027966826 0.05499126089327866
0.9022142181378653 0.9259964013854587 0.9529535098101228 0.05499126089327866
0.2482203541356295 0.7736862640914989 0.4555834541881983 0.05499126089327866
0.5759045303060337 0.8325618109414449 0.3436987362849564 0.05499126089327866
0.4239094749198546 0.09048034766801573 0.6593221950929442 0.05499126089327866
0.9654555677522388 0.3403192420567647 0.3135612505403453 0.05499126089327866
0.8140661693626956 0.6136733343595557 0.4909038139250211 0.05499126089327866
0.4885925852573876 0.6494747593780001 0.3239772928766651 0.05499126089327866
0.02890707894301905 0.4491986542186788 0.8936901365750387 0.05499126089327866
0.09954494354109804 0.6362599988687051 0.08061679097554074 0.05499126089327866
0.1694940551237971 0.6141097028085455 0.1920350529278892 0.05499126089327866
0.414297319316818 0.4645443419230003 0.9203634578285877 0.05499126089327866
0.3920744513398409 0.7631034592935244 0.6773080615832267 0.05499126089327866
0.8484046987360782 0.3198865020706668 0.5225184047779808 0.05499126089327866
0.1567096552578111 0.7606910975077084 0.7143807154017633 0.05499126089327866
0.9293516738833242 0.7901704389212533 0.9474175101855117 0.05499126089327866
0.335644322387154 0.5598015388674143 0.6223978208052893 0.05499126089327866
0.7556164996864215 0.1074701754836179 0.3098858103182388 0.05499126089327866
0.9890659820031931 0.1317226161208635 0.7675920079475799 0.05499126089327866
0.882608146695152 0.289973811051851 0.4471598578598662 0.05499126089327866
0.02839512934944554 0.4624487475072327 0.9642506464105672 0.05499126089327866
0.2270766483479082 0.9171102612701291 0.5315047956969826 0.05499126089327866
0.07500833540061365 0.3468608573513519 0.3036629238665222 0.05499126089327866
0.8144248921649885 0.1863988785632255 0.6636623430106655 0.05499126089327866
0.381522520317961 0.4937267514081715 0.3758798653642711 0.05499126089327866
0.1216075875690251 0.4851790313974849 0.2930621506756504 0.05499126089327866
0.005796878278153038 0.7326664156499411 0.6894107793083415 0.05499126089327866
0.6480195228528572 0.4399348858696904 0.8253063761617274 0.05499126089327866
0.9845001895957171 0.5163722238677608 0.8731740565497771 0.05499126089327866
0.7329124500607209 0.5169306386664236 0.2519010640285212 0.05499126089327866
0.2401731584862058 0.5369605643512675 0.6815860548104024 0.05499126089327866
0.3350898961982184 0.8882476420172144 0.5917545429056051 0.05499126089327866
0.8824174227661684 0.9561225771667634 0.11536499292135 0.05499126089327866
0.1044147438270012 0.7258416335222398 0.291630644524838 0.05499126089327866
0.6621249972739599 0.02350671016995898 0.7580046267466983 0.05499126089327866
0.1601621950607859 0.05600626557731297 0.1513967598229529 0.05499126089327866
0.3765916617854523 0.057549955151278 0.8391193592640902 0.05499126089327866
0.06908441738200324 0.733672563469413 0.3456703014756604 0.05499126089327866
0.934152806969897 0.7580463211026056 0.8943225515000783 0.05499126089327866
0.949984465043019 0.6207280668443905 0.4514767883846561 0.05499126089327866
0.1471910471617471 0.8177883040518874 0.002920730798197389 0.05499126089327866
0.9699198580824467 0.09188433458142875 0.931274683293555 0.05499126089327866
0.6597553329003475 0.8870929217645913 0.9038782791231826 0.05499126089327866
0.6306764272606311 0.07004064926242011 0.5528595629038086 0.05499126089327866
0.9489558252536412 0.8364293635248237 0.5718082817643251 0.05499126089327866
0.735368266333065 0.9426305105103201 0.6175682013167549 0.05499126089327866
0.9048354120200631 0.3440383147990199 0.8481634361572111 0.05499126089327866
0.8434584217700182 0.4169757789572643 0.6226139906887683 0.05499126089327866
0.1351625447332477 0.3673570441460395 0.4291011926499311 0.05499126089327866
0.1290773710435235 0.2617396016039847 0.1053926471069925 0.05499126089327866
0.4998868890389088 0.418000305487935 0.8680450471974112 0.05499126089327866
0.5745628122096985 0.4426871740981963 0.9631175547481285 0.05499126089327866
0.4755392107386288 0.9890211650785385 0.8854289171969095 0.05499126089327866
0.8031771529923046 0.729033460935914 0.6065725084808038 0.05499126089327866
0.3426801729301218 0.4760135366429485 0.6162387285898128 0.05499126089327866
0.08815080225266408 0.2226287209265573 0.9874637227144404 0.05499126089327866
0.90156241071706 0.2077724047596283 0.3982113397729229 0.05499126089327866
0.5199530776604138 0.3078915871520438 0.7589318926943736 0.05499126089327866
0.02660153348282948 0.2825922801035251 0.08000119169041151 0.05499126089327866
0.9882205477001043 0.8587675114789028 0.5403269611711764 0.05499126089327866
0.9291702072037447 0.4484897976108743 0.9515662683173606 0.05499126089327866
0.8641094565707896 0.9512501246789676 0.01300684111148608 0.05499126089327866
0.7032568893176089 0.1566116414729464 0.6723956864667306 0.05499126089327866
0.641386261811589 0.1403167762822475 0.3052648638011025 0.05499126089327866
0.2478535126878336 0.4770536583957172 0.6726805857619207 0.05499126089327866
0.9275234498636394 0.4523237707164916 0.04095608809032809 0.05499126089327866
0.9913323050546289 0.341167301218337 0.08046046118718229 0.05499126089327866
0.2780182978380641 0.9625521714301946 0.2906926633957281 0.05499126089327866
0.07009826260923549 0.8737344632013265 0.6916833401976048 0.05499126089327866
0.1615934253850806 0.8499248108992102 0.5802598712237318 0.05499126089327866
0.7004710134711255 0.7949861617263629 0.0003366516299369215 0.05499126089327866
0.6336538776599824 0.6316921552290214 0.02582544806049772 0.05499126089327866
0.5430219424992256 0.3257019545509491 0.1843986562615381 0.05499126089327866
0.3299788738670103 0.0159875959423523 0.2744558125674355 0.05499126089327866
0.6364340033610851 0.2387211825317739 0.6645896042978345 0.05499126089327866
0.2950038967261837 0.2717890973013753 0.1928179700818965 0.05499126089327866
0.2436518317802052 0.1921815252080205 0.564407772485235 0.05499126089327866
0.5113841578615543 0.5258415087924418 0.5170804958692325 0.05499126089327866
0.7674528944277621 0.6110831231216348 0.3898829599638237 0.05499126089327866
0.4585024203337876 0.8323189521313094 0.3383129060382075 0.05499126089327866
0.9836567645379491 0.5135293755480336 0.0351810066816545 0.05499126089327866
0.137115454497363 0.2186605245553551 0.6117871458753512 0.05499126089327866
0.04481032108392809 0.7771928400302247 0.9754181581189454 0.05499126089327866
0.1639851908778099 0.1446827842204116 0.01528418604899233 0.05499126089327866
0.3688800461912088 0.7916258781745649 0.3044179317807948 0.05499126089327866
0.05454133138026167 0.08074857503292193 0.6278247522355039 0.05499126089327866
0.1745099113476352 0.5428129796340065 0.8868740630285568 0.05499126089327866
0.8415266138020721 0.9224867694786948 0.4764200817654746 0.05499126089327866
0.327923924362445 0.7409581513526949 0.09723627002285022 0.05499126089327866
0.6912208580990857 0.2593319860781582 0.8404923187936967 0.05499126089327866
0.986647312088328 0.3506910692210327 0.3830326318192055 0.05499126089327866
0.9821270966098671 0.5330059046110122 0.5091757839732859 0.05499126089327866
0.569919059464317 0.445732050649426 0.2759178098587057 0.05499126089327866
0.583532886885367 0.6290049846082481 0.3357371106429864 0.05499126089327866
0.6452115593393887 0.1139415294217451 0.1714575907826008 0.05499126089327866
0.005087765111444221 0.06628088699211933 0.3228788885920045 0.05499126089327866
0.5506912751923172 0.2463491210206759 0.7286732699062002 0.05499126089327866
0.423593864481768 0.1863588518003527 0.6982225523109067 0.05499126089327866
0.9582494424279019 0.4738464783587239 0.5114445146018413 0.05499126089327866
0.0943149262016497 0.0185359636940214 0.8232848684191494 0.05499126089327866
0.9072178751155392 0.05213659010669047 0.1594225456347195 0.05499126089327866
0.2754212063289001 0.8894507504528836 0.5827923528205464 0.05499126089327866
0.6962538426904997 0.4090424577496721 0.08924237459532423 0.05499126089327866
0.02146516958029412 0.08233938130909993 0.7458278271812112 0.05499126089327866
0.3059334530376924 0.7361520646831339 0.6870153228425897 0.05499126089327866
0.3843823825773812 0.6413915228732642 0.8478009253018428 0.05499126089327866
0.7416000990203783 0.1494045864128774 0.09010660034883908 0.05499126089327866
0.5386366863185937 0.8084916031867077 0.3009222190449382 0.05499126089327866
0.2830437671890925 0.732474246808629 0.6294146224385472 0.05499126089327866
0.7892631719395811 0.8352623405272469 0.744550156512559 0.05499126089327866
0.5999262450017462 0.7437946265780423 0.7939240970177404 0.05499126089327866
0.7309082921651751 0.8764274000654114 0.6321873415149285 0.05499126089327866
0.3083044254058077 0.5206884377887964 0.1292135143698911 0.05499126089327866
0.2980546167337575 0.3792353238885314 0.1933405160050839 0.05499126089327866
0.1473445358890972 0.8506912795592988 0.7741620820727955 0.05499126089327866
0.7825418232604087 0.2449667773785587 0.4160146285244887 0.05499126089327866
0.5981408925468221 0.9720767303651709 0.7212932956719464 0.05499126089327866
0.9100236004724152 0.4635076420512382 0.3741116805321179 0.05499126089327866
0.09590984918196369 0.7031399561390712 0.2227979873448021 0.05499126089327866
0.7441616026344544 0.490557480896064 0.0257241566769119 0.05499126089327866
0.602381177385352 0.06417276245372817 0.6597162249444642 0.05499126089327866
0.330868294891148 0.7834470091769347 0.5441571325697196 0.05499126089327866
0.9863838104358075 0.1263975114041651 0.08575921436719203 0.05499126089327866
0.09570081525093276 0.3630792323543801 0.5343282295387239 0.05499126089327866
0.2101418700281749 0.4234674266173532 0.3703442185204254 0.05499126089327866
0.08424515187112161 0.3324891516761494 0.6005581966718847 0.05499126089327866
0.507135158310129 0.0316178310880958 0.5750937341657711 0.05499126089327866
0.2565052071931486 0.8111330248467125 0.01203422167086115 0.05499126089327866
0.6027913709545211 0.9347715668244899 0.7705219377532805 0.05499126089327866
0.8689053244480383 0.716061155446072 0.2943892974811056 0.05499126089327866
0.8631531053572732 0.2878710150752506 0.3888791265178599 0.05499126089327866
0.5430388996743353 0.5826329794323828 0.2077318252990176 0.05499126089327866
0.1425307179700944 0.5882104762432122 0.3261915550518447 0.05499126089327866
0.1417499647300477 0.6591970519355376 0.7348574399015619 0.05499126089327866
0.7158700889052786 0.8038606374414637 0.191897286305985 0.05499126089327866
0.08055340934673969 0.9072981949112718 0.5611353136540012 0.05499126089327866
0.7211881609176325 0.3837989001411699 0.4948397638624344 0.05499126089327866
0.2804259475963348 0.57404274578186 0.4018257942269147 0.05499126089327866
0.4067642735962844 0.1463134083588919 0.4138555797915671 0.05499126089327866
0.1865471580174628 0.08352417026513881 0.06273291825510102 0.05499126089327866
0.3844964266882848 0.8290217338017695 0.3562066201535776 0.05499126089327866
0.8614433115874419 0.4811457326021382 0.9985736548836095 0.05499126089327866
0.06616323192144648 0.6058344325224932 0.4913729454919303 0.05499126089327866
0.4036286014041092 0.7235443047627131 0.1151898016111166 0.05499126089327866
0.06963184386777729 0.4545212683583937 0.009934975319767971 0.05499126089327866
0.2804512222936946 0.6031374629743771 0.8910480945394528 0.05499126089327866
0.8382052440903981 0.2929325561376833 0.3223968003932515 0.05499126089327866
0.5492170185224527 0.5532338816460727 0.773928513162932 0.05499126089327866
0.8501740550829382 0.892455957128662 0.03106922807796189 0.05499126089327866
0.2175293513278772 0.9822196559672653 0.08551018314567281 0.05499126089327866
0.3168997552208369 0.5675910475974163 0.9843782793931404 0.05499126089327866
0.7866616624606245 0.3795401262048328 0.5064029017739353 0.05499126089327866
0.7778054842032457 0.3554543312459853 0.1247185752841792 0.05499126089327866
0.1784683096123549 0.8011694777647081 0.8411520256101689 0.05499126089327866
0.3180277092172521 0.9616309269243323 0.2379054982765315 0.05499126089327866
0.2817908311114684 0.1537825997989525 0.8030153387472495 0.05499126089327866
0.332105285316416 0.03266098278366003 0.1368236892644931 0.05499126089327866
0.5841291040730621 0.5334376795334488 0.7206048000067981 0.05499126089327866
0.4383387344670693 0.3636925019032298 0.6791133422535464 0.05499126089327866
0.4178376020122399 0.5854924453774745 0.803340215191417 0.05499126089327866
0.6706051722373153 0.9506457868584621 0.2297810706401823 0.05499126089327866
0.615742668213225 0.6491782900193366 0.6046130545950094 0.05499126089327866
0.2084519082945827 0.3593149005189321 0.1586008220569799 0.05499126089327866
0.3101055258685876 0.5998920674853574 0.8333303490340509 0.05499126089327866
0.07742524328807845 0.08720411425369846 0.7108661698909355 0.05499126089327866
0.3555985563950772 0.4220191285534841 0.7272162078643033 0.05499126089327866
0.2224817298749129 0.788737503263375 0.881254538947328 0.05499126089327866
0.3002572106735895 0.1879070565665127 0.3038111236203033 0.05499126089327866
0.9846852335152684 0.7248201324740526 0.7989622526419783 0.05499126089327866
0.591353674954602 0.3194303615934785 0.2788490038396002 0.05499126089327866
0.2826872107643335 0.8261204844750106 0.2650132086795406 0.05499126089327866
0.5613270679648182 0.531104289674201 0.8274573280359092 0.05499126089327866
0.2714857581632143 0.798524554531083 0.1426634151118574 0.05499126089327866
0.2123113086869031 0.02981484248417075 0.7581007918319392 0.05499126089327866
0.05863275013185608 0.06686750538519627 0.785619703492754 0.05499126089327866
0.6383108466811895 0.4457309658259601 0.2382222426464436 0.05499126089327866
0.5300021024807192 0.5249778832362912 0.8871799539864874 0.05499126089327866
0.3608103021734627 0.9129304034356222 0.2349739483849533 0.05499126089327866
0.6991525648705709 0.8490864483052739 0.9647801326577765 0.05499126089327866
0.4649847852816121 0.5090727014303704 0.2017499812544599 0.05499126089327866
0.7075859788269803 0.8732269745518005 0.03212288354911216 0.05499126089327866
0.9615221345779241 0.5169462435383161 0.621156100675765 0.05499126089327866
0.7997512400532052 0.7101286494784197 0.3186561962136989 0.05499126089327866
0.9968464122713063 0.006528079707259136 0.3049961355983766 0.05499126089327866
0.7595923365301307 0.03535906300620777 0.3687426736466903 0.05499126089327866
0.4839562316275338 0.7247888983441581 0.8376035832383288 0.05499126089327866
0.6855179327383594 0.3121218763462476 0.43165740109658 0.05499126089327866
0.6213224044010205 0.6896320545516593 0.2132558786535703 0.05499126089327866
0.842367708221751 0.452790685863369 0.05856380004306398 0.05499126089327866
0.728353774349359 0.8285840320330079 0.681442422401681 0.05499126089327866
0.8863330774375546 0.5883606658989734 0.5760089232647927 0.05499126089327866
0.917149879759334 0.3725717063881351 0.043950148832749 0.05499126089327866
0.3987775854599443 0.1120640820625021 0.8453177614711853 0.05499126089327866
0.7596536751949186 0.07028127938723168 0.7493398077545247 0.05499126089327866
0.06082987195809539 0.8506663611664773 0.773901244031876 0.05499126089327866
0.409179539425907 0.2711874821887017 0.5807260016639009 0.05499126089327866
0.2682862128601299 0.01101309073232079 0.8564519974764891 0.05499126089327866
0.5023174727692031 0.611893487861433 0.4395744049482815 0.05499126089327866
0.8428224350510135 0.3912468595479129 0.808748676248831 0.05499126089327866
0.9938129819097054 0.143714181155233 0.7079737579546328 0.05499126089327866
0.6360847232999756 0.9047100850598784 0.2492317178953109 0.05499126089327866
0.228623483534105 0.8838421038455744 0.6898883461071287 0.05499126089327866
0.2135463781047563 0.3177983529038771 0.001289431446629402 0.05499126089327866
0.06409673845421493 0.9942785499286494 0.05874762682947374 0.05499126089327866
0.7921302301748578 0.1197076702418723 0.851626657291379 0.05499126089327866
0.5723635888371835 0.5058111855970474 0.2606019297900127 0.05499126089327866
0.1336505906031361 0.8111498666830792 0.2202597113028524 0.05499126089327866
0.9476381471414383 0.3954985582072064 0.8898171240287818 0.05499126089327866
0.4903725365585337 0.3219074639948935 0.3048741647537972 0.05499126089327866
0.3026676858399215 0.3106248479348188 0.4598383248573185 0.05499126089327866
0.1428578003863867 0.9732980433345728 0.420529226652151 0.05499126089327866
0.3543951123074865 0.1535836141660471 0.2946806837264287 0.05499126089327866
0.1177466146148095 0.3780183019943785 0.6233458151863999 0.05499126089327866
0.04424335299244504 0.3815096384971678 0.732603893423035 0.05499126089327866
0.0875825367176481 0.1611721745229701 0.8098066040664421 0.05499126089327866
0.03874856407474407 0.7053806479457121 0.2962438729234154 0.05499126089327866
0.2615370898147104 0.8966300782391015 0.1270528752038446 0.05499126089327866
0.5435551624555417 0.8714934844086963 0.6058523167104641 0.05499126089327866
0.443272447987839 0.2546330281583928 0.8771084330090859 0.05499126089327866
0.9132060757498126 0.5952669666884334 0.2120143558334213 0.05499126089327866
0.2004184405040352 0.6619597410362761 0.05452991263408016 0.05499126089327866
0.5315286809197431 0.8905051738454539 0.2871074001266009 0.05499126089327866
0.8590144250089493 0.04582257096792135 0.5183786048463931 0.05499126089327866
0.38634633190934 0.08071986412680292 0.9370416562319411 0.05499126089327866
0.02902897825039052 0.2086533739668285 0.1102898295123378 0.05499126089327866
0.821627133331899 0.1688247953459929 0.8462955561625298 0.05499126089327866
0.1936012378593648 0.5177413493449982 0.7208337909927227 0.05499126089327866
0.2168164555098752 0.1692010750954775 0.521961432329598 0.05499126089327866
0.8440844983001085 0.646427295467616 0.7638888101760281 0.05499126089327866
0.6637373852883662 0.4751846764084909 0.3462019777144795 0.05499126089327866
0.8217762817220817 0.6310357185479579 0.8820863922553194 0.05499126089327866
0.8954708461224985 0.2110568527602521 0.8447821727561934 0.05499126089327866
0.1632051038678679 0.0904097275076748 0.9711736419401724 0.05499126089327866
0.7592174374759764 0.5270941468851928 0.8911811864235599 0.05499126089327866
0.633307649623929 0.6096927644311053 0.1383050465823125 0.05499126089327866
0.7007697626492844 0.5163006016407641 0.3832026803299388 0.05499126089327866
0.6461641953606181 0.6011973498044187 0.8638825810767716 0.05499126089327866
0.2549033947870976 0.8469490802613617 0.07695973729502775 0.05499126089327866
0.7191152122239178 0.6031332462963818 0.6285073797854631 0.05499126089327866
0.5298768665832287 0.2525728786694706 0.1524583487231121 0.05499126089327866
0.8467338146019335 0.05059038883169911 0.7321771751086487 0.05499126089327866
0.7457914266231779 0.9953752671568245 0.9237517964941412 0.05499126089327866
0.5999669543265621 0.1153465448534356 0.1110003893196294 0.05499126089327866
0.5652593655653244 0.8170577910369944 0.5330581262346423 0.05499126089327866
0.442078168431634 0.4158595549517664 0.1389190507306381 0.05499126089327866
0.5486587276609974 0.164586747245197 0.6945691148956462 0.05499126089327866
0.8788145326341401 0.7599432310556602 0.1898537802469461 0.05499126089327866
0.78651608616522 0.00792022452121123 0.06370706360060427 0.05499126089327866
0.8155452001199538 0.7576407043266414 0.5528302244304147 0.05499126089327866
0.622172319608992 0.3014776196587675 0.7381681331326967 0.05499126089327866
0.6409407000387511 0.05875774237674198 0.8562156462318409 0.05499126089327866
0.3380736538771303 0.8579329832136572 0.8669075524134485 0.05499126089327866
0.4373687305880251 0.4292305055258743 0.9589694085488083 0.05499126089327866
0.4429106231363645 0.9785830017020463 0.6664851724644895 0.05499126089327866
0.1258565920096666 0.4373525926135069 0.1623050239951297 0.05499126089327866
0.2335113527596071 0.08820252643825309 0.3902364414233312 0.05499126089327866
0.6837975473150583 0.8625733244661675 0.08636524575879402 0.05499126089327866
0.8859838773958291 0.6662085140111698 0.1695743261061256 0.05499126089327866
0.8987695321600414 0.5462453810935557 0.8475598549794333 0.05499126089327866
0.4630406372118405 0.1282201304437963 0.05889429862777588 0.05499126089327866
0.3546665694631461 0.846392087941454 0.152291106596352 0.05499126089327866
0.2747389603137951 0.265973281858208 0.9617086872304583 0.05499126089327866
0.09980162863333562 0.683405795279431 0.486741919373597 0.05499126089327866
0.9508202006440907 0.1766815800788214 0.4390181451161791 0.05499126089327866
0.7319283890926389 0.26371498130757 0.9312803757997877 0.05499126089327866
0.8065108360601998 0.4263849848488672 0.8694459017088427 0.05499126089327866
0.2638132845773443 0.1948109608745691 0.7627889000402525 0.05499126089327866
0.3301414738682716 0.1903933322780595 0.5263394337681094 0.05499126089327866
0.3832439120617506 0.1378479141140915 0.1076890674994041 0.05499126089327866
0.1310225414442348 0.6687189547131241 0.1609392107535544 0.05499126089327866
0.3190810145228214 0.04035097466345822 0.007472938907367865 0.05499126089327866
0.4874128950337541 0.294647697042945 0.2476450919387974 0.05499126089327866
0.480776451424658 0.3618420642729286 0.02392684494500438 0.05499126089327866
0.3743348164483552 0.08437487764576794 0.4024532197965508 0.05499126089327866
0.2697337262339365 0.9113008336393611 0.7971759574073076 0.05499126089327866
0.1968024083322205 0.1974470112028659 0.8991295538111874 0.05499126089327866
0.006077145225606139 0.4985495224668559 0.1767324867304938 0.05499126089327866
0.4283978014591052 0.8336645976957656 0.2126470658925727 0.05499126089327866
0.5046031335406231 0.09253236837823157 0.9511201884243349 0.05499126089327866
0.6094595426393896 0.380101662157912 0.9576718068351994 0.05499126089327866
0.6355647645531989 0.7838623557744131 0.2000399161761326 0.05499126089327866
0.9647007257141708 0.2037998348097119 0.5645789489662115 0.05499126089327866
0.9299470718370956 0.1432476390582474 0.9334073964192761 0.05499126089327866
0.06124609966581248 0.6000842402531675 0.9003442014751905 0.05499126089327866
0.3752819662723453 0.9380055478407723 0.9048367925575075 0.05499126089327866
0.2212984338809874 0.1435313705513712 0.07723431448448287 0.05499126089327866
0.006936214385272745 0.02407384172499578 0.5328451504037313 0.05499126089327866
0.1581805220978033 0.4625407555361098 0.4091414387960363 0.05499126089327866
0.3107589292704613 0.7166947281487923 0.8612886509080562 0.05499126089327866
0.322337171573636 0.3563122279686803 0.6328913528142344 0.05499126089327866
0.5813110869959656 0.3335691975731003 0.8543351008489605 0.05499126089327866
0.1019776850335228 0.2175200813144393 0.04354927491329728 0.05499126089327866
0.05305853844008478 0.3142131925877522 0.695590419633905 0.05499126089327866
0.9526655155153889 0.7456191131680818 0.5950793936763887 0.05499126089327866
0.7525693584209743 0.7526184947134091 0.7240643473313153 0.05499126089327866
0.9294778315541762 0.7906066587638177 0.6835921990182425 0.05499126089327866
0.4965876815413346 0.01586269975891695 0.3736540663371545 0.05499126089327866
0.8950987401862462 0.3560579973398325 0.2164525473757684 0.05499126089327866
0.4917856488441811 0.6683063438996392 0.8822957301037359 0.05499126089327866
0.3509223076575822 0.09650509724738024 0.2724101983144387 0.05499126089327866
0.8481875927220512 0.5919760409276771 0.6217561345796538 0.05499126089327866
0.8167753706287965 0.6983556671642737 0.7779428873933391 0.05499126089327866
0.922717199154575 0.7650017729248794 0.1033434718920285 0.05499126089327866
0.5726971131226801 0.6148547760679919 0.7487547906207677 0.05499126089327866
0.1745007528976591 0.4611772455407551 0.4734247374513331 0.05499126089327866
0.8218852615584794 0.5267111601826465 0.3207300672411569 0.05499126089327866
0.5874177301031762 0.8749390355001829 0.3039394638335555 0.05499126089327866
0.8785099955582696 0.9623781591371928 0.6663856249674186 0.05499126089327866
0.07696985687604174 0.3339483026854655 0.3989434771828206 0.05499126089327866
0.9980594459973179 0.6149685095720924 0.3651080454679791 0.05499126089327866
0.2232127230525553 0.6153651783668251 0.8453220265914901 0.05499126089327866
0.9060153248177326 0.372029735000583 0.5434551262326764 0.05499126089327866
0.5977875262545086 0.1789924397414791 0.2895278528590508 0.05499126089327866
0.7406804932678113 0.6502809125813461 0.9274955694514742 0.05499126089327866
0.5740060942660138 0.9240309147911385 0.5152293838416374 0.05499126089327866
0.1365135907844007 0.6965252834880202 0.8702156787699835 0.05499126089327866
0.4450037111581931 0.2230237374029192 0.9479549012615869 0.05499126089327866
0.7127266757866886 0.1021460913970487 0.7439551655730055 0.05499126089327866
0.4220453480148911 0.1855233719614412 0.1461768280469145 0.05499126089327866
0.7206524922000418 0.2547668541825253 0.7432265769801676 0.05499126089327866
0.05976111076071915 0.5405357913034317 0.241272650785688 0.05499126089327866
0.0606851274817316 0.4405716724393589 0.6213765290001264 0.05499126089327866
0.5958240637532631 0.1135449957517444 0.8604957518384453 0.05499126089327866
0.8420037972473878 0.9483974168944271 0.5798425290314134 0.05499126089327866
0.8300605507828391 0.4945608261486171 0.4187293063556728 0.05499126089327866
0.2363047003998592 0.5827030317992967 0.2432967661111986 0.05499126089327866
0.1250173655372958 0.947304406338338 0.4926717509907027 0.05499126089327866
0.00777361634868629 0.7623483688978104 0.6307489150428393 0.05499126089327866
0.6190924902806516 0.06135190409876152 0.7823543321186784 0.05499126089327866
0.7753577845285518 0.7818585805913185 0.9944005576252993 0.05499126089327866
0.4986634352420467 0.8993793525401148 0.5887999191939819 0.05499126089327866
0.7425530868568483 0.9312825521095061 0.00616493245924667 0.05499126089327866
0.3754169573412607 0.4701345003268965 0.2233773063220596 0.05499126089327866
0.1603275182505694 0.3780294728357897 0.1387615742340674 0.05499126089327866
0.7731407078537214 0.1258710449093744 0.5444066020345948 0.05499126089327866
0.1685053833481227 0.4411525999653822 0.206101595670606 0.05499126089327866
0.4204813793176849 0.4676649394297467 0.116281009239805 0.05499126089327866
0.8968931676796174 0.5139194094197443 0.8938804346605297 0.05499126089327866
0.5615130498338295 0.1699145605194523 0.8864297836670589 0.05499126089327866
0.3717431520517643 0.0759687030975858 0.6493433071832024 0.05499126089327866
0.4857363797287854 0.5369213579903654 0.5874736517356494 0.05499126089327866
0.9403468533503224 0.2896133602203206 0.4767575285168095 0.05499126089327866
0.9812078586746045 0.7158849542172384 0.05050612057585752 0.05499126089327866
0.1933784220504814 0.8457798586021921 0.3943526939939007 0.05499126089327866
0.2793722483380634 0.5674501688898139 0.4658602436718003 0.05499126089327866
0.9551975700450404 0.7962353663979226 0.7468151641910139 0.05499126089327866
0.1711675064938764 0.2747420947771647 0.2898315798781472 0.05499126089327866
0.3393106325893206 0.133635557497045 0.8150853408467545 0.05499126089327866
0.0984960082291126 0.5745753948096622 0.06830611426053519 0.05499126089327866
0.07934434130727115 0.906235028936398 0.007877816370148212 0.05499126089327866
0.7087470744445524 0.3029783842377141 0.5434343376527538 0.05499126089327866
0.2946454087738886 0.36028776317556 0.8627868464059709 0.05499126089327866
0.7919587510131477 0.4460436089118906 0.5355665639636675 0.05499126089327866
0.7761677528778116 0.6572814018993441 0.4408732258745432 0.05499126089327866
0.1035326386478748 0.9092583385011357 0.9439982436571998 0.05499126089327866
0.5406325203273851 0.8596010691289218 0.7655373613198229 0.05499126089327866
0.3884063131570519 0.02080412067587457 0.9508508887598138 0.05499126089327866
0.6825834270962998 0.2560214076080574 0.1172693810856501 0.05499126089327866
0.437722542643984 0.5301067061904225 0.734318583638248 0.05499126089327866
0.4639123592678555 0.5562445460315234 0.676919573809886 0.05499126089327866
0.539038775499816 0.4161372025505105 0.9982395209303818 0.05499126089327866
0.1183561185550453 0.6501790779647515 0.4047283651227288 0.05499126089327866
0.07924170147541967 0.5520220502461275 0.6972419533011892 0.05499126089327866
0.5330628251521059 0.3022279589366503 0.3871370491521469 0.05499126089327866
0.02994956548673414 0.3958932193377777 0.3108277300608202 0.05499126089327866
0.8865159712892232 0.930553940906559 0.2509921363856808 0.05499126089327866
0.7034694756060943 0.2666814369788723 0.2344548266092387 0.05499126089327866
0.6456775786933053 0.0150039725875557 0.5202632370554104 0.05499126089327866
0.7556374469186099 0.492130814747778 0.1322138952340565 0.05499126089327866
0.4996297600653318 0.04451393668613507 0.6736648199441404 0.05499126089327866
0.08547000958331868 0.5220485213684305 0.04585305691389571 0.05499126089327866
0.06818054003214562 0.700231248416638 0.7419010647121967 0.05499126089327866
0.4236850330130595 0.7777405461401756 0.2245887177012878 0.05499126089327866
0.2575633317980586 0.3094377879157699 0.5625034315652802 0.05499126089327866
0.5365370018808505 0.2734782292692196 0.9765403206146326 0.05499126089327866
0.9888438117270534 0.2359329738631882 0.8580850177169256 0.05499126089327866
0.1496813305846245 0.008483810300024416 0.1839931790021141 0.05499126089327866
0.3552248880548013 0.7842379697666032 0.1608184933132441 0.05499126089327866
0.9739279800115112 0.5800672513019469 0.6762703841232574 0.05499126089327866
0.1797618085567572 0.001908790467459145 0.7223888786206623 0.05499126089327866
0.854656424815787 0.097912353440019 0.3293625136620513 0.05499126089327866
0.9682025135571015 0.2804306246368875 0.08911357671517124 0.05499126089327866
0.5931017171011598 0.6936758800668335 0.8157647637552775 0.05499126089327866
0.8777011247271733 0.02156226985739616 0.1172752796315737 0.05499126089327866
0.3688241180812352 0.6367630856313254 0.4292509699601283 0.05499126089327866
0.2983666804723351 0.4935532612131501 0.792151874892716 0.05499126089327866
0.2552932705592028 0.6262627466401542 0.7252531143456449 0.05499126089327866
0.3615610846387921 0.05267499374707572 0.48821215532509 0.05499126089327866
0.5976891295002736 0.02275378893167633 0.139270947050665 0.05499126089327866
0.2768241795778651 0.07183664923908943 0.07760663287872063 0.05499126089327866
0.07443370733412277 0.8763751237864311 0.1453343821842522 0.05499126089327866
0.3531493606401107 0.8306490151902601 0.4028509087062977 0.05499126089327866
0.3637122940494978 0.4218698783362679 0.1080283905187707 0.05499126089327866
0.1659468527566983 0.3219723789201921 0.04482010584854944 0.05499126089327866
0.374595015647586 0.7207421408600443 0.6434737995575028 0.05499126089327866
0.8065851005101913 0.02371206352559329 0.1749180965264691 0.05499126089327866
0.535673773252152 0.2506278940319254 0.80606102834277 0.05499126089327866
0.3379636745594138 0.5817611094388447 0.8875332112778831 0.05499126089327866
0.7924067288674611 0.2647035021614 0.7913154193983283 0.05499126089327866
0.8301158559605972 0.4803967468305074 0.9247208163104366 0.05499126089327866
0.930144905758588 0.5561896206947465 0.7763446356283163 0.05499126089327866
0.1846926381677219 0.8999168058491031 0.5637146979014869 0.05499126089327866
0.6251677149783458 0.3577600410961856 0.007591854972752454 0.05499126089327866
0.7012722706546394 0.4718482896687003 0.2809874637220301 0.05499126089327866
0.8121344541097032 0.8934646709427749 0.983216064825627 0.05499126089327866
0.4369778853443224 0.6422255297948717 0.09652563261816899 0.05499126089327866
0.6399671623340569 0.2092490520760594 0.2693707294854281 0.05499126089327866
0.4877917207180373 0.5309277894849261 0.9262995407320322 0.05499126089327866
0.3404715313074599 0.2611231854480323 0.1318081254735657 0.05499126089327866
0.1310038786720045 0.1052685988482923 0.6895337060550433 0.05499126089327866
0.100002404255832 0.9942583800492443 0.1399885228899389 0.05499126089327866
0.8689857484165933 0.2035724886171899 0.1173340703934234 0.05499126089327866
0.4716046398351012 0.6866368745407169 0.4229974373090929 0.05499126089327866
0.3831845849105733 0.4197504089352162 0.933780943874145 0.05499126089327866
0.6909976761241204 0.2028357774303724 0.8443790974104618 0.05499126089327866
0.6782146285077916 0.6088608753863937 0.477054405398229 0.05499126089327866
0.779681395945093 0.3712553943455983 0.569047704548176 0.05499126089327866
0.09173122836721823 0.8197298002326201 0.1340548595335359 0.05499126089327866
0.003242067537939914 0.1104940221080258 0.4055256151046822 0.05499126089327866
0.2103159062071693 0.2925374354687141 0.5241411166742495 0.05499126089327866
0.7706336202100073 0.3321014022157902 0.4642458144449041 0.05499126089327866
0.02861904012095157 0.05549738656611416 0.5762701568656695 0.05499126089327866
0.08950084995844709 0.5162640603687156 0.3399246104900385 0.05499126089327866
0.5120274406399407 0.9573736830634193 0.6622322412082459 0.05499126089327866
0.4744325409878993 0.6251828080765613 0.9127540590131058 0.05499126089327866
0.2642701048804756 0.1986857319958734 0.4835781644152781 0.05499126089327866
0.8008566459252247 0.008228582930696076 0.878584169307117 0.05499126089327866
0.2853800053407031 0.9332145167265842 0.6175583999400458 0.05499126089327866
0.5212781863721216 0.9768094579543385 0.7389934160223457 0.05499126089327866
0.8559805457190548 0.1789385666270482 0.04038739718857381 0.05499126089327866
0.4368977383851968 0.94524382165857 0.245546281469001 0.05499126089327866
0.8321291311109312 0.9734608439438209 0.3537143842047165 0.05499126089327866
0.453827390154434 0.09240893258820837 0.8589012258664478 0.05499126089327866
0.7900566343329034 0.6270186142880315 0.7859754223646231 0.05499126089327866
0.4851555245012095 0.1359165672478345 0.4034116226580856 0.05499126089327866
0.2693482944055949 0.3789679668814445 0.6242831321218657 0.05499126089327866
0.8585832457982013 0.1580262322774771 0.691316695631501 0.05499126089327866
0.7878485623182602 0.6802641714813077 0.7267077257146876 0.05499126089327866
0.3295603039062208 0.1091500633230963 0.6834818075086813 0.05499126089327866
0.1576149684263805 0.1040678576263711 0.7558576654242433 0.05499126089327866
0.1492682927099479 0.3663580143538203 0.8205074485039981 0.05499126089327866
0.3755237866068364 0.3028389196528389 0.7485722840627214 0.05499126089327866
0.635907704057004 0.7551944991370539 0.9020264681073221 0.05499126089327866
0.6712997773138536 0.5552468755704129 0.4987288608352666 0.05499126089327866
0.4664606230061599 0.0597781841799874 0.6273944101147431 0.05499126089327866
0.7975022980520527 0.4230297696199993 0.09528554362814778 0.05499126089327866
0.5446021515786492 0.21959734480095 0.3620816005817097 0.05499126089327866
0.2523414045536608 0.9747976645440222 0.9090258680353098 0.05499126089327866
0.8425561911878008 0.3523437129256411 0.1887081554690694 0.05499126089327866
0.6360832146470032 0.4876086707816788 0.2855062242716457 0.05499126089327866
0.5165872660901601 0.6126549550731429 0.8447169104748559 0.05499126089327866
0.3642921501496683 0.9876147287666431 0.05048761835321759 0.05499126089327866
0.03333506956157467 0.7699100605699121 0.8794420638593793 0.05499126089327866
0.9433579356896652 0.3854664647794976 0.395686650388811 0.05499126089327866
0.4209673410469711 0.8586941236379537 0.5403146140172184 0.05499126089327866
0.1860562579768238 0.6652570208731285 0.8489954085220949 0.05499126089327866
0.2087425379949626 0.2006862023046026 0.0468477136239148 0.05499126089327866
0.5160724254527187 0.4084094218953376 0.06758738816483102 0.05499126089327866
0.5846550555371415 0.2684952193562552 0.4441932055927491 0.05499126089327866
0.7195891785245432 0.9345240585531318 0.9361706586113561 0.05499126089327866
0.9640745458207631 0.3156489435748882 0.5924566221682751 0.05499126089327866
0.6620916918141528 0.6683334945018613 0.5073296636862696 0.05499126089327866
0.7827039238333023 0.6737607269280279 0.2734607545134199 0.05499126089327866
0.611279024194996 0.5365923846892745 0.7687109189403522 0.05499126089327866
0.08790373668269862 0.03918270465409236 0.6553991570196442 0.05499126089327866
0.555982591129946 0.1654151271574404 0.3251922787583812 0.05499126089327866
0.393605338910669 0.2930378534079178 0.4639341988311453 0.05499126089327866
0.4716986002364699 0.8114577563266312 0.9146529500284163 0.05499126089327866
0.5700863833531318 0.4894191019854943 0.09635249629938225 0.05499126089327866
0.08157049142274617 0.2740756656358814 0.0757981224876715 0.05499126089327866
0.0319777420739193 0.217591168332884 0.3867686177322368 0.05499126089327866
0.541228994727324 0.03899195877794689 0.005726726745009889 0.05499126089327866
0.03439219259787151 0.7996865738039703 0.6652394087199829 0.05499126089327866
0.5061283534191607 0.4846545277544642 0.2419520087981871 0.05499126089327866
0.06857768457768809 0.6040164020606715 0.2395720807967484 0.05499126089327866
0.743011590102845 0.175595904357445 0.333911611078855 0.05499126089327866
0.07049286162219673 0.5230576874956466 0.5896669275512576 0.05499126089327866
0.5668918220991208 0.162514658128976 0.5144071703740548 0.05499126089327866
0.3804807514681928 0.7512572886174318 0.9168021160835924 0.05499126089327866
0.6577335890705225 0.7298720349638496 0.1972453696678971 0.05499126089327866
0.5983910149743106 0.7293656494785351 0.3917395480039838 0.05499126089327866
0.9768021703120402 0.2982521425921201 0.4250181772538492 0.05499126089327866
0.9807707199345866 0.4088228517451649 0.245899375307708 0.05499126089327866
0.662232092554605 0.8318666133949131 0.7367290433304242 0.05499126089327866
0.8566023153667788 0.9366467201587485 0.3045330622215298 0.05499126089327866
0.1921232436370912 0.663913508582003 0.4283443701594138 0.05499126089327866
0.482856639703894 0.7199618021141588 0.04525118173379497 0.05499126089327866
0.0935341013490595 0.2980047201181788 0.1853780496147978 0.05499126089327866
0.6255073698282705 0.6559861323218914 0.9730326751084192 0.05499126089327866
0.4824303575422076 0.2673825552682005 0.6051703315092114 0.05499126089327866
0.684156543131665 0.9356523742971378 0.415616150295908 0.05499126089327866
0.1221489680248817 0.8881361727329686 0.7149036112702146 0.05499126089327866
0.56911566203408 0.8547143759325799 0.119813040621038 0.05499126089327866
0.751913438922735 0.4486452578854074 0.9721367660968511 0.05499126089327866
0.4874704846455485 0.4626650109385086 0.9961313303569455 0.05499126089327866
0.8260757544817641 0.5080407214084713 0.6119918666431808 0.05499126089327866
0.3037263876978125 0.0610075390792885 0.3155149888464142 0.05499126089327866
0.2997532803461486 0.2040552016329816 0.5725923655380104 0.05499126089327866
0.514070244258711 0.6963249352895513 0.3067320072525677 0.05499126089327866
0.4077310757938781 0.162254236255767 0.5252843258767833 0.05499126089327866
0.09455965444352404 0.9313761011874494 0.3675197916436573 0.05499126089327866
0.4740384522482509 0.08078633982458575 0.1478204120940338 0.05499126089327866
0.3170870028417377 0.5561245374105469 0.07826376755190519 0.05499126089327866
0.4127093123375385 0.3695235666074729 0.520352740591376 0.05499126089327866
0.331913595740566 0.8994925156828896 0.9124806830626336 0.05499126089327866
0.2008411814988277 0.7376478164938686 0.5769940161165465 0.05499126089327866
0.8570727100511479 0.01852203423649003 0.566385896547186 0.05499126089327866
0.1568393573053614 0.3554283211488267 0.6918330030069824 0.05499126089327866
0.6015845065716634 0.8344508908646886 0.4340548271903329 0.05499126089327866
0.9273440149532312 0.3079030678061052 0.726484224471622 0.05499126089327866
0.3762488845444891 0.3822075882831791 0.652314265505969 0.05499126089327866
0.7424507383350424 0.9267816623629196 0.70295961583689 0.05499126089327866
0.9886242092681319 0.1503630297570269 0.2957008760986691 0.05499126089327866
0.1156514091720928 0.5929410981805781 0.6741762624083932 0.05499126089327866
0.5256728596497033 0.8790419510909346 0.5189185621838784 0.05499126089327866
0.6019853877270456 0.09160615683908241 0.215370808548328 0.05499126089327866
0.1130880499796291 0.9807669250926937 0.2275657173752417 0.05499126089327866
0.7194186973949608 0.07557892671397347 0.6333980971011004 0.05499126089327866
0.3714952811677107 0.7333967041611257 0.4080693508439225 0.05499126089327866
0.8060510235592403 0.5724458517172363 0.7892446165550062 0.05499126089327866
0.5041759894615669 0.0378475485357193 0.1682213444618409 0.05499126089327866
0.1516494034019575 0.8191897579633168 0.9349692237528389 0.05499126089327866
0.7713873149612255 0.7984035046598976 0.2104111529653234 0.05499126089327866
0.1908126330765953 0.97916296880724 0.7779883221664788 0.05499126089327866
0.7042136749050659 0.5715795547414955 0.6741936624563305 0.05499126089327866
0.2159873825921791 0.09791613922576956 0.7799329069629456 0.05499126089327866
0.4778397511927049 0.2393297401841815 0.7884587012938595 0.05499126089327866
0.7704033956478881 0.8315524847796386 0.9247872039198778 0.05499126089327866
0.3821861268032363 0.1998978989188458 0.4927246939429161 0.05499126089327866
0.7538156968763471 0.06866864981638135 0.2065055799637202 0.05499126089327866
0.5035818632400123 0.6087653391957639 0.2885777926922515 0.05499126089327866
0.5771375106985321 0.7645164069004229 0.01749179828080239 0.05499126089327866
0.6287501597494195 0.6457235921380239 0.8104577689968524 0.05499126089327866
0.7405266666672641 0.7044272896517342 0.6921582855126088 0.05499126089327866
0.5251550305988436 0.5319282051476855 0.2207154849847129 0.05499126089327866
0.1912338241721666 0.821720877886034 0.343675496336968 0.05499126089327866
0.9803706287860907 0.2400931276711269 0.4938702125246539 0.05499126089327866
0.8210600395944093 0.0175803099400537 0.4379316048476202 0.05499126089327866
0.6399227226117453 0.3469158933444105 0.6315444524505909 0.05499126089327866
0.2348309500558267 0.1334244621341145 0.7369522775030557 0.05499126089327866
0.2941921514542947 0.6813074059937593 0.413339942856725 0.05499126089327866
0.5547074904418641 0.2512889281174059 0.2442881408138834 0.05499126089327866
0.5517295351349323 0.8526537041122753 0.9033967207996304 0.05499126089327866
0.5023163117447194 0.6378144858910424 0.6913042057881764 0.05499126089327866
0.2159311094788013 0.2581210650043291 0.1925852882364072 0.05499126089327866
0.4486093534909141 0.3275265352706908 0.9085312049254891 0.05499126089327866
0.8106425350671922 0.4550953504216053 0.2360102672361369 0.05499126089327866
0.3701862186241615 0.2795749676601271 0.2297016942751183 0.05499126089327866
0.8550476259674346 0.9083972000716308 0.5417595837384234 0.05499126089327866
0.4425515098235096 0.004588473145878672 0.5997339695089469 0.05499126089327866
0.3228443717982613 0.4414101242116037 0.3407030526521175 0.05499126089327866
0.6821707013726873 0.07350177754131902 0.5232047213524171 0.05499126089327866
0.03357293628217362 0.6579701440485816 0.4705660490775964 0.05499126089327866
0.8861567557537359 0.1503132849154179 0.1880325745817928 0.05499126089327866
0.4912620268182901 0.4536921933954764 0.5121110358789851 0.05499126089327866
0.7173242574241409 0.8768898044586761 0.9152570348134137 0.05499126089327866
0.6661732386296314 0.7390958171188503 0.36396855763476 0.05499126089327866
0.8884449435150196 0.1193465057386125 0.6655691258554063 0.05499126089327866
0.02414566992875623 0.9021258271495193 0.5274718897500761 0.05499126089327866
0.5897383438470422 0.4003353318545474 0.6956700495337304 0.05499126089327866
0.2139582741265319 0.7755908554692108 0.1477735121579726 0.05499126089327866
0.4945911644903563 0.5130575086023662 0.1456132314566493 0.05499126089327866
0.04671741194692957 0.4682376226810155 0.8040273084275921 0.05499126089327866
0.6255525140148936 0.3882128335161639 0.1040543820819935 0.05499126089327866
0.8614867749860819 0.8819287052563398 0.4106599521532919 0.05499126089327866
0.322985284677084 0.6720745958636706 0.331649445774271 0.05499126089327866
0.3422874481121378 0.3338348733170282 0.005172332289137315 0.05499126089327866
0.6034510424519616 0.1748250400539164 0.09796100360652826 0.05499126089327866
0.2679040617139389 0.2552285385894121 0.06411815902206096 0.05499126089327866
0.8832641859800187 0.74051816934335 0.4380360267847815 0.05499126089327866
0.5001645394135007 0.972005347858646 0.1613141761386908 0.05499126089327866
0.6080722093915043 0.4736835558197632 0.8568318838944177 0.05499126089327866
0.7050017450114213 0.5113188142930035 0.3234821614945552 0.05499126089327866
0.61699510939849 0.2415831307257491 0.7995025929211915 0.05499126089327866
0.6153288585477176 0.118795433057705 0.5856151820708433 0.05499126089327866
0.03423079578883816 0.5043200731078529 0.4091293615244787 0.05499126089327866
0.2779818691057955 0.6559490269752659 0.6109428059174001 0.05499126089327866
0.3356455897135656 0.3238842663719471 0.870400196039583 0.05499126089327866
0.4351595205829759 0.6805595307367631 0.05464953038337033 0.05499126089327866
0.3865133800658291 0.5139104895318397 0.8687791976727421 0.05499126089327866
0.9561483042531643 0.07440650643805931 0.7215085757024832 0.05499126089327866
0.1746577660934792 0.5455699252416368 0.2193805395519872 0.05499126089327866
0.9367873130813633 0.4888895459886444 0.7099718568590874 0.05499126089327866
0.110125812324212 0.02642595308345081 0.07175010187494592 0.05499126089327866
0.8503303073476008 0.5595698307221075 0.1577528098873519 0.05499126089327866
0.5326559950397669 0.6032365979781236 0.4959015800220382 0.05499126089327866
0.8019111703762625 0.9232297849317472 0.2924103104758257 0.05499126089327866
0.513747737632634 0.2080268458310556 0.6352173198605142 0.05499126089327866
0.3933199142964635 0.4764464399641494 0.2996785956254584 0.05499126089327866
0.3139340517810351 0.9828990291998266 0.9000383348119755 0.05499126089327866
0.1533027743280379 0.8692051529581295 0.8309793654274948 0.05499126089327866
0.8941921164725776 0.9328434283191719 0.4916574293951738 0.05499126089327866
0.1898522162574198 0.9545525778890491 0.9074482073809781 0.05499126089327866
0.8927295246694762 0.06488453510133677 0.870437795507856 0.05499126089327866
0.007246772728356215 0.9134493356650466 0.4754252406146263 0.05499126089327866
0.1408301660311352 0.4019457222515213 0.03463990216169576 0.05499126089327866
0.7466290128582072 0.2145266241411058 0.08666904921301034 0.05499126089327866
0.9373039228015758 0.6961498067890971 0.160500522573803 0.05499126089327866
0.7504773264118698 0.1173781925651238 0.6511577826092392 0.05499126089327866
0.008952444765857083 0.4777347055110711 0.6105199280286947 0.05499126089327866
0.8552904623333483 0.7103393492098127 0.5367679791031413 0.05499126089327866
0.7784293280453409 0.5790328856803034 0.5162055231988333 0.05499126089327866
0.3050847673155364 0.7596741036271419 0.4223139896243284 0.05499126089327866
0.2445966758013133 0.6722535962808311 0.4773115739264216 0.05499126089327866
0.2024090252691746 0.5611351709566847 0.3462393297224035 0.05499126089327866
0.5201799056671987 0.7991139811668289 0.7477900641743856 0.05499126089327866
0.7086617014651759 0.4985289850603093 0.983533670088337 0.05499126089327866
0.7184309018240467 0.554141832217681 0.8568807870397348 0.05499126089327866
0.767891917605291 0.2863894259437924 0.9998160458903826 0.05499126089327866
0.4655854141258709 0.227914504527886 0.4899215377553143 0.05499126089327866
0.08500703150638042 0.2041344219734748 0.09819090885388251 0.05499126089327866
0.6481991816128302 0.9924125123941405 0.6086026890097472 0.05499126089327866
0.1851573544800913 0.1849556159576972 0.3373334728081349 0.05499126089327866
0.538987555770252 0.4139223191330322 0.9140806806766079 0.05499126089327866
0.09181010451762257 0.4124569335455087 0.5780355285784715 0.05499126089327866
0.3110438271774846 0.04724416532755026 0.4218397771610415 0.05499126089327866
0.1260930788248287 0.8241382872617865 0.8795321559668455 0.05499126089327866
0.08877636734880941 0.4135218912714295 0.4514890769363125 0.05499126089327866
0.9652901213716708 0.3928076947877234 0.7505072822476397 0.05499126089327866
0.8853735658050319 0.7876746418243721 0.910786631783323 0.05499126089327866
0.299704094126985 0.9485144180517144 0.1874296267431916 0.05499126089327866
0.4600242075626143 0.6528463226214219 0.14781838681142 0.05499126089327866
0.0807901686587634 0.8106972167126981 0.1876935120425856 0.05499126089327866
0.4375700789697696 0.3261581175229468 0.7472793578843321 0.05499126089327866
0.445853473624043 0.3465381391734105 0.1306915754871972 0.05499126089327866
0.05617114121728197 0.7364988282199825 0.2485033566609202 0.05499126089327866
0.3882867601113853 0.8273072265264884 0.1062770774996486 0.05499126089327866
0.288895447226277 0.9792582458842553 0.571904352679263 0.05499126089327866
0.8030156798073765 0.8778489309989579 0.9301044271083189 0.05499126089327866
0.4556774710989153 0.8441468940030866 0.6843653986575837 0.05499126089327866
0.438161777736729 0.1779735171046608 0.5691985526403393 0.05499126089327866
0.7948561385215043 0.6176894001579257 0.2413482506005109 0.05499126089327866
0.7082126935159139 0.8054429690701924 0.05773999019377767 0.05499126089327866
0.02887713194846744 0.2984273117828771 0.3993311681253151 0.05499126089327866
0.6536195773969746 0.7190232120655109 0.6236714542726954 0.05499126089327866
0.8183698257528362 0.7641486342333901 0.4425859569232669 0.05499126089327866
0.2300712471399524 0.07166081691255488 0.2284405572027581 0.05499126089327866
0.2570720069288313 0.4117009650953015 0.2821132286525069 0.05499126089327866
0.8999266980678622 0.1609926551622171 0.133898500977693 0.05499126089327866
0.7246600165070132 0.6538873962928167 0.04759861010816774 0.05499126089327866
0.3530118260036759 0.1980066021727591 0.1814828219175047 0.05499126089327866
0.01690467054933262 0.9314293871799701 0.8385795297340544 0.05499126089327866
0.1446041358399082 0.6459353526207792 0.6770627084730108 0.05499126089327866
0.1943308341913758 0.6744470267426441 0.9086954690335615 0.05499126089327866
0.4953401284591754 0.3790295479170638 0.6485035704553173 0.05499126089327866
0.2562010964680588 0.2498472862668154 0.3980652832493202 0.05499126089327866
0.6433223093220274 0.3887190783654699 0.5233233007039352 0.05499126089327866
0.8554803565667756 0.6492133141176475 0.9247472420840236 0.05499126089327866
0.1082824062838348 0.4757324564373884 0.1241662987529962 0.05499126089327866
0.4008211162954376 0.2389431422670457 0.7604700434064775 0.05499126089327866
0.4028612825670553 0.6346158102483899 0.001230565472867134 0.05499126089327866
0.5892324238575071 0.5931643003768445 0.8737662886274493 0.05499126089327866
0.3604445292861608 0.8437239913598892 0.5335063165202613 0.05499126089327866
0.01889620653395218 0.07098077929068454 0.2111086309389517 0.05499126089327866
0.9435451192518544 0.4476326592649709 0.6553529701702023 0.05499126089327866
0.5550688543349021 0.6537871670852768 0.8738682011621137 0.05499126089327866
0.8749087224051509 0.3012681714421239 0.2765593642504521 0.05499126089327866
0.3712564741145679 0.2120363388488712 0.9551519941867687 0.05499126089327866
0.3791295609771778 0.3648415275714875 0.4111020263420427 0.05499126089327866
0.4271102185687592 0.7227436282038768 0.6269815709551886 0.05499126089327866
0.2879093266132737 0.07532802763802189 0.2386414435501265 0.05499126089327866
0.3218591945734189 0.5377873742840235 0.919297188427925 0.05499126089327866
0.2387271392021802 0.9822563966847528 0.7145731263795536 0.05499126089327866
0.7387247296313406 0.04682596096337141 0.6810479989969432 0.05499126089327866
0.05182181136465343 0.922450661370563 0.278779597571721 0.05499126089327866
0.6076248663027956 0.4805523813724265 0.9229202000404289 0.05499126089327866
0.7922480334421782 0.8257398651269519 0.4235130070245275 0.05499126089327866
0.7431365549694389 0.2260866290089325 0.8553141818661451 0.05499126089327866
0.1206295484452896 0.6946673122501292 0.5506725566161619 0.05499126089327866
0.8440089873965719 0.8899279093023525 0.6500245969784403 0.05499126089327866
0.04101410197220252 0.2663130173336199 0.2389698275172273 0.05499126089327866
0.01101604921490366 0.4487604444957929 0.2985553157366183 0.05499126089327866
0.5817498847792677 0.1961153836426125 0.2190865430584563 0.05499126089327866
0.4092918440905718 0.303040747002876 0.09877389545363795 0.05499126089327866
0.6204310613817809 0.9828179068719389 0.5619446363210273 0.05499126089327866
0.5216395319908711 0.4897183806824085 0.9548464906402968 0.05499126089327866
0.7663499991642 0.304067925555131 0.7610806181810749 0.05499126089327866
0.2416095109573505 0.05464818295038652 0.9293826613978878 0.05499126089327866
0.07503292760248609 0.1847298073325739 0.6301854869947936 0.05499126089327866
0.5649265487140201 0.9353082425546843 0.6297784718696123 0.05499126089327866
0.3354480345103382 0.9823866263840636 0.4417725640639564 0.05499126089327866
0.5227982607109571 0.69105290456072 0.6334377690228845 0.05499126089327866
0.7499897078349375 0.1480752282033967 0.03426313545028351 0.05499126089327866
0.890096778319289 0.72735547437688 0.8771220137795559 0.05499126089327866
0.5433727978174844 0.2491790882537182 0.4102813253807897 0.05499126089327866
0.4149011420702909 0.03535911253377598 0.645757967576123 0.05499126089327866
0.3490146439112738 0.2126181509696339 0.7844398529929293 0.05499126089327866
0.1957897897278517 0.2690549596332491 0.9571519769940181 0.05499126089327866
0.8196252865071121 0.768879588115935 0.9113178715639084 0.05499126089327866
0.3740739100134728 0.9708733258656396 0.9777763020841359 0.05499126089327866
0.3540410109394262 0.3071696029488764 0.1015102652358419 0.05499126089327866
0.6948611509495191 0.7967720825133329 0.7729359842044483 0.05499126089327866
0.3935697561959245 0.579151186446949 0.8818844708657152 0.05499126089327866
0.295364631309204 0.5216409396094852 0.6295231476160797 0.05499126089327866
0.1857556013088024 0.04207027402101442 0.8055098688918588 0.05499126089327866
0.5299873505577756 0.5967103262931026 0.8964699092230127 0.05499126089327866
0.2706327296714516 0.6856517121415715 0.1512850247452622 0.05499126089327866
0.04915299409668131 0.9122042308005057 0.3337788794752671 0.05499126089327866
0.01945678923924713 0.6976557948237978 0.1722974915432655 0.05499126089327866
0.9583187713618787 0.2031831441106055 0.005752170189312573 0.05499126089327866
0.07850965467709042 0.4815691641530365 0.3849355859750986 0.05499126089327866
0.08064038525484979 0.09971101274633866 0.2859196073266208 0.05499126089327866
0.9119614649555887 0.3607886967818583 0.9819827427429643 0.05499126089327866
0.8337551685312882 0.6953162359431659 0.4451307382580478 0.05499126089327866
0.4704600078110011 0.8146618448796025 0.5489244681140181 0.05499126089327866
0.2515034220264847 0.4478070044679767 0.07243054378745298 0.05499126089327866
0.1003882322679526 0.6345861638971573 0.8597211228256428 0.05499126089327866
0.2848350126417225 0.6606914035324069 0.7790148790297357 0.05499126089327866
0.5676362369317841 0.6578583984363621 0.5128503738729074 0.05499126089327866
0.6574625500108602 0.7010809446968078 0.5537989505513233 0.05499126089327866
0.8614726412044893 0.6714626748978016 0.995431833971154 0.05499126089327866
0.2775068732164157 0.7381803682246016 0.1333351572346992 0.05499126089327866
0.4966868203558996 0.6513585671307819 0.4965042895248939 0.05499126089327866
0.4976036763559747 0.4182695934337777 0.151950651892904 0.05499126089327866
0.901373586249979 0.8810742710469811 0.002375245377313433 0.05499126089327866
0.4856624793688937 0.101481803293628 0.3549374801190473 0.05499126089327866
0.5659449578596463 0.2091653542784337 0.1348882803080749 0.05499126089327866
0.3011778629999827 0.3769744947739112 0.7013885232913484 0.05499126089327866
0.1362976349675488 0.09489905315164585 0.3902143519032935 0.05499126089327866
0.5299066422141078 0.6848543874488581 0.12565539060998 0.05499126089327866
0.1228446292317896 0.5442191849281055 0.7843832089310461 0.05499126089327866
0.1292384794556853 0.9103881643646946 0.593140839659913 0.05499126089327866
0.1142518626852596 0.3962641379518205 0.2811505973623406 0.05499126089327866
0.6912867500165657 0.8699725043836852 0.676533731583072 0.05499126089327866
0.763425179987666 0.7426236116226433 0.5619236617851735 0.05499126089327866
0.7505543556753038 0.1572609935355622 0.6018773924651054 0.05499126089327866
0.2288635759585686 0.6658349016775977 0.7560378059895191 0.05499126089327866
0.09776330498403825 0.03141084783708488 0.1896046841824043 0.05499126089327866
0.9419850897599114 0.08614979798748676 0.2064373099182839 0.05499126089327866
0.2575498198275112 0.5057262660220249 0.9641643886192621 0.05499126089327866
0.3402405344187343 0.7110090723632068 0.5216765961465272 0.05499126089327866
0.2232948494438464 0.7892956898157324 0.4058869657177911 0.05499126089327866
0.8129654730178161 0.9241277860228976 0.8949510549739621 0.05499126089327866
0.04719204441197092 0.5888188816411316 0.7262303542829829 0.05499126089327866
0.7350814501806266 0.4367332928466564 0.5055526706759289 0.05499126089327866
0.2944560126837964 0.2447725819712061 0.662671567012895 0.05499126089327866
0.9205750678486697 0.3462583178291681 0.3546157977184166 0.05499126089327866
0.6435660789868327 0.527784155350587 0.3355616329215382 0.05499126089327866
0.9117896749566616 0.4118373717219064 0.326622082778163 0.05499126089327866
0.03931567339936616 0.7304077634200394 0.9415794101261725 0.05499126089327866
0.008239284526452893 0.099043565906824 0.6698309709822997 0.05499126089327866
0.5483381733449317 0.3967218536637815 0.3551415883236795 0.05499126089327866
0.01163941496512576 0.1694634268126238 0.4106138248743109 0.05499126089327866
0.9121143846487902 0.2197229180040153 0.0313124179743951 0.05499126089327866
0.5849177499521487 0.9813631478683743 0.5078180004435551 0.05499126089327866
0.04605563720633449 0.2362510441728077 0.7888341828145281 0.05499126089327866
0.703424824471391 0.1674929105725614 0.1741894805700734 0.05499126089327866
0.9989528681269602 0.7844968306418264 0.7126119960008642 0.05499126089327866
0.3963088325980543 0.7140101596703258 0.1843656438517402 0.05499126089327866
0.7215298593870707 0.7349952749672303 0.9363308875889272 0.05499126089327866
0.6796717069553377 0.70543015991222 0.09961665900716316 0.05499126089327866
0.3093166298400105 0.2755476549479184 0.4179489044217273 0.05499126089327866
0.6371077275010505 0.2915109006048585 0.5407869391821053 0.05499126089327866
0.02915142058850635 0.1846497289957313 0.8041325436681996 0.05499126089327866
0.1708604465658148 0.748397763641978 0.8238735111111303 0.05499126089327866
0.7670224042135255 0.7337198149431071 0.0737060678789441 0.05499126089327866
0.4618490020203619 0.4645265612786331 0.1635624340987622 0.05499126089327866
0.5681733622678405 0.5429647067593935 0.9506538477968757 0.05499126089327866
0.3964955054017368 0.01830618376129368 0.7012978151615705 0.05499126089327866
0.5840279648450161 0.675909811018527 0.3766108744793422 0.05499126089327866
0.3779630825802834 0.3683642348977197 0.2103653010525477 0.05499126089327866
0.4588407607555404 0.5674881548191468 0.4839365537969468 0.05499126089327866
0.8922182821480911 0.2585343760013531 0.778164184449829 0.05499126089327866
0.3487345256909072 0.395961060353112 0.8379045409719178 0.05499126089327866
0.2799331281405011 0.607488222536215 0.5816845425039552 0.05499126089327866
0.0586830609632506 0.2712413094556594 0.360168611319853 0.05499126089327866
0.09353275393076713 0.7340184721730401 0.9182239412354661 0.05499126089327866
0.2201724444796289 0.368989865244145 0.4017706709379613 0.05499126089327866
0.3283053937743872 0.7868057753784994 0.2555986904310504 0.05499126089327866
0.09883033216935101 0.3092796048634686 0.8612283608386724 0.05499126089327866
0.5313806125525924 0.7860928191930141 0.183982017523874 0.05499126089327866
0.7562494659589496 0.2164492733727898 0.7737671053819436 0.05499126089327866
0.1971921671126217 0.1873825306292821 0.1099917399755593 0.05499126089327866
0.951412478595511 0.5926830210957795 0.5050180960764843 0.05499126089327866
0.8150501045615226 0.9007428239888656 0.1556399309886457 0.05499126089327866
0.4035197621598176 0.03994886901350325 0.4308647223355266 0.05499126089327866
0.7762459609330334 0.05900656693244975 0.1412457026539544 0.05499126089327866
0.4899530068308537 0.3950878069110437 0.4753378442592175 0.05499126089327866
0.9997162253173193 0.6999826675467746 0.2355801832932102 0.05499126089327866
0.2493268195951885 0.6976129130534475 0.5604488846897067 0.05499126089327866
0.2178059919391887 0.3078522742153215 0.2991078943116054 0.05499126089327866
0.3533866161102587 0.9272417855195086 0.6358548581914503 0.05499126089327866
0.245928668013887 0.07242538433411246 0.7344791914964454 0.05499126089327866
0.2844811670904268 0.01261956963903251 0.3435499048287161 0.05499126089327866
0.8334146040680741 0.8256526899625795 0.3710039197512428 0.05499126089327866
0.9036672429571367 0.2445151576079576 0.2636001213998263 0.05499126089327866
0.3166640918897725 0.8996251166704534 0.3627545921728192 0.05499126089327866
0.3653914600190484 0.5722573544224 0.7285157665327089 0.05499126089327866
0.8761136554583269 0.5478444835530758 0.3309782038313762 0.05499126089327866
0.1453960232450259 0.8426631672041128 0.08290531129103469 0.05499126089327866
0.6980186577480703 0.04681888461380929 0.3164616481935037 0.05499126089327866
0.9450163023845781 0.4217947930266923 0.1504296859842754 0.05499126089327866
0.6287247005391865 0.5613750329634771 0.2565702951072676 0.05499126089327866
0.3482025923999573 0.8496155072911269 0.2723160961376154 0.05499126089327866
0.7268286506318824 0.7060855578552477 0.1317226533112507 0.05499126089327866
0.05606351437361025 0.5656605276156013 0.3039023931381226 0.05499126089327866
0.3094932574834863 0.8747713555400022 0.216989489561006 0.05499126089327866
0.6525140184531691 0.335288557615346 0.7730204769605614 0.05499126089327866
0.4505519961489396 0.1514618703103994 0.3509658641914571 0.05499126089327866
0.7990673739241324 0.3238001133165663 0.164936789640294 0.05499126089327866
0.8285286896109983 0.07176545927163291 0.1242583402520775 0.05499126089327866
0.06876155304754331 0.9405279422811339 0.4932848848652657 0.05499126089327866
0.2771106227187043 0.6503436508041681 0.05282232630578697 0.05499126089327866
0.4985029877980088 0.9134288367279132 0.06202439783247184 0.05499126089327866
0.7776649039282297 0.6077584644020761 0.6815523921739238 0.05499126089327866
0.9655250589937153 0.7464907966914089 0.3841679752730272 0.05499126089327866
0.2847242672768908 0.06948996468362875 0.3694289780005293 0.05499126089327866
0.4882319476182598 0.7642743488740718 0.590192200893997 0.05499126089327866
0.3098534431518047 0.07232999324541929 0.7219141560584662 0.05499126089327866
0.6163159996938692 0.9083376519652493 0.9329064282237327 0.05499126089327866
0.7365332088713608 0.7902524188324088 0.9501570736078432 0.05499126089327866
0.8274535994370746 0.8208333273988567 0.9433083918956281 0.05499126089327866
0.3735107093009815 0.1844058676670551 0.4404342960306795 0.05499126089327866
0.4562104546756884 0.6978122681106024 0.5001869163771998 0.05499126089327866
0.4306764792963038 0.5409365598105915 0.0840084615366599 0.05499126089327866
0.249487728220934 0.3693501501227621 0.9006973095772229 0.05499126089327866
0.7690375321411426 0.250646829869469 0.6635038931504547 0.05499126089327866
0.3299549788865349 0.4269103929899608 0.7841397306729049 0.05499126089327866
0.9993984170660331 0.0556461745491712 0.795856299284873 0.05499126089327866
0.9741978002697951 0.7750382413958081 0.5405249410314695 0.05499126089327866
0.9438262137330806 0.5876175547176075 0.3450059931645637 0.05499126089327866
0.9180884110403291 0.9402098895018679 0.5543708246902002 0.05499126089327866
0.3325352726887471 0.2928813250594282 0.2775965637465676 0.05499126089327866
0.9553883223250689 0.7636704069502943 0.8252778534035444 0.05499126089327866
0.01121336545349846 0.03227664885142547 0.2556930186677246 0.05499126089327866
0.8679916690533765 0.4040187330651361 0.9752789027211699 0.05499126089327866
0.7595345637884556 0.3135701141925847 0.9517844978834635 0.05499126089327866
0.4459109823628906 0.6535723497563399 0.4606065892893429 0.05499126089327866
0.2997257952380863 0.6627362166681058 0.4846947150641981 0.05499126089327866
0.1610444897593986 0.6799797261412835 0.2262996280206637 0.05499126089327866
0.708166479117879 0.6584057530434335 0.8402749229633495 0.05499126089327866
0.06497728403154207 0.4906489429903487 0.7476374338038494 0.05499126089327866
0.5740418650336105 0.9705419110727745 0.09409829400911893 0.05499126089327866
0.9211290448734397 0.8003805864744873 0.8580809032965734 0.05499126089327866
0.6504783845634549 0.833360748313329 0.8233025523077641 0.05499126089327866
0.9345096802791004 0.6527248945991742 0.3395836916680169 0.05499126089327866
0.829818044387039 0.556345254768964 0.7258429501761572 0.05499126089327866
0.9315015254044238 0.9503491886940637 0.3346129754966271 0.05499126089327866
0.401185989937034 0.1900179213175475 0.07383009717096242 0.05499126089327866
0.9938573602120796 0.4484189068314797 0.6865927155989326 0.05499126089327866
0.06705275161672174 0.1070315926329682 0.4969100823180394 0.05499126089327866
0.9282558774052938 0.2725701086393331 0.01950274076919876 0.05499126089327866
0.6485533941544287 0.8711042279446777 0.9610597736899086 0.05499126089327866
0.8435884839333928 0.6408138072318139 0.6974290258920969 0.05499126089327866
0.7345804776260562 0.2657716777785366 0.5082695928741061 0.05499126089327866
0.534916035369487 0.2188655659412023 0.2003050171039599 0.05499126089327866
0.9222562779371919 0.07711285650644542 0.6451484531135039 0.05499126089327866
0.5660910752127737 0.9899180712354643 0.6059826434502545 0.05499126089327866
0.9474736694182553 0.4488179016833223 0.8356067870043243 0.05499126089327866
0.9983318184964363 0.2904024131131036 0.3293633396483194 0.05499126089327866
0.7337441287335807 0.4765364671407016 0.4283797304690766 0.05499126089327866
0.1856522468865155 0.4482624862828942 0.5965946658822877 0.05499126089327866
0.2272194639329343 0.1320880342896788 0.4380261968896098 0.05499126089327866
0.1733658231011245 0.9754498688604837 0.03917294150570788 0.05499126089327866
0.7751699815001381 0.7051369313777537 0.4820131628243898 0.05499126089327866
0.2728704740503851 0.1082035487490144 0.769929124133365 0.05499126089327866
0.5778333383361004 0.07442477810301046 0.8183975033264917 0.05499126089327866
0.199504536691064 0.7377255348850373 0.8760769440982704 0.05499126089327866
0.8213685344415252 0.6744225381082875 0.2294223388058051 0.05499126089327866
0.747673018684746 0.689274485693399 0.4059026478715467 0.05499126089327866
0.9501332066397715 0.5033270039297638 0.9877492954448944 0.05499126089327866
0.3634222621822817 0.6681556046772036 0.369588821175773 0.05499126089327866
0.9153019497870509 0.8765086576150904 0.4752128113642284 0.05499126089327866
0.4269059223758295 0.9147909082370153 0.4059470537634635 0.05499126089327866
0.5462826364832528 0.8091682221623987 0.04598925931703743 0.05499126089327866
0.9605766783767792 0.08815848907278877 0.2928357681630705 0.05499126089327866
0.7339742745243615 0.5515301196230038 0.3493181063860459 0.05499126089327866
0.5599972517898387 0.8986837436860832 0.04687406414840778 0.05499126089327866
0.3904495311341464 0.66373353535777 0.6298083936373557 0.05499126089327866
0.5731827348406324 0.3639199536930948 0.3963281232628436 0.05499126089327866
0.1460640622392203 0.3186932895077259 0.7561424995181377 0.05499126089327866
0.08046130507525932 0.7339288674982808 0.4562095225376695 0.05499126089327866
0.551864466800803 0.6433101940962453 0.2858149774380133 0.05499126089327866
0.04228719368008271 0.1179820451104713 0.234900330485036 0.05499126089327866
0.4673101054540418 0.4911591659928068 0.0417173456742693 0.05499126089327866
0.5271063496320142 0.6341825125162885 0.1576704542709338 0.05499126089327866
0.7648168072516452 0.389943593714958 0.7910525802258703 0.05499126089327866
0.119999312158108 0.9481773919865698 0.6560687794221585 0.05499126089327866
0.1099396574372361 0.2897210201874072 0.3930953923705514 0.05499126089327866
0.7603859671654231 0.988332343443121 0.7301859720970235 0.05499126089327866
0.1066901666320165 0.9618013771795655 0.0432936087917479 0.05499126089327866
0.8845457037839469 0.1629676218614137 0.8128718150516276 0.05499126089327866
0.447094078227449 0.7536362426962014 0.5208995482609169 0.05499126089327866
0.718089581122961 0.7170076335018505 0.6387132991590564 0.05499126089327866
0.9704976251678984 0.2038818425343266 0.257183718121713 0.05499126089327866
0.07574827505947945 0.6854724802740065 0.8787866701536254 0.05499126089327866
0.2141550087138987 0.5243256393574509 0.1585909807102512 0.05499126089327866
0.8596405184452367 0.7041931403828464 0.2027091367444947 0.05499126089327866
0.5290374445400651 0.9098225369888822 0.397831277054133 0.05499126089327866
0.9253871409042467 0.5246364007406419 0.3763693286452875 0.05499126089327866
0.6999475903890704 0.680296152344205 0.3739792682228969 0.05499126089327866
0.8507368733507548 0.4686767777449644 0.5184824478761517 0.05499126089327866
0.5091706993487647 0.01483457016827549 0.2807793869894493 0.05499126089327866
0.1234134547252976 0.7019960727543844 0.03478571800626208 0.05499126089327866
0.6678925031406332 0.6878068125211545 0.1544080500802435 0.05499126089327866
0.8557453913952429 0.7219798099358753 0.9427546638872362 0.05499126089327866
0.6776577962395093 0.9026342101179511 0.4652263448266511 0.05499126089327866
0.9035701451692759 0.8472167961067192 0.2838170140018219 0.05499126089327866
0.004835884743432954 0.3963737716393437 0.9817227489604609 0.05499126089327866
0.3697507958478415 0.3649088108918221 0.5608299796036567 0.05499126089327866
0.8142715846502916 0.05330418087596143 0.2219323926165461 0.05499126089327866
0.2110881787531536 0.7855930858164666 0.9393209664049125 0.05499126089327866
0.621091725251801 0.285455447933179 0.8888820858084139 0.05499126089327866
0.9302365253803381 0.3814662563929945 0.6567322598695262 0.05499126089327866
0.9027708155976144 0.06464607286752187 0.3614620859448702 0.05499126089327866
0.08379491766568335 0.9474873481541081 0.09346685907201491 0.05499126089327866
0.984720633670374 0.7401797929895332 0.9717053851260081 0.05499126089327866
0.5865725004269319 0.6069967352115053 0.6432469492111038 0.05499126089327866
0.7699587034775212 0.541488554667044 0.05811872749936495 0.05499126089327866
0.6522202041773961 0.1757167900896455 0.4246609313615924 0.05499126089327866
0.2404669367326707 0.8840221060427739 0.4247845294735303 0.05499126089327866
0.461064959019647 0.05264173470444882 0.2057851416994883 0.05499126089327866
0.3718763832133344 0.6532979889917317 0.05161071145941334 0.05499126089327866
0.01184825863895897 0.61048734852632 0.1210433562058425 0.05499126089327866
0.3316924962719017 0.6179940484795106 0.141881553228202 0.05499126089327866
0.3578085974734013 0.7052719046278477 0.8316948634978805 0.05499126089327866
0.2290320622847979 0.1883243876230557 0.4257347444383001 0.05499126089327866
0.9287563109700301 0.9040930974624026 0.09729305395318451 0.05499126089327866
0.06079925390665985 0.5727367844224054 0.1115967106046286 0.05499126089327866
0.3477694212323636 0.8525304059780243 0.9987028802675872 0.05499126089327866
0.9595853407084419 0.4002099775892847 0.01666796961150448 0.05499126089327866
0.1964751613585432 0.8210851132061627 0.7926547850545013 0.05499126089327866
0.7602114263534224 0.1800895328962156 0.4207248487369687 0.05499126089327866
0.8330934222462411 0.1243451026153319 0.04613883208806855 0.05499126089327866
0.9452447453852886 0.4294309858519112 0.7099746705221507 0.05499126089327866
0.9892848360604852 0.7292256857902318 0.4790871148771033 0.05499126089327866
0.8186694895010567 0.05043797763838578 0.5994291296099434 0.05499126089327866
0.2939638727711713 0.9057420876086903 0.4205013374855505 0.05499126089327866
0.3313121596989991 0.04134662510673604 0.06464738447671357 0.05499126089327866
0.5724193075317793 0.4924478152478231 0.002751811950207348 0.05499126089327866
0.3711671181910908 0.4249596361861802 0.481843829046755 0.05499126089327866
0.5159443249975753 0.5871525053140531 0.1294298514031442 0.05499126089327866
0.3745335489426782 0.4318036391826381 0.3813974811521915 0.05499126089327866
0.7344979780909862 0.2062860314339146 0.4888391235241626 0.05499126089327866
0.8797228410951147 0.06026940883980307 0.9748473166923681 0.05499126089327866
0.4982816576033139 0.1014427740383372 0.6959408698140465 0.05499126089327866
0.9816388103356407 0.01678477056009599 0.6869642717517668 0.05499126089327866
0.5740019692820612 0.2712259600684938 0.5950811098678361 0.05499126089327866
0.0762799551544754 0.5640030003211546 0.6415397386324017 0.05499126089327866
0.2135338787169357 0.08126281747233735 0.1656168883060467 0.05499126089327866
0.164847016900322 0.5807749728016061 0.5298478219664601 0.05499126089327866
0.5206289692347973 0.1639493964245393 0.1813213825780695 0.05499126089327866
0.7188700241404306 0.5043202016831686 0.5535633485019142 0.05499126089327866
0.01752818523717864 0.2136962091976179 0.7248151137209793 0.05499126089327866
0.5237505246499093 0.02868614251052362 0.8645256716445149 0.05499126089327866
0.4692429386684156 0.5452719696075987 0.02873207084385753 0.05499126089327866
0.2481354633009432 0.4956649398334622 0.02616146203526901 0.05499126089327866
0.0192072337787368 0.1525339781320132 0.1900500484364371 0.05499126089327866
0.5706941270290771 0.3095429987574959 0.7915494546337776 0.05499126089327866
0.2695078656081739 0.3863160235196215 0.9659181115509299 0.05499126089327866
0.4049503718308308 0.6287398655130118 0.5772596096247329 0.05499126089327866
0.9439421092243915 0.1332205416884658 0.6847878511032288 0.05499126089327866
0.5762984583433671 0.8852355513619818 0.4124897661733626 0.05499126089327866
0.3794119561541013 0.5296645558339851 0.3060321371159552 0.05499126089327866
0.2103533480748363 0.01305699376383958 0.9057168968993619 0.05499126089327866
0.2584834971522438 0.2669525446207471 0.4524757520414898 0.05499126089327866
0.3604462972516415 0.7064930980597137 0.7620922135578769 0.05499126089327866
0.2226290977032667 0.9489212301641634 0.2811796636246036 0.05499126089327866
0.1424280232573205 0.3105359592403933 0.8152235533201727 0.05499126089327866
0.703818959738611 0.3665642396240529 0.8844711987107803 0.05499126089327866
0.5616960365597657 0.4866269807153573 0.7527470596353986 0.05499126089327866
0.605092812710864 0.006710858125926009 0.6531139530534377 0.05499126089327866
0.8927624451437105 0.435017622555657 0.08898381005056209 0.05499126089327866
0.2681505054680532 0.6819761066960301 0.2071695524343524 0.05499126089327866
0.1598429338231398 0.7184674038830775 0.3404467792664903 0.05499126089327866
0.6522994006091449 0.04057948726095439 0.4639909921269024 0.05499126089327866
0.2119677570509438 0.3360285711332347 0.2417775956232599 0.05499126089327866
0.9557635431465299 0.6093282472678928 0.1767785538821533 0.05499126089327866
0.3341613974401046 0.6061967194985124 0.5655674095501689 0.05499126089327866
0.08424253799740146 0.4575193957645804 0.9272597481944825 0.05499126089327866
0.1060353778595608 0.823661158054927 0.2781690863071471 0.05499126089327866
0.7693308870916107 0.3423780726217323 0.4101533836437919 0.05499126089327866
0.3834919611744615 0.2980486232741121 0.8923750605474797 0.05499126089327866
0.4825216841995948 0.5387941628033932 0.4076548822966543 0.05499126089327866
0.5634594403645882 0.8008503344859521 0.2296379963632685 0.05499126089327866
0.9900424993106038 0.3802648176039987 0.1206146871155704 0.05499126089327866
0.4514113993734642 0.5837479019318264 0.4190504509772433 0.05499126089327866
0.6826320281089547 0.6336545451062202 0.9550455674987178 0.05499126089327866
0.9924138533677108 0.9430050481346741 0.6811969438723021 0.05499126089327866
0.5191352619607769 0.08127388635872322 0.08353106982710343 0.05499126089327866
0.5463821061613203 0.09693045295085009 0.9878304481801972 0.05499126089327866
0.8207874605256 0.8800934724503786 0.3434206015253816 0.05499126089327866
0.321212819619788 0.2761291152507694 0.7408065135477456 0.05499126089327866
0.03954443694477607 0.8078721772157657 0.3565569138099789 0.05499126089327866
0.5092959883647143 0.2698492137920724 0.2031099408844521 0.05499126089327866
0.6979489504429154 0.2271535012948655 0.5753436063201592 0.05499126089327866
0.8850153919948386 0.8240737850407958 0.1826480649955976 0.05499126089327866
0.2637433276701215 0.540512540294485 0.8688291528268705 0.05499126089327866
0.3019194921483413 0.3612738621287195 0.8070331482863514 0.05499126089327866
0.9477059792279729 0.02734770782660089 0.7866720819688969 0.05499126089327866
0.09514718746319173 0.3340761969132444 0.7278137844242001 0.05499126089327866
0.5138069502269583 0.6678422586789324 0.03128891337321121 0.05499126089327866
0.3277459069640433 0.8007470556413078 0.6707802900978022 0.05499126089327866
0.5860462261433814 0.28467159919041 0.1380741960453093 0.05499126089327866
0.7926141043643523 0.1293196441129373 0.3589569758059635 0.05499126089327866
0.3461364300435568 0.9086376987068644 0.08572087970157488 0.05499126089327866
0.5143104286612137 0.3230709379951334 0.6202069257122473 0.05499126089327866
0.4844063707342761 0.5152470409814133 0.08811493086221486 0.05499126089327866
0.2182278046967235 0.6044527431536535 0.07975606591200021 0.05499126089327866
0.06696460550971721 0.68439498695295 0.5364422261859575 0.05499126089327866
0.08765177032984507 0.7510913296662236 0.04722327376545039 0.05499126089327866
0.8239002861204723 0.3013205525764812 0.6847400607588114 0.05499126089327866
0.7822541664310178 0.485713526987247 0.475849230702345 0.05499126089327866
0.5194285140399499 0.1597127490825302 0.7932304732285953 0.05499126089327866
0.6785085602229126 0.9410254230745857 0.8081418778970709 0.05499126089327866
0.08737974475375515 0.2805609226244017 0.7958919007833422 0.05499126089327866
0.2367370267023748 0.9326461347664942 0.06793663251527389 0.05499126089327866
0.8289653744787643 0.4101965716352269 0.6944905517228136 0.05499126089327866
0.8352578898585834 0.6593362204449744 0.3134436968681951 0.05499126089327866
0.988013335864846 0.7615569932157373 0.9120422121527506 0.05499126089327866
0.4846803403303306 0.7871370532741334 0.7072915883827128 0.05499126089327866
0.5508847477879376 0.6006982499373333 0.954620896108426 0.05499126089327866
0.2739045793170565 0.4573410649160617 0.4297309142474819 0.05499126089327866
0.7559373000062427 0.9903722235934511 0.5906596398204629 0.05499126089327866
0.4516775450789843 0.6219235693310957 0.534139463607349 0.05499126089327866
0.509525481824819 0.7608471534724744 0.8869380461639261 0.05499126089327866
0.3176335030933364 0.7754246776860559 0.7664986802112358 0.05499126089327866
0.3902708650950235 0.5179264145327552 0.1989748264944878 0.05499126089327866
0.1142273563865853 0.3730971297810023 0.767771825652568 0.05499126089327866
0.2787165272487299 0.3211556977432186 0.6278487512218571 0.05499126089327866
0.1712086500396837 0.874217921678337 0.4408092516813533 0.05499126089327866
0.03684758613216647 0.480939284140529 0.05406355954190488 0.05499126089327866
0.8801605762185675 0.8179768709537538 0.5413707838087873 0.05499126089327866
0.3669562496807632 0.5725868773753879 0.4674584589424481 0.05499126089327866
0.01013862428010038 0.06880911909177787 0.1316864809961813 0.05499126089327866
0.4823114604549387 0.5414332512846893 0.7792894721186648 0.05499126089327866
0.3265358605016238 0.7857836304414416 0.6030680033699872 0.05499126089327866
0.07610179426043802 0.3112860414780435 0.1328323319590254 0.05499126089327866
0.3112490430488647 0.2850006148242292 0.5986202322246609 0.05499126089327866
0.1572713361165931 0.5518277093090997 0.9636535630533197 0.05499126089327866
0.7211196297166873 0.8891641940538551 0.8021010551989386 0.05499126089327866
0.02796587512383486 0.9084229544080433 0.4098550059393338 0.05499126089327866
0.1724824817042888 0.8122786165762286 0.1222791459698339 0.05499126089327866
0.6416965506020731 0.1241783360970913 0.5298977064724009 0.05499126089327866
0.2028672858764828 0.1790548585212066 0.6096948949859857 0.05499126089327866
0.3616437839814405 0.60612573505562 0.1972876721584606 0.05499126089327866
0.3330512199670633 0.001748596225265002 0.9562219005781426 0.05499126089327866
0.8608077219455703 0.13118839439281 0.2519054667568886 0.05499126089327866
0.9835899798898254 0.3212930230842142 0.4930018474076104 0.05499126089327866
0.6281704909085055 0.417547740273351 0.1645729920488862 0.05499126089327866
0.5834816966656565 0.9993903986324713 0.01578896869146083 0.05499126089327866
0.4308943978471365 0.111461909571953 0.9109231498924666 0.05499126089327866
0.7155996332412649 0.2770438680231285 0.6289944828245794 0.05499126089327866
0.9508008360966836 0.9541973899911942 0.8601375875170234 0.05499126089327866
0.4945111197119446 0.2624325414618328 0.0132194024353846 0.05499126089327866
0.2659884713930956 0.6950040367573943 0.6891407700077227 0.05499126089327866
0.4090906202179059 0.8611770124450649 0.6597236083097794 0.05499126089327866
0.4383757770043922 0.625643543525478 0.7659148159231998 0.05499126089327866
0.6202285260775658 0.7625276726906485 0.1454420654376697 0.05499126089327866
0.03165385528710659 0.411127350462044 0.4497500011576447 0.05499126089327866
0.158697988435356 0.05958697939192757 0.5342349372331496 0.05499126089327866
0.2064504113489801 0.4597770131228789 0.7245470689045029 0.05499126089327866
0.07565341120829129 0.2866784978348292 0.9476767588891344 0.05499126089327866
0.6675330916112904 0.2459249354927303 0.9911203670939471 0.05499126089327866
0.5426331290584976 0.8433257818109569 0.1788527401565891 0.05499126089327866
0.4977324712834919 0.9095146156111028 0.8548217038726368 0.05499126089327866
0.1289906747059808 0.5000668745200101 0.746743777661569 0.05499126089327866
0.7429501789031404 0.80729035782752 0.3931869905710531 0.05499126089327866
0.391058990528629 0.3587742489037319 0.1197855089463118 0.05499126089327866
0.5297294768669899 0.4969884281549371 0.5995311910712419 0.05499126089327866
0.01761651698936217 0.7276593326059791 0.7451582941719179 0.05499126089327866
0.4359183988685458 0.8926166086994558 0.1551107831820348 0.05499126089327866
0.276682579894227 0.985015082667671 0.638487136948272 0.05499126089327866
0.2469195483542588 0.6187086181278179 0.7832259577707517 0.05499126089327866
0.2380824152256285 0.07499796015336001 0.6483219411337079 0.05499126089327866
0.4628889861851926 0.6178536160778403 0.5888185453009535 0.05499126089327866
0.2028066189034155 0.7353699807900727 0.9886803993839114 0.05499126089327866
0.02409943439866835 0.373581044358178 0.7900753721667954 0.05499126089327866
0.4980702695358143 0.7998441000551488 0.2422113311269284 0.05499126089327866
0.5978615532445114 0.3155344771261716 0.683776187020544 0.05499126089327866
0.2802822793288706 0.2904185968197207 0.3484255187956899 0.05499126089327866
0.9319203510622817 0.9008839665636426 0.1990237002544143 0.05499126089327866
0.1221208461642607 0.1091239551864761 0.02672261717947473 0.05499126089327866
0.7619196879779041 0.1700669316827128 0.6697905960100344 0.05499126089327866
0.6335166351131146 0.3647311407461606 0.8271316240967577 0.05499126089327866
0.2911804908203239 0.885840923684898 0.3089532595403501 0.05499126089327866
0.893005988027199 0.1077381105447858 0.008012323685615424 0.05499126089327866
0.9633515427692376 0.07073808075624324 0.3775795763385187 0.05499126089327866
0.6738364495636268 0.5782920549090861 0.2242535417876246 0.05499126089327866
0.8371803258595962 0.1255515140306914 0.6198658847587616 0.05499126089327866
0.4265635563152808 0.398733263397324 0.8819760999710612 0.05499126089327866
0.8811106385869206 0.3711826931094556 0.7721791170154342 0.05499126089327866
0.9682842003432304 0.5286336806146802 0.8218811144043986 0.05499126089327866
0.05500349388614361 0.336187090414335 0.07969209694312522 0.05499126089327866
0.7841663013224603 0.9775043063687 0.4760113696957074 0.05499126089327866
0.5041619114999497 0.2639925361469102 0.3197965788327121 0.05499126089327866
0.8357588498476081 0.08641374139834727 0.3991335790698778 0.05499126089327866
0.8290919597484083 0.9574934871631701 0.4259411811753356 0.05499126089327866
0.2279071181389949 0.628815796799524 0.9115197943447874 0.05499126089327866
0.4338854758680448 0.4375938644951163 0.07073731352843912 0.05499126089327866
0.0006578857771406908 0.9626157160825179 0.3918249295409054 0.05499126089327866
0.8831164995881661 0.7684123745586832 0.7162809209184031 0.05499126089327866
0.7345150066211104 0.7201864566294183 0.3478561927522728 0.05499126089327866
0.4933813057534858 0.7317349936488308 0.6776298136810723 0.05499126089327866
0.5182277956547858 0.5732582062996892 0.6882140134955005 0.05499126089327866
0.03496136689262542 0.9838857826373734 0.9086237368968398 0.05499126089327866
0.2525097020443235 0.8231246432382505 0.9499139845690331 0.05499126089327866
0.5653812088864182 0.6003579651310009 0.04929317663835545 0.05499126089327866
0.1669593989179563 0.8774090204503471 0.6568681340992188 0.05499126089327866
0.03035296072914301 0.3005479221497561 0.1652545937133361 0.05499126089327866
0.1495362653306299 0.202773068164651 0.01844342061355816 0.05499126089327866
0.5926110839327695 0.1637021093692513 0.7996680174127159 0.05499126089327866
0.4154477907671646 0.8096082697677759 0.4936145584550586 0.05499126089327866
0.6902404735338983 0.2718649980708022 0.3269417090097179 0.05499126089327866
0.3961735053085386 0.8307755450963944 0.7101301492347996 0.05499126089327866
0.09404493766750163 0.7793220646484834 0.685705307808168 0.05499126089327866
0.9635043186053139 0.08447656381343017 0.4871792750763313 0.05499126089327866
0.9701850541487979 0.7288990961044285 0.1294036416999536 0.05499126089327866
0.09175216093775947 0.8502230331241363 0.008913808325567901 0.05499126089327866
0.7227450807160071 0.9027947882136427 0.2915875738974136 0.05499126089327866
0.888866490945905 0.09260100599010852 0.4205970339642169 0.05499126089327866
0.9465886292510504 0.6350769316006992 0.6837608562909234 0.05499126089327866
0.6244430244658276 0.9221057320476101 0.4042012237476215 0.05499126089327866
0.1005879654575334 0.7673135395485999 0.787700884081172 0.05499126089327866
0.3822735822901161 0.1274294528619537 0.5625029975529708 0.05499126089327866
0.1358820831016179 0.1638398908951104 0.3746127376247148 0.05499126089327866
0.8869429930982804 0.2149921361691209 0.5345022774440554 0.05499126089327866
0.3964484907186276 0.0934557126579009 0.2362841652812041 0.05499126089327866
0.5600274936606086 0.1524247517111349 0.1294862862663456 0.05499126089327866
0.4575386565814944 0.870457615757402 0.05757821561598174 0.05499126089327866
0.6435693202597773 0.8201921140108969 0.1243122213803751 0.05499126089327866
0.1237137652921505 0.7179113665056134 0.7535279164812766 0.05499126089327866
0.7189274296388716 0.3287843063584484 0.6812389551022856 0.05499126089327866
0.2038651650205027 0.546903811602794 0.2897726674093021 0.05499126089327866
0.9514919241129616 0.9209661980249457 0.4540895397226257 0.05499126089327866
0.5364123641804762 0.03659472539220679 0.6334349532882106 0.05499126089327866
0.9331053276092623 0.9157635918209805 0.7309399103841595 0.05499126089327866
0.4088619286219904 0.1808171087537326 0.7998594053787967 0.05499126089327866
0.621561823884008 0.740801021186229 0.06770577403923927 0.05499126089327866
0.7424708915270369 0.2333933759597593 0.9851171999734849 0.05499126089327866
0.7798120976356818 0.9368208691885486 0.7434135881626642 0.05499126089327866
0.6051751648619438 0.7876720437888992 0.8312012733459887 0.05499126089327866
0.2289075542591574 0.0427510898115934 0.3457386404294782 0.05499126089327866
0.7010983129913008 0.9568020192394129 0.2776484685019276 0.05499126089327866
0.1412729495781482 0.411563995199654 0.3317692189861721 0.05499126089327866
0.6998590183627925 0.4676612921783976 0.2214834091672563 0.05499126089327866
0.5591598895277144 0.8785066765150104 0.4655242616091302 0.05499126089327866
0.3086823621202079 0.4891457358350427 0.240702488439276 0.05499126089327866
0.4833044464075009 0.2681336378676962 0.5348618652662425 0.05499126089327866
0.4306304570672327 0.09616672907630505 0.4299182643901961 0.05499126089327866
0.2058982033568712 0.01700196821057096 0.4464321304513471 0.05499126089327866
0.5965033505578159 0.5755478305704184 0.1687687880424371 0.05499126089327866
0.3755443262346463 0.9001968103982801 0.1506697764491947 0.05499126089327866
0.8020685794911829 0.5458573028517483 0.1843214147657163 0.05499126089327866
0.9998830408590403 0.811829441689314 0.5914665872467906 0.05499126089327866
0.1978471677688962 0.4476234231583254 0.04538228066257073 0.05499126089327866
0.5240430457849685 0.09231625719358755 0.8861907914867332 0.05499126089327866
0.06629149967515709 0.4649325663400953 0.4392535189708976 0.05499126089327866
0.3486633534364843 0.8935864454510629 0.6961983451115641 0.05499126089327866
0.7729290134738069 0.3120532399003725 0.8172605772119482 0.05499126089327866
0.2748789248593421 0.422951827026559 0.8137368659018922 0.05499126089327866
0.6640752823090735 0.113955833567675 0.4657183935030653 0.05499126089327866
0.9063508753229578 0.4719140475525399 0.3187399836167973 0.05499126089327866
0.02163251018553741 0.2749124679293192 0.8919667059010752 0.05499126089327866
0.118434706464885 0.1895293082094889 0.6814154621886302 0.05499126089327866
0.9080609203854904 0.5099784954877232 0.1954070518579998 0.05499126089327866
0.8795902556939229 0.00214852345195332 0.2168059758178498 0.05499126089327866
0.7657715228854953 0.04178112124939692 0.6200079603747247 0.05499126089327866
0.1244489139713728 0.4394659539248935 0.5365365432445707 0.05499126089327866
0.8262633966855957 0.2768590145043949 0.9769970363523308 0.05499126089327866
0.6624482215697366 0.4089523659778149 0.3468829198504542 0.05499126089327866
0.5017954665441614 0.09900799559229104 0.4432882552093753 0.05499126089327866
0.0140570257969088 0.9971565197321528 0.9689720934016171 0.05499126089327866
0.360200960125276 0.04663971245404822 0.2204575530159135 0.05499126089327866
0.164129705272433 0.2836292326961665 0.3627599182608167 0.05499126089327866
0.9144441649902256 0.197344652526337 0.9318770534548194 0.05499126089327866
0.09609282711089612 0.09536238537383876 0.9633262357026303 0.05499126089327866
0.3744721955364977 0.7703710671010556 0.08831365145016173 0.05499126089327866
0.04351797486762703 0.822244403408633 0.5063244214704136 0.05499126089327866
0.5885924207078644 0.8206639755868683 0.711839734910184 0.05499126089327866
0.5531066538736518 0.5439991312367614 0.1505915248133053 0.05499126089327866
0.939374743240688 0.9985908392469196 0.2968161941379218 0.05499126089327866
0.4184786196870015 0.8960794142291719 0.2127356154252218 0.05499126089327866
0.3458459753880764 0.2336768227164514 0.3015343303592236 0.05499126089327866
0.5642900067598638 0.5154257544412266 0.5596946230320731 0.05499126089327866
0.9945225038692342 0.3803205099612958 0.6978236490117236 0.05499126089327866
0.9088891473306696 0.4914715421288827 0.6527630055984378 0.05499126089327866
0.8321025545182726 0.815570283466194 0.5015860543171036 0.05499126089327866
0.9321393849885279 0.9276736380162769 0.3938172944587857 0.05499126089327866
0.4688621832503924 0.5497908377173877 0.2850211912437373 0.05499126089327866
0.1338843860695766 0.0053521817865869 0.6784529183137562 0.05499126089327866
0.3185830721995917 0.07090972613518839 0.7929047512426857 0.05499126089327866
0.4989275184378872 0.5198445344708416 0.7257450577686588 0.05499126089327866
0.7925361302286316 0.8250188223938089 0.8516557172996474 0.05499126089327866
0.07548518854510039 0.3935248705226453 0.3439319975589648 0.05499126089327866
0.643770887105377 0.4130408154887933 0.7738322837377585 0.05499126089327866
0.3127853942950147 0.3419826816146288 0.3071604559270364 0.05499126089327866
0.03564859339112152 0.09346188736250799 0.08954449103122618 0.05499126089327866
0.4545656305463472 0.06241220149834682 0.07105139014873592 0.05499126089327866
0.9708343601973514 0.4443046417920501 0.5669942619807327 0.05499126089327866
0.2807172073608684 0.4508774160379803 0.7247457031949375 0.05499126089327866
0.05174370630220439 0.9285384888468354 0.7041117269698464 0.05499126089327866
0.7969023631972839 0.4396039810806397 0.1662296391298865 0.05499126089327866
0.4363716824948155 0.230030148689786 0.1033851645587497 0.05499126089327866
0.4036328502620803 0.3017143032230619 0.5277087058775414 0.05499126089327866
0.8555946084829072 0.8927292627610727 0.9380082212158584 0.05499126089327866
0.4756807629738493 0.1927852694885795 0.2067673975128216 0.05499126089327866
0.8414784590536396 0.2389666925069517 0.2774891828068278 0.05499126089327866
0.8999521116185886 0.7848878147417073 0.2545403055168114 0.05499126089327866
0.9326464148268171 0.7256130183128325 0.7004815454860719 0.05499126089327866
0.4636003206335467 0.05761808408811511 0.402386320391125 0.05499126089327866
0.2735416443106846 0.05664127574995632 0.1459393240251864 0.05499126089327866
0.892423228912718 0.8798904480621008 0.5710399702657684 0.05499126089327866
0.1676258213480579 0.3739966387113308 0.7540215961200402 0.05499126089327866
0.2327674236806658 0.8962942787145024 0.01790865654969161 0.05499126089327866
0.6970529039372474 0.5469460694457471 0.9302355205683344 0.05499126089327866
0.6635161019293729 0.2112939885238383 0.1810111598563356 0.05499126089327866
0.7884722419776576 0.9384221383504572 0.3559262898218807 0.05499126089327866
0.9957030120838454 0.7883908772782273 0.1232537077139432 0.05499126089327866
0.309966547913128 0.7145794545548044 0.9610815205412642 0.05499126089327866
0.06730843143547358 0.1491526457770929 0.9255176676571049 0.05499126089327866
0.3097299703481886 0.4166839847502081 0.07898064136370882 0.05499126089327866
0.535291356763492 0.2910094467914765 0.9159257392561795 0.05499126089327866
0.9738620152852889 0.4369612904731849 0.4205615697564259 0.05499126089327866
0.7914348339091786 0.7246520561295975 0.2419948736343819 0.05499126089327866
0.8310971423441667 0.4568539195757493 0.8204171619814709 0.05499126089327866
0.8407249348891568 0.03289938340103783 0.01252243983626682 0.05499126089327866
0.9938477059946403 0.8298849047167256 0.9302317197745203 0.05499126089327866
0.4115726615526079 0.8553693674206634 0.7942802889640157 0.05499126089327866
0.588863380156991 0.2123784930473579 0.4701920223604131 0.05499126089327866
0.4079015370516865 0.2139304384669193 0.6399373443839977 0.05499126089327866
0.4039602125583548 0.4846934047064227 0.05496509182750236 0.05499126089327866
0.6050552992283593 0.9733183382155711 0.4227499194216617 0.05499126089327866
0.4364574269935889 0.07290772212584852 0.8100911422015957 0.05499126089327866
0.7802796695506569 0.8085655674245117 0.5343878206673053 0.05499126089327866
0.07700057418752425 0.6710753656621962 0.03389269969784343 0.05499126089327866
0.8181391268933284 0.4305509705828007 0.9516288119287996 0.05499126089327866
0.884280976437902 0.5137975270774487 0.8036347118915317 0.05499126089327866
0.7933368507432317 0.8324252567922891 0.6796899115429322 0.05499126089327866
0.4741837952331187 0.4484782467711241 0.8011123710494591 0.05499126089327866
0.8587311199892322 0.8848066352696448 0.08515968809222067 0.05499126089327866
0.5500999780255458 0.3866192306634039 0.5805657877222899 0.05499126089327866
0.6189093535513228 0.8646661662497125 0.6831493772114938 0.05499126089327866
0.03899173500264116 0.289678962426722 0.6414804625630114 0.05499126089327866
0.827775616341065 0.1656883108499958 0.4503536038137089 0.05499126089327866
0.2764712293264524 0.1288598537713218 0.07303426455880546 0.05499126089327866
0.1697539042560454 0.9597401025493476 0.5901668772904688 0.05499126089327866
0.1305425612622276 0.879525972705091 0.03558145029067936 0.05499126089327866
0.9476765998224823 0.5574041386861215 0.8785576267253895 0.05499126089327866
0.6350412896678079 0.1045458555530456 0.2595347776661235 0.05499126089327866
0.5646591434973818 0.07596189442965164 0.1307807583199809 0.05499126089327866
0.6132065297729794 0.6519834244070608 0.548848926337788 0.05499126089327866
0.2622623817146976 0.2976466418841712 0.5026349114840272 0.05499126089327866
0.8168618001568553 0.2696300071134903 0.8493622118654552 0.05499126089327866
0.5452112230951166 0.1480874700291739 0.9518274465332276 0.05499126089327866
0.9308855511540062 0.3845249925971066 0.09917363274395821 0.05499126089327866
0.09060069888451112 0.5399194422674997 0.1452484273585488 0.05499126089327866
0.6640987253746328 0.680624342998118 0.9238781431560525 0.05499126089327866
0.641094699473129 0.6484437993406056 0.4520156492385681 0.05499126089327866
0.4549024483773401 0.3268661871711423 0.5800846460147991 0.05499126089327866
0.8393239753109866 0.8123957265612055 0.6371087754839315 0.05499126089327866
0.9631421326161622 0.3926289249904722 0.2954334707185617 0.05499126089327866
0.446992116189017 0.6570662574107614 0.6324479961453382 0.05499126089327866
0.8486754689361398 0.5652279067238651 0.8934336371148263 0.05499126089327866
0.6831712710441947 0.04171813675021517 0.0722298611606383 0.05499126089327866
0.5144968453831786 0.1346893497813117 0.2998682520079997 0.05499126089327866
0.6492409786054397 0.1030193229800418 0.9348994128817657 0.05499126089327866
0.7940243169051577 0.8533510659037308 0.6164059116646842 0.05499126089327866
0.6964255293802771 0.3993142925406702 0.2573211337190714 0.05499126089327866
0.208700966117965 0.08657264232987241 0.5992799966866608 0.05499126089327866
0.8744397567498241 0.6932434058388348 0.3496674748814185 0.05499126089327866
0.5208471200684722 0.7290993409765251 0.7968547582773686 0.05499126089327866
0.7865269836799513 0.2036649192349353 0.3765012956531895 0.05499126089327866
0.3530454541308896 0.9978269221470578 0.8518963937813805 0.05499126089327866
0.2880499755574542 0.6560620190585221 0.8729329479245227 0.05499126089327866
0.4955606124866772 0.8600282863166703 0.2185946845550962 0.05499126089327866
0.3753205568080545 0.5508511977682731 0.08711374107464503 0.05499126089327866
0.9961228922500148 0.2706896524323514 0.5682369432308877 0.05499126089327866
0.2255607647123896 0.4788174577291516 0.4968483968406866 0.05499126089327866
0.7987770095008966 0.3090815202491141 0.3650678107584553 0.05499126089327866
0.1571451023640333 0.8630005072538851 0.9711015845647536 0.05499126089327866
0.8545521897926377 0.697073775542045 0.1335184121763627 0.05499126089327866
0.2767642990635411 0.004634182538290572 0.09808765250496344 0.05499126089327866
0.1456191582569114 0.2637483636057029 0.7607166398187047 0.05499126089327866
0.09134602880562386 0.4470790037612535 0.8734224406504258 0.05499126089327866
0.2147870109655851 0.9305821643259253 0.8395772738458595 0.05499126089327866
0.4337827217819704 0.3596912754300235 0.3939923394724379 0.05499126089327866
0.5369086559645652 0.4204118291284284 0.7071986134940117 0.05499126089327866
0.1158198014932869 0.6408860326676132 0.2309918023342739 0.05499126089327866
0.5602308443541388 0.4441738852233978 0.4627456116108941 0.05499126089327866
0.8921605894148429 0.5851679833164278 0.2666051461958182 0.05499126089327866
0.818592734150965 0.3036073752096768 0.9261281980710926 0.05499126089327866
0.9047213329037433 0.6380087442633352 0.02466486970427624 0.05499126089327866
0.01650071413691526 0.7837256028440124 0.2726041174490543 0.05499126089327866
0.7534231983192109 0.9607112717857628 0.826313621827419 0.05499126089327866
0.7512100454897781 0.1449977012795042 0.7312248962552321 0.05499126089327866
0.5134044167607398 0.6935263397125558 0.2444582513118363 0.05499126089327866
0.9084915542208383 0.1158477523404141 0.5062524846403955 0.05499126089327866
0.6172735726822939 0.234392539141213 0.1358841904388694 0.05499126089327866
0.7351613934296354 0.7735059281876204 0.5043476751168486 0.05499126089327866
0.2760617662928568 0.6403472602041036 0.9872865832591887 0.05499126089327866
0.6200504223522706 0.477872119669873 0.4394006433938262 0.05499126089327866
0.6128515719206435 0.4973897581485619 0.05494458314400321 0.05499126089327866
0.6552737371380603 0.5428728062808732 0.8044035734577751 0.05499126089327866
0.9391658679062029 0.1137124799432684 0.7908427859878258 0.05499126089327866
0.7156354936129751 0.9818228469486417 0.01070142007936221 0.05499126089327866
0.5009467376918306 0.4458151240060085 0.6288647448193795 0.05499126089327866
0.6860693660366252 0.3057732296825733 0.8097620187323291 0.05499126089327866
0.1716235504232554 0.03781117062974895 0.9535753031214423 0.05499126089327866
0.3653200255184186 0.8320091870683195 0.7616013055863345 0.05499126089327866
0.687571316794077 0.02439872471931964 0.5666102905992288 0.05499126089327866
0.7477954567135185 0.6487476190345194 0.9871331607876814 0.05499126089327866
0.1992400513943629 0.2525980780950128 0.3939999929101972 0.05499126089327866
0.3110308131789051 0.8605573695506805 0.7819768172210264 0.05499126089327866
0.157956254096151 0.7600748448061146 0.02152522318603545 0.05499126089327866
0.9792024958567553 0.4665723909108774 0.9261095801730261 0.05499126089327866
0.006753632822195421 0.9595357332415798 0.5136231836518178 0.05499126089327866
0.6472323291068476 0.5871917248927513 0.9189319961872803 0.05499126089327866
0.4496719490038993 0.8067205486597547 0.799774449433161 0.05499126089327866
0.3986916356770442 0.08657496850699375 0.6010451499221554 0.05499126089327866
0.214865227449311 0.8305224889165024 0.6870534977778464 0.05499126089327866
0.6825095467751261 0.5507291735458549 0.2809505653639251 0.05499126089327866
0.6402725292116138 0.7388277553886468 0.4907327566111249 0.05499126089327866
0.08784210762393793 0.0505036779820628 0.3950869341606251 0.05499126089327866
0.8138660370969359 0.1943487909980098 0.1149580600882628 0.05499126089327866
0.8492097913519427 0.2617977846012587 0.5862028819123715 0.05499126089327866
0.8115582521344836 0.2940923949133016 0.5623264012285794 0.05499126089327866
0.2674343211591161 0.9953705629802958 0.1671966348524473 0.05499126089327866
0.2183031099942637 0.4657467289686174 0.8971121267109747 0.05499126089327866
0.004403786787755249 0.962939564374687 0.07606756165751906 0.05499126089327866
0.6108724586904923 0.06375822068640946 0.9181557402034889 0.05499126089327866
0.3302000184080595 0.7875719291449426 0.3670840650588365 0.05499126089327866
0.4855754057965543 0.3409804953596775 0.1745536719766201 0.05499126089327866
0.06764635983374302 0.3417645900726151 0.2104631375824474 0.05499126089327866
0.4470190676074996 0.03994608944471228 0.4866046370639551 0.05499126089327866
0.4134486980362261 0.02779968522267772 0.7606329782051977 0.05499126089327866
0.9875907589697349 0.8265724091356986 0.03759973983855996 0.05499126089327866
0.5928264767417911 0.06291013715730352 0.04823398406276416 0.05499126089327866
0.7807959285372051 0.121993797553421 0.4840443793741211 0.05499126089327866
0.7850819541858669 0.2156026573984047 0.4636765558809487 0.05499126089327866
0.7889683572427932 0.8606292440410138 0.5617995174294691 0.05499126089327866
0.6982032147539748 0.1215160233129925 0.3102762221481171 0.05499126089327866
0.02352619735140825 0.6619885076703386 0.6907471885877872 0.05499126089327866
0.3191327859856347 0.6800341207391665 0.02265239758064092 0.05499126089327866
0.564106252196333 0.05125302641103961 0.1858068268665878 0.05499126089327866
0.8273418960404828 0.52135123359855 0.01800122692342305 0.05499126089327866
0.6851978655229084 0.1256694927051047 0.08375413006612357 0.05499126089327866
0.8050813455630358 0.9837013149313865 0.2802063889435727 0.05499126089327866
0.4174751335840929 0.7860330693803045 0.5605125401072442 0.05499126089327866
0.7835440806856403 0.5444238185004647 0.3801124999191873 0.05499126089327866
0.3048204112656078 0.1977554999778998 0.360153529841811 0.05499126089327866
0.5820137682874633 0.2306872103152625 0.08467056503422832 0.05499126089327866
0.4110075944868657 0.682747907316528 0.8205597088838242 0.05499126089327866
0.39254724389414 0.1556231369364389 0.7388991733456299 0.05499126089327866
0.5945738694804943 0.2433114960802873 0.3152475009145507 0.05499126089327866
0.9187799952874429 3.697947531636755e-06 0.8710621355247991 0.05499126089327866
0.9010787846771419 0.706652044490613 0.02115819289151239 0.05499126089327866
0.03415438893702467 0.5902003679680924 0.9680470194608847 0.05499126089327866
0.3555506093220406 0.1132530319385812 0.7426256649547237 0.05499126089327866
0.7639289125415554 0.7913247903638759 0.2947759497722606 0.05499126089327866
0.1087155588076195 0.1467788385910268 0.4967796316746102 0.05499126089327866
0.5862636876580281 0.8492761257337414 0.8274384753002806 0.05499126089327866
0.621713061687884 0.1659199845677614 0.4996269050893073 0.05499126089327866
0.3766299261417294 0.5745627679003031 0.5875353368655967 0.05499126089327866
0.1526781137615618 0.2402779311622018 0.8489069930273573 0.05499126089327866
0.3894337171592331 0.1033060668500827 0.7894466395684079 0.05499126089327866
0.2557604741193441 0.03725533237595331 0.5154016331108453 0.05499126089327866
0.4302329918445721 0.0003671364882090804 0.2207517967451204 0.05499126089327866
0.3906479538489935 0.4141591435569028 0.1623448786147881 0.05499126089327866
0.04992567926595114 0.2339491229783176 0.9369494593861919 0.05499126089327866
0.3275224368888748 0.4023887181754628 0.1519797473162687 0.05499126089327866
0.7672418855430292 0.850783900928298 0.06521185113696198 0.05499126089327866
0.5847799140834014 0.5364897824340461 0.2094563724425597 0.05499126089327866
0.1150853764635253 0.9649448200067291 0.8054196440680421 0.05499126089327866
0.7940230526042151 0.0750519370833613 0.005580661051584662 0.05499126089327866
0.5719055521431751 0.6130561835666229 0.1118840896439001 0.05499126089327866
0.4352416957144514 0.9215523128675914 0.0837624872663638 0.05499126089327866
0.1035738606420267 0.6820418582245789 0.6176252219907213 0.05499126089327866
0.3583955338353063 0.7616023437747111 0.8669840413688279 0.05499126089327866
0.4156065471356316 0.07157825308737914 0.3005383027228499 0.05499126089327866
0.6091509987835764 0.8679139767500907 0.1755416325122424 0.05499126089327866
0.6040989743904785 0.5876309137660598 0.6958650744841103 0.05499126089327866
0.7539879352612462 0.6950938496760385 0.5974012253011094 0.05499126089327866
0.6295333680667834 0.4656506452281887 0.6238330970154761 0.05499126089327866
0.6519393866943136 0.0539724080969074 0.2194171475509582 0.05499126089327866
0.6260389901753394 0.3830405331873431 0.2451657685061396 0.05499126089327866
0.8902548919712261 0.3503735504951729 0.4227018949492953 0.05499126089327866
0.06653341492003487 0.5038300358918565 0.09867923764657659 0.05499126089327866
0.6716275340825062 0.8867647988274003 0.8286902452306024 0.05499126089327866
0.5956971778624243 0.2440022178017618 0.9169373070338773 0.05499126089327866
0.8005036363921652 0.923014201485169 0.8120775234388918 0.05499126089327866
0.9766466184326585 0.4888660584395949 0.4025342892873703 0.05499126089327866
0.5569419586682546 0.3983884858009107 0.1708905031329217 0.05499126089327866
0.2536136543540208 0.9752053277779265 0.5264072309230179 0.05499126089327866
0.9174857640849262 0.5352788180081117 0.5919155087873773 0.05499126089327866
0.1615743227707368 0.2471490981657311 0.9063043500165682 0.05499126089327866
0.2333397734094451 0.9865410786432344 0.338972119884429 0.05499126089327866
0.7138599455958339 0.9833753377625697 0.7843656721406436 0.05499126089327866
0.7063225275956015 0.6619436385107822 0.6185228284511484 0.05499126089327866
0.6128426163249449 0.2999846776420919 0.9518093914905523 0.05499126089327866
0.5294995806567031 0.9063304708295105 0.7978788826593656 0.05499126089327866
0.428585793342318 0.7690177101828725 0.4416251571018174 0.05499126089327866
0.6905254519775326 0.5106060104394725 0.6611876029519109 0.05499126089327866
0.8361262894816296 0.7125560305477684 0.6914917862048006 0.05499126089327866
0.4092378348879765 0.5853297970601228 0.2258388181638997 0.05499126089327866
0.9323664935180188 0.7299247335162887 0.3407911312453761 0.05499126089327866
0.8626622762899282 0.02251325769017588 0.3842450083618748 0.05499126089327866
0.04740948196535397 0.7611420948514448 0.3976065085991399 0.05499126089327866
0.8329500272923509 0.5606565856713656 0.05943320452250398 0.05499126089327866
0.4639357977685366 0.05436903748593299 0.3258069098144721 0.05499126089327866
0.4482808736338744 0.6175011340685568 0.2952489159128171 0.05499126089327866
0.3180009217112678 0.8955345040575222 0.143946816207605 0.05499126089327866
0.7334511837082563 0.6576884147857366 0.4796555897344364 0.05499126089327866
0.3637096297080429 0.4287845109916799 0.2891831417195103 0.05499126089327866
0.3184058165450517 0.6836824159190649 0.6671392325361293 0.05499126089327866
0.7294943312159238 0.5253404172868178 0.621569401191439 0.05499126089327866
0.04857767161041875 0.6788507297258161 0.4087823718452666 0.05499126089327866
0.4626189615155784 0.4936962112388523 0.8803579392987761 0.05499126089327866
0.6606356553394543 0.09602788204479365 0.9981608829070556 0.05499126089327866
0.9171060530690126 0.6858319284829473 0.4627490887489137 0.05499126089327866
0.1469667028715692 0.9373339229625566 0.3257284443021499 0.05499126089327866
0.2158646111653744 0.6642677024405614 0.9748746663720177 0.05499126089327866
0.9184766795547129 0.1803176793739318 0.488433358883357 0.05499126089327866
0.1812893704648506 0.1420254255616093 0.171489104290602 0.05499126089327866
0.07996624305751049 0.5455115375673805 0.9708158693706456 0.05499126089327866
0.6424318306299025 0.3132188183368879 0.4695813526021437 0.05499126089327866
0.3222908895871856 0.346913837430524 0.1496111924147339 0.05499126089327866
0.7822452521747183 0.8906907153815462 0.6562407417508573 0.05499126089327866
0.5131650246243266 0.5053600531307566 0.8099882396055329 0.05499126089327866
0.4366176651266224 0.3525948028259856 0.4676684886382844 0.05499126089327866
0.9965197748720064 0.4662907659163026 0.2442853645240176 0.05499126089327866
0.3040576211715453 0.7568232709903551 0.9106473100292313 0.05499126089327866
0.3178759564248351 0.6109367761308828 0.06858494417621139 0.05499126089327866
0.7487632067502208 0.738897010470433 0.2850120750492219 0.05499126089327866
0.02374014076206894 0.65803643299424 0.9239003371772766 0.05499126089327866
0.05492723730954846 0.4300239603166987 0.1221527573883979 0.05499126089327866
0.5230087329915829 0.6900050846030564 0.4584600861027918 0.05499126089327866
0.726063020698584 0.4441666319808956 0.3282772778117182 0.05499126089327866
0.4469975273802074 0.955532352255128 0.7433151360246625 0.05499126089327866
0.1057018322490987 0.3928796503702705 0.117014585003484 0.05499126089327866
0.3866159979642934 0.4383956030014254 0.6402512822105945 0.05499126089327866
0.7162477076773198 0.6270521684957507 0.4333475610716985 0.05499126089327866
0.6636877017327957 0.9782205288184367 0.04492035574345579 0.05499126089327866
0.712186444389992 0.8293627583321233 0.8317501035198097 0.05499126089327866
0.9477432192342444 0.7791337114768078 0.4690749365610732 0.05499126089327866
0.7759151702637281 0.7642733550404499 0.8296757370977658 0.05499126089327866
0.9586409248983052 0.2908934553329611 0.6532446099169432 0.05499126089327866
0.386492712233948 0.0836421342753078 0.07512868973930105 0.05499126089327866
0.6717847092168884 0.370322666094922 0.05310084527320067 0.05499126089327866
0.4647642434191563 0.4812918533543715 0.427213406193276 0.05499126089327866
0.4740811524580551 0.9140270928832721 0.7695440551035471 0.05499126089327866
0.2689902532250242 0.7208920509380029 0.4645296431742579 0.05499126089327866
0.6280097823922297 0.3368779913223908 0.4183442462304467 0.05499126089327866
0.7355250638501123 0.01474066430328428 0.1633612680113745 0.05499126089327866
0.4401334621446842 0.03968444275514408 0.9721799779679489 0.05499126089327866
0.8397447952454766 0.8863911092547017 0.7684775613153344 0.05499126089327866
0.7349477633550681 0.8235935316097934 0.1378907891515209 0.05499126089327866
0.3602535629215381 0.2004089205414163 0.1245079757617458 0.05499126089327866
0.4361835513823245 0.886169996907254 0.5980533236232242 0.05499126089327866
0.4837024336550371 0.2060867825910029 0.150549627590179 0.05499126089327866
0.8098895499010862 0.8136494298745394 0.1162363074950942 0.05499126089327866
0.6551909125238724 0.02395771837057889 0.9037231671022931 0.05499126089327866
0.07654876297193712 0.7089312751986934 0.1701530631972023 0.05499126089327866
0.5434323380291421 0.2897684726103973 0.2892489785524818 0.05499126089327866
0.6824127164710507 0.7260980052572211 0.2521144942094326 0.05499126089327866
0.7237548899306782 0.6337668762312439 0.1734866562451645 0.05499126089327866
0.4894983521736118 0.2750589844184001 0.8319536898754428 0.05499126089327866
0.5497429910409689 0.6866921236967533 0.9620331261342017 0.05499126089327866
0.7021345666850277 0.146274185730984 0.9233803266512967 0.05499126089327866
0.3399184504340271 0.4236172648697036 0.9766816906772645 0.05499126089327866
0.401668439837888 0.2636804651038219 0.9438998173828467 0.05499126089327866
0.5770720738855895 0.96786352865543 0.9551119659494228 0.05499126089327866
0.3816426533383379 0.03381843781558402 0.5875757256780859 0.05499126089327866
0.5277915412801855 0.5651487249971372 0.02656463976713637 0.05499126089327866
0.7877200981927025 0.3175134659480656 0.6369716541634804 0.05499126089327866
0.07610944157039291 0.06858473033285373 0.2365399796383973 0.05499126089327866
0.2381713050413565 0.4256962793820083 0.5899445654976899 0.05499126089327866
0.145540665476051 0.09831138455325329 0.2692960740226208 0.05499126089327866
0.09434681803837547 0.7773575239055582 0.2506311581340253 0.05499126089327866
0.923292737869911 0.1608995527464147 0.8571166500502608 0.05499126089327866
0.04319626737695166 0.5166422962287649 0.01015712865267064 0.05499126089327866
0.03828416057790324 0.1085550809591274 0.03156857742759903 0.05499126089327866
0.5113007074496827 0.1064563035306547 0.6399126721294239 0.05499126089327866
0.4821034890147703 0.862718517950568 0.9623898162548249 0.05499126089327866
0.0773655535625881 0.947513039480698 0.8876671510780504 0.05499126089327866
0.4058288228262188 0.288412447235936 0.4007933191715286 0.05499126089327866
0.9711589670966574 0.3476162310063424 0.5467993655814721 0.05499126089327866
0.2370342106358107 0.6325004926062481 0.2843722554755272 0.05499126089327866
0.4984367586756924 0.5224445503689509 0.4630157644796921 0.05499126089327866
0.281781226319241 0.6683230635299749 0.9297686370963285 0.05499126089327866
0.3765225146196282 0.5677402380200463 0.9397716649730706 0.05499126089327866
0.4183050618514227 0.5359949688352417 0.4473235631755934 0.05499126089327866
0.3873431263444451 0.06404679155428503 0.5388788308750777 0.05499126089327866
0.24578560675657 0.5186869371508596 0.4186029002675467 0.05499126089327866
0.184501433049474 0.6867784051983014 0.4865195717335835 0.05499126089327866
0.03163148367425708 0.9910758299877571 0.7930916735407081 0.05499126089327866
0.5124678158892149 0.9662410410989596 0.08940796893063511 0.05499126089327866
0.09456249269271652 0.1407143877395369 0.6658016531276122 0.05499126089327866
0.3618882531329636 0.4625051905751558 0.1648845798159515 0.05499126089327866
0.6749618291475264 0.8903536552920213 0.7670798217507409 0.05499126089327866
0.6264275619468929 0.2485997370676024 0.3730032143091903 0.05499126089327866
0.686689955657242 0.6801165017890372 0.00921331540013208 0.05499126089327866
0.1621285637004505 0.2165201034332072 0.964125105446715 0.05499126089327866
0.7055419023398852 0.3108094906386072 0.48371669861308 0.05499126089327866
0.2157665443639588 0.4268236077806334 0.1509528229060745 0.05499126089327866
0.726113887777458 0.5788263019170724 0.1199657334459925 0.05499126089327866
0.4084641508910486 0.1295695672434045 0.047095477956071 0.05499126089327866
0.5463436232425348 0.1103543548037479 0.2076285982366511 0.05499126089327866
0.2341183259185265 0.3761534666720187 0.7677155211140801 0.05499126089327866
0.4223663355907271 0.06900903508453074 0.7233996480848344 0.05499126089327866
0.1633183201563562 0.6574259069167715 0.95320762028481 0.05499126089327866
0.544053469620379 0.3706795191363669 0.6740482673886875 0.05499126089327866
0.3876557566078415 0.3196285817535248 0.9477930738491381 0.05499126089327866
0.4657594299133279 0.1083362649050375 0.1984202658751192 0.05499126089327866
0.9038613976105376 0.309529300472888 0.6698144254200558 0.05499126089327866
0.9734476719941445 0.02572505906412638 0.2139483861917862 0.05499126089327866
0.1268455573039585 0.4736416488354707 0.3498200487765243 0.05499126089327866
0.1820355057147256 0.06372127478214151 0.4182521151154451 0.05499126089327866
0.2362606461751208 0.1873055048679262 0.8104027109556403 0.05499126089327866
0.9885909449064928 0.5581244520532176 0.9196161179579685 0.05499126089327866
0.6925192457803387 0.8863648030096825 0.5874604713204691 0.05499126089327866
0.7678742114620377 0.4154888794090776 0.9312315791751569 0.05499126089327866
0.4062982713198799 0.8970889628330558 0.2731948802413967 0.05499126089327866
0.3048500449385065 0.3305075694951102 0.392237178237717 0.05499126089327866
0.4523890495396245 0.2536833577687345 0.7358556469391884 0.05499126089327866
0.2080330926804393 0.2340969069320571 0.7206770135384333 0.05499126089327866
0.3498890718339049 0.2982261019193008 0.1803258278955391 0.05499126089327866
0.7537291441905219 0.4514193258012597 0.269378289161373 0.05499126089327866
0.1471892092723002 0.6991080977782241 0.425650286104674 0.05499126089327866
0.8868399221322621 0.7791616115453169 0.05534947716977458 0.05499126089327866
0.8642814996513238 0.4324147901653929 0.9150629477187955 0.05499126089327866
0.4388842046488543 0.2567912112244461 0.3387301177174373 0.05499126089327866
0.295964560531463 0.7608786906223381 0.2135537576406812 0.05499126089327866
0.5459379655861811 0.9974923039913243 0.5456379164699449 0.05499126089327866
0.9315102471704704 0.3921723338019613 0.8184326771705345 0.05499126089327866
0.5792069131246594 0.6564683268251011 0.07648197261583387 0.05499126089327866
0.3737871396848842 0.1304383849526882 0.4558734444746522 0.05499126089327866
0.4698735454188975 0.781221152973577 0.8470553139527666 0.05499126089327866
0.6573168199693032 0.05525131788943172 0.6150031933608375 0.05499126089327866
0.0870775748783281 0.7963536047513683 0.3825739679732174 0.05499126089327866
0.2894153292714903 0.8111065429270226 0.8950279635462344 0.05499126089327866
0.05458665759553418 0.2514396715706159 0.1826630003760738 0.05499126089327866
0.2791187857396267 0.4006271950330252 0.747653916709729 0.05499126089327866
0.5548579046598302 0.02679000283305 0.7001715681844982 0.05499126089327866
0.04683645108662592 0.01906463855178272 0.1660647932199985 0.05499126089327866
0.8433117195774446 0.5437344981237862 0.8330303310143491 0.05499126089327866
0.8981510771934131 0.8852410313468608 0.781168778598797 0.05499126089327866
0.3123310061577441 0.3404548023191747 0.5653683596445517 0.05499126089327866
0.3070200165683641 0.02481612132142708 0.4961271538177516 0.05499126089327866
0.9376165976813166 0.1253434519315669 0.3405261799229146 0.05499126089327866
0.3490217190385437 0.3713541150277236 0.07603952583115063 0.05499126089327866
0.1643047180797552 0.4244951079906451 0.2624431848471159 0.05499126089327866
0.3477114700317601 0.7506007488904114 0.7259093184109994 0.05499126089327866
0.195974017220716 0.1701963603219334 0.7676809559841207 0.05499126089327866
0.8584852505085975 0.1517497797063722 0.7486809438800986 0.05499126089327866
0.04701516526392954 0.1540610680536901 0.3128081161967534 0.05499126089327866
0.8166570754440053 0.05624629401863165 0.07027755162045456 0.05499126089327866
0.6184088600060271 0.476628825413666 0.4968874398407719 0.05499126089327866
0.1614903414147473 0.6327529090677075 0.564792325885861 0.05499126089327866
0.6678463194399313 0.6163712730610102 0.610267209989321 0.05499126089327866
0.05830298798556287 0.9471703689510526 0.9428829194147933 0.05499126089327866
0.07357229331181526 0.1127036801442611 0.3982530411396469 0.05499126089327866
0.3704373855945542 0.4994523007649727 0.1061411754854833 0.05499126089327866
0.06813082804941632 0.6548992294484939 0.2726900814159839 0.05499126089327866
0.8421207656573376 0.6621512447679411 0.4886669425877587 0.05499126089327866
0.5158085535290328 0.625451155201059 0.6310349138751683 0.05499126089327866
0.725386258443786 0.4775988178870192 0.689289787204177 0.05499126089327866
0.9411106102204395 0.1246266036492745 0.1665627471651237 0.05499126089327866
0.4331848496424008 0.2283343592305437 0.8242853461427648 0.05499126089327866
0.9433372908180325 0.003448308097415094 0.4127969159669262 0.05499126089327866
0.521952271303263 0.9314367769291709 0.3438863729615369 0.05499126089327866
0.5889047736636129 0.08377578866416159 0.4400697835874806 0.05499126089327866
0.9605203202157716 0.3951544622383118 0.949017339724085 0.05499126089327866
0.04898365449915969 0.4513724311609026 0.7088149044129392 0.05499126089327866
0.1948686602591425 0.201342609839126 0.2702591598696523 0.05499126089327866
0.8836030853577914 0.7652510143209008 0.7977136208658622 0.05499126089327866
0.4705840488001058 0.5015381735221262 0.3519627175437462 0.05499126089327866
0.1704718939794176 0.4111581838575687 0.4360925229032986 0.05499126089327866
0.3514300834897008 0.8919307799547201 0.7517394754737569 0.05499126089327866
0.159278157014852 0.7733060961640147 0.7696988804022246 0.05499126089327866
0.5664359635112668 0.3031492313642064 0.7297078873294229 0.05499126089327866
0.8497338001262449 0.8821862538414119 0.8495487917643267 0.05499126089327866
0.3075813622250608 0.8276460234823855 0.1823018687238844 0.05499126089327866
0.2767780676845714 0.8275270622184204 0.6680337732511352 0.05499126089327866
0.8252379033376667 0.1568916334817554 0.9118499457152019 0.05499126089327866
0.03462081053807445 0.9923690652207646 0.6711031419197997 0.05499126089327866
0.9472944666526534 0.4432322428850881 0.2153337685378766 0.05499126089327866
0.2177416438848553 0.7104519446110458 0.6277504417675396 0.05499126089327866
0.6666203118881158 0.07919485664577289 0.4173274968854632 0.05499126089327866
0.4214042525232755 0.2247878182926921 0.1949870445577361 0.05499126089327866
0.1785217855243146 0.7338907238136775 0.4568515869157625 0.05499126089327866
0.8888754746114541 0.5968511770762163 0.3938977172007619 0.05499126089327866
0.6835184511154153 0.859685925822233 0.3367915210399905 0.05499126089327866
0.8912096157451193 0.1334437513489142 0.08497584369183658 0.05499126089327866
0.5768778046472113 0.9219362670837622 0.2250876906497959 0.05499126089327866
0.5479507337968914 0.9996511869110767 0.1602226924082436 0.05499126089327866
0.3009973811860686 0.05132407683692279 0.6571954511923401 0.05499126089327866
0.4745422281976823 0.2440730813363286 0.3849846058988501 0.05499126089327866
0.04320290042259644 0.7754266991211455 0.5554886290277674 0.05499126089327866
0.495467786710966 0.2227880859566892 0.5736443594040396 0.05499126089327866
0.6914791359502905 0.4403071181789625 0.3890540650426794 0.05499126089327866
0.2685040984451882 0.3252877068858435 0.9436144079290579 0.05499126089327866
0.6534373447338286 0.09297220210402433 0.7435132205061054 0.05499126089327866
0.01537776405703788 0.02836321533510521 0.8756947056600803 0.05499126089327866
0.1375225683389126 0.5437171373390743 0.8430380858059626 0.05499126089327866
0.2845104235839573 0.1227440564447728 0.8495501682668467 0.05499126089327866
0.5221606218009178 0.3284285353621273 0.8765660844411028 0.05499126089327866
0.235608996905224 0.7864734112428249 0.08833592885007163 0.05499126089327866
0.5937761543064115 0.8356477986239707 0.9682517692464311 0.05499126089327866
0.1265034719585405 0.3525331785604789 0.07665645877936732 0.05499126089327866
0.5138940901985373 0.08917862421999855 0.5820709223284312 0.05499126089327866
0.9406705090848403 0.2500954674858401 0.896196984222413 0.05499126089327866
0.7908752565567754 0.9791541784957507 0.01434823730801746 0.05499126089327866
0.6690741310789617 0.9229645648528552 0.02040684661589533 0.05499126089327866
0.4525400695051204 0.01728497819391176 0.5409366567469569 0.05499126089327866
0.3036155097034666 0.3948541608209554 0.5752154579043028 0.05499126089327866
0.2916690001361982 0.03107092773655624 0.9247796058440586 0.05499126089327866
0.176991216495436 0.2702402267247758 0.6074390289303863 0.05499126089327866
0.09923403258706237 0.8354526864308047 0.5516479745230125 0.05499126089327866
0.04851245927710205 0.8536403091732767 0.9587239621573184 0.05499126089327866
0.2111567417299902 0.4534774852820531 0.9574303528465186 0.05499126089327866
0.8089370269286841 0.5123390132376431 0.2583527766011999 0.05499126089327866
0.7449270221392705 0.4451461576485795 0.1985484458418708 0.05499126089327866
0.6324476379468525 0.1636660004826101 0.214198652288903 0.05499126089327866
0.5912665359335644 0.6033894326585857 0.2866175812750578 0.05499126089327866
0.03133327074463316 0.04795095316077648 0.6717893901987382 0.05499126089327866
0.6096973329885117 0.3142144251766453 0.5935190523407475 0.05499126089327866
0.4560054846028306 0.4089343914448972 0.8359908428860893 0.05499126089327866
0.3454498080221018 0.5758117153652157 0.6742915538741563 0.05499126089327866
0.6168600392152096 0.5376841549942886 0.5781038371252143 0.05499126089327866
0.483261763208888 0.8075516598052185 0.01269136578520982 0.05499126089327866
0.5102720026666748 0.7003945686762046 0.5536148415559199 0.05499126089327866
0.8016032137652416 0.3567955180578546 0.9343773804486267 0.05499126089327866
0.9917858258345098 0.9891063330102048 0.024496451702267 0.05499126089327866
0.2855637614197961 0.5771251711899366 0.6591190989483833 0.05499126089327866
0.5333861157345851 0.6847584068374162 0.6881509211506273 0.05499126089327866
0.1252688286381962 0.2638051640546319 0.980238822245456 0.05499126089327866
0.8046449797053742 0.7565283779138686 0.3808825496721306 0.05499126089327866
0.6339369992323072 0.9916426317852475 0.9538149134933298 0.05499126089327866
0.2514187858579978 0.6453714632321952 0.53398889124171 0.05499126089327866
0.7410675321259182 0.3027503716134109 0.3180312428852852 0.05499126089327866
0.883563631414276 0.8328371660785729 0.9433155974702303 0.05499126089327866
0.4327025075868132 0.5742576303134189 0.325697147827303 0.05499126089327866
0.3672023868113347 0.6934762620258292 0.3045868623260545 0.05499126089327866
0.5008382640069075 0.8732689904481091 0.8987929878606862 0.05499126089327866
0.1821371274274315 0.401008660695032 0.5598018161353429 0.05499126089327866
0.7759008367914478 0.530755477358933 0.8126018821175887 0.05499126089327866
0.09362226980166481 0.7787349493255291 0.5206565123760553 0.05499126089327866
0.06617906811022518 0.09702793662669026 0.3390065264884294 0.05499126089327866
0.4451531467374507 0.9558520868596903 0.557595416318812 0.05499126089327866
0.6637186185231034 0.9118749824364755 0.3636028376768948 0.05499126089327866
0.6966987227291251 0.206681921593208 0.9591358634527249 0.05499126089327866
0.9741573489964821 0.6251210673046718 0.6092921089387353 0.05499126089327866
0.2892854192638515 0.1523837251277599 0.5396285326471454 0.05499126089327866
0.2604887160046739 0.2373617748516894 0.8770259004798885 0.05499126089327866
0.7562904055586379 0.04467869619283207 0.3141012027051087 0.05499126089327866
0.5130154567946921 0.876370993989228 0.6629817943393789 0.05499126089327866
0.1291055020107439 0.01503808682783508 0.5568637086523746 0.05499126089327866
0.697678816850077 0.01677223340050686 0.6223937872460169 0.05499126089327866
0.04971472043798794 0.3820775527752208 0.596431359810631 0.05499126089327866
0.5648880703574019 0.1412101925997067 0.3796346343945345 0.05499126089327866
0.8859932997218612 0.7574551415222194 0.6507499465612191 0.05499126089327866
0.9368740210044304 0.8053661169184119 0.3905676071122404 0.05499126089327866
0.6136419470089761 0.06398853483768838 0.4973297039558107 0.05499126089327866
0.04253729817406512 0.2631857095832302 0.7367168539128873 0.05499126089327866
0.9639377252231875 0.05302402416322979 0.8583092115732995 0.05499126089327866
0.3059094200072064 0.5155731810111767 0.7135482890478021 0.05499126089327866
0.9451108915221286 0.7069497258510868 0.6445445353893244 0.05499126089327866
0.5509066567367976 0.4093551898630291 0.6352349007409707 0.05499126089327866
0.2384077596249927 0.4057668230513788 0.02804630847233552 0.05499126089327866
0.8501038266657983 0.9854533907008105 0.1734212365999765 0.05499126089327866
0.3625182071643612 0.9001631976534107 0.02719976948877825 0.05499126089327866
0.001458532687927339 0.8885515680115691 0.7875693660146359 0.05499126089327866
0.3543520458270706 0.2794018403478985 0.9714763160181665 0.05499126089327866
0.9214953542910339 0.3996547689144046 0.2441463530674503 0.05499126089327866
0.6385827903693679 0.3214719717789912 0.2506219228995976 0.05499126089327866
0.4265690719995812 0.7161739311073164 0.8635271977141344 0.05499126089327866
0.09992931377280166 0.7445736003216888 0.5773343047986235 0.05499126089327866
0.8477732206749129 0.2378382336170149 0.07452764957172592 0.05499126089327866
0.411034919191436 0.461292231299729 0.4414090413266964 0.05499126089327866
0.4519009889207994 0.3021178628293942 0.431348848843905 0.05499126089327866
0.6382711982093939 0.5855199788437823 0.3215314530746659 0.05499126089327866
0.6049024360639843 0.5109126981775964 0.1624593708118027 0.05499126089327866
0.4941540367532297 0.005851284931482437 0.4845072955913065 0.05499126089327866
0.3933812564914593 0.835113595284921 0.9608688089732348 0.05499126089327866
0.6761963290931977 0.3508054760215745 0.3690414412613996 0.05499126089327866
0.9445478837999443 0.8410651435885161 0.002763777969496443 0.05499126089327866
0.8333676560594729 0.9433865328531931 0.7113357328314067 0.05499126089327866
0.3427628434953381 0.7804938373695927 0.9523903901988735 0.05499126089327866
0.413654889357195 0.2317041877043748 0.4541825307881336 0.05499126089327866
0.9121845334637175 0.6502386436775922 0.8067727708644505 0.05499126089327866
0.2756257206084478 0.3016888654497143 0.2755025389719536 0.05499126089327866
0.5890215204376669 0.9042531618809957 0.8298094354385105 0.05499126089327866
0.7418586442397163 0.4121287838047731 0.7426134305894319 0.05499126089327866
0.1794363716609234 0.9565056795808622 0.5260695800269012 0.05499126089327866
0.1992447861668403 0.5792414519015706 0.9279269286743885 0.05499126089327866
0.5268196155575312 0.5158969761238023 0.6752452975196299 0.05499126089327866
0.4365655966438508 0.3688723094343981 0.6195320908234523 0.05499126089327866
0.2111867275476743 0.6413000383511837 0.3351991078738057 0.05499126089327866
0.1341306706895513 0.1359457683526104 0.447251965689279 0.05499126089327866
0.5704686415263092 0.9332264755938651 0.1486076511893365 0.05499126089327866
0.3612114863801594 0.1977597652620308 0.3785581483976258 0.05499126089327866
0.5095074064541695 0.8059141473144064 0.4003533489586877 0.05499126089327866
0.4372035336799367 0.5345706205893086 0.833444643978314 0.05499126089327866
0.3105648469239904 0.719374207680623 0.7835133599265445 0.05499126089327866
0.6915469154858207 0.8371251936168411 0.3916033754709595 0.05499126089327866
0.5706552531880915 0.3644719726968536 0.8095170737556192 0.05499126089327866
0.1992303236660873 0.8486468479301089 0.06385391717121332 0.05499126089327866
0.8540426589332114 0.08008797506453065 0.913167896766382 0.05499126089327866
