# Supplementary material for: Decreases in Gap Junction Coupling Recovers Ca2+ and Insulin Secretion in Neonatal Diabetes Mellitus, Dependent on Beta Cell Heterogeneity and Noise
Source: PLoS Comput Biol. 2016 Sep 28;12(9):e1005116. doi: 10.1371/journal.pcbi.1005116 (PMC5040430; doi:10.1371/journal.pcbi.1005116)
Supplement: S1 File — The ‘read_me.doc’ file included explains how the source code files were used. (ZIP) [file pcbi.1005116.s014.zip › SpherePacking/XYZpos.txt]

0.812503 0.463175 0.478309 
0.553547 0.560145 0.717296 
0.934558 0.290309 0.743068 
0.292518 0.423587 0.693169 
0.113849 0.554765 0.527427 
0.607964 0.401781 0.623499 
0.650774 0.666844 0.873844 
0.153607 0.742984 0.508918 
0.492785 0.427997 0.12766 
0.552962 0.8167 0.939644 
0.795309 0.0640414 0.449459 
0.349416 0.59995 0.22224 
0.0413307 0.329677 0.593057 
0.392329 0.763298 0.92988 
0.900589 0.515602 0.863867 
0.762708 0.637218 0.17465 
0.112053 0.689527 0.246358 
0.175316 0.204221 0.775542 
0.241141 0.0240052 0.484293 
0.703004 0.445738 0.284439 
0.833742 0.81422 0.522272 
0.598445 0.671708 0.149362 
0.518697 0.793352 0.108648 
0.507003 0.475669 0.723404 
0.654584 0.648725 0.303201 
0.743673 0.656201 0.52229 
0.798032 0.926097 0.488976 
0.929576 0.18413 0.575828 
0.77023 0.676653 0.655386 
0.867203 0.490284 0.41269 
0.591911 0.467102 0.752116 
0.493098 0.0355281 0.216895 
0.254038 0.654761 0.831863 
0.729791 0.522887 0.460881 
0.0360301 0.24016 0.46803 
0.515479 0.343374 0.510737 
0.861662 0.631574 0.239003 
0.532616 0.462576 0.513949 
0.721546 0.765762 0.726436 
0.866816 0.249851 0.315543 
0.528696 0.706709 0.196372 
0.633888 0.605525 0.457131 
0.533535 0.158068 0.205747 
0.629656 0.0710313 0.728717 
0.635201 0.436662 0.922602 
0.946048 0.718206 0.424058 
0.384724 0.90692 0.172205 
0.237133 0.466155 0.33705 
0.520371 0.824303 0.425329 
0.617325 0.524404 0.41396 
0.23336 0.582889 0.923907 
0.0909927 0.253891 0.386052 
0.698656 0.0346713 0.304945 
0.237968 0.402317 0.111738 
0.310585 0.694048 0.731322 
0.678094 0.947824 0.397269 
0.534448 0.661673 0.578234 
0.45838 0.847575 0.857534 
0.276774 0.773796 0.459757 
0.303972 0.77049 0.754436 
0.658784 0.74746 0.812761 
0.292267 0.57576 0.796176 
0.676076 0.665713 0.131255 
0.484412 0.767247 0.870787 
0.870795 0.7481 0.372127 
0.452871 0.651594 0.892894 
0.240118 0.925333 0.721527 
0.8236 0.446511 0.583161 
0.328229 0.349163 0.752921 
0.322691 0.776856 0.392572 
0.508053 0.951897 0.31055 
0.57081 0.403754 0.955066 
0.302983 0.662712 0.949456 
0.0195093 0.430296 0.331887 
0.500524 0.899772 0.483495 
0.693514 0.237344 0.816566 
0.477448 0.34196 0.840349 
0.846206 0.74853 0.591985 
0.197151 0.801157 0.774783 
0.400541 0.329741 0.818196 
0.698818 0.751068 0.150324 
0.545983 0.270435 0.809833 
0.568867 0.271953 0.16276 
0.819999 0.768568 0.201754 
0.424553 0.580553 0.343881 
0.543507 0.0286306 0.30246 
0.488093 0.597422 0.280197 
0.0593497 0.515126 0.609185 
0.903418 0.531958 0.13681 
0.282545 0.522647 0.936881 
0.385801 0.944916 0.519865 
0.763956 0.243479 0.56469 
0.595129 0.195287 0.254681 
0.476378 0.248607 0.967084 
0.759532 0.487939 0.843333 
0.464397 0.504362 0.54054 
0.108726 0.745381 0.659476 
0.969919 0.605488 0.320622 
0.17862 0.872266 0.682502 
0.166281 0.356864 0.592034 
0.581223 0.304226 0.642161 
0.204142 0.659395 0.758544 
0.602377 0.838292 0.659392 
0.0583682 0.255759 0.69845 
0.887054 0.427568 0.786982 
0.460599 0.689043 0.547286 
0.117403 0.64124 0.383893 
0.557521 0.749067 0.635866 
0.311816 0.13243 0.364127 
0.191122 0.69356 0.380153 
0.733878 0.538714 0.371018 
0.682306 0.565438 0.509393 
0.574723 0.319637 0.0642308 
0.722009 0.318973 0.12943 
0.192879 0.424412 0.545047 
0.39045 0.114343 0.147862 
0.424107 0.714419 0.241715 
0.276264 0.615736 0.246085 
0.148766 0.636421 0.527066 
0.283781 0.17013 0.700446 
0.264115 0.424415 0.978407 
0.223597 0.270884 0.198832 
0.144823 0.461659 0.653023 
0.767358 0.780275 0.796727 
0.915369 0.723847 0.629803 
0.573785 0.189459 0.527735 
0.722444 0.441168 0.0740725 
0.192698 0.525155 0.586651 
0.62135 0.703508 0.758231 
0.626396 0.905176 0.207958 
0.48868 0.253269 0.464032 
0.673412 0.459505 0.858476 
0.323273 0.0613814 0.646509 
0.198872 0.943719 0.569502 
0.858419 0.457659 0.697184 
0.331887 0.196757 0.196343 
0.291344 0.143492 0.554056 
0.420091 0.322467 0.0320052 
0.692932 0.690659 0.694065 
0.294881 0.31002 0.362926 
0.96824 0.388709 0.377755 
0.493453 0.360598 0.747253 
0.259245 0.54579 0.859722 
0.798484 0.0863211 0.366256 
0.689308 0.594348 0.219094 
0.325771 0.531033 0.562174 
0.244496 0.884103 0.540064 
0.15247 0.399192 0.478639 
0.774167 0.344728 0.699099 
0.83473 0.660243 0.150106 
0.824754 0.470631 0.132238 
0.54104 0.361815 0.143969 
0.761328 0.467809 0.410633 
0.438388 0.426089 0.0401422 
0.311045 0.991766 0.612414 
0.149439 0.20019 0.271091 
0.727353 0.977397 0.472838 
0.0244336 0.363517 0.291047 
0.283829 0.662407 0.146299 
0.326233 0.652109 0.802235 
0.85109 0.739572 0.271717 
0.668335 0.16549 0.275916 
0.499339 0.483481 0.412825 
0.171078 0.617022 0.684179 
0.514534 0.804148 0.683402 
0.0632855 0.55254 0.714182 
0.516511 0.627416 0.954307 
0.960005 0.420862 0.27822 
0.807254 0.890458 0.411967 
0.108345 0.386506 0.822003 
0.38443 0.544697 0.486323 
0.218963 0.494545 0.515573 
0.37966 0.40672 0.266506 
0.430105 0.131217 0.408785 
0.37637 0.633625 0.864261 
0.546374 0.303335 0.721055 
0.773909 0.832678 0.475562 
0.356477 0.852669 0.456069 
0.49281 0.550204 0.470025 
0.259179 0.621567 0.0691844 
0.250129 0.324375 0.506342 
0.602361 0.471895 0.575665 
0.364937 0.298218 0.405233 
0.43451 0.311101 0.471181 
0.413569 0.310026 0.547564 
0.505626 0.0898443 0.399594 
0.937616 0.402185 0.701853 
0.495742 0.91129 0.204064 
0.996129 0.533286 0.335864 
0.376165 0.582717 0.780368 
0.21543 0.433132 0.712364 
0.562731 0.299264 0.443763 
0.444263 0.44631 0.463853 
0.801133 0.519987 0.903787 
0.564538 0.516322 0.352119 
0.11844 0.61973 0.28424 
0.494648 0.517845 0.297905 
0.102119 0.409183 0.340346 
0.257306 0.752867 0.887292 
0.14459 0.474656 0.457498 
0.465583 0.723125 0.137395 
0.895508 0.401495 0.139185 
0.813193 0.696598 0.806739 
0.367351 0.118818 0.862838 
0.841085 0.569563 0.524291 
0.738851 0.415003 0.352237 
0.211442 0.531494 0.0694512 
0.33143 0.734562 0.558323 
0.643174 0.887721 0.703183 
0.941584 0.463544 0.399363 
0.321294 0.462421 0.857997 
0.0895175 0.357335 0.404864 
0.51255 0.168004 0.805625 
0.892673 0.345445 0.379343 
0.645959 0.326816 0.14351 
0.323675 0.151209 0.628812 
0.72797 0.312983 0.934995 
0.628779 0.469311 0.0382745 
0.968605 0.573509 0.59039 
0.81573 0.597439 0.839236 
0.178263 0.396067 0.868775 
0.454846 0.290637 0.777491 
0.812605 0.292297 0.371959 
0.373134 0.981632 0.720634 
0.334909 0.663627 0.0277501 
0.434716 0.962646 0.358734 
0.9135 0.634867 0.69584 
0.660008 0.818361 0.214794 
0.97013 0.412078 0.47323 
0.768625 0.963619 0.394133 
0.456476 0.0817266 0.483956 
0.173232 0.720315 0.299582 
0.462564 0.204285 0.123536 
0.472966 0.217016 0.759816 
0.170301 0.866589 0.566815 
0.12975 0.601684 0.455123 
0.205388 0.686433 0.902576 
0.773965 0.369528 0.887359 
0.104546 0.474378 0.810254 
0.680731 0.341833 0.0631294 
0.755995 0.26678 0.195249 
0.457517 0.561201 0.737007 
0.802667 0.669927 0.902985 
0.642742 0.869353 0.438049 
0.231152 0.589532 0.389662 
0.212846 0.627638 0.455479 
0.174985 0.724548 0.149534 
0.437144 0.872788 0.444018 
0.779566 0.358689 0.796376 
0.71645 0.702386 0.30319 
0.387944 0.37374 0.497322 
0.775651 0.521475 0.569142 
0.136185 0.776577 0.22356 
0.627932 0.544713 0.595426 
0.819744 0.307073 0.838775 
0.28467 0.907543 0.64076 
0.50111 0.0943054 0.317161 
0.359681 0.1217 0.472382 
0.348756 0.544383 0.855229 
0.747795 0.341512 0.279206 
0.481663 0.316854 0.0829127 
0.529366 0.640575 0.747882 
0.058657 0.588163 0.230509 
0.235575 0.762142 0.535287 
0.461003 0.864102 0.269477 
0.769639 0.267049 0.670188 
0.149934 0.378743 0.139567 
0.908827 0.655836 0.5029 
0.306409 0.67721 0.504656 
0.587681 0.923363 0.338496 
0.1414 0.427716 0.210618 
0.424667 0.884512 0.338845 
0.583513 0.934658 0.736033 
0.634966 0.745092 0.258949 
0.673644 0.588002 0.91182 
0.1732 0.719768 0.828055 
0.470422 0.938437 0.576357 
0.875641 0.593089 0.44664 
0.440362 0.273343 0.857841 
0.248007 0.815675 0.640135 
0.964566 0.554073 0.504649 
0.175884 0.301536 0.717927 
0.462426 0.628583 0.603818 
0.860458 0.811985 0.311572 
0.814014 0.556473 0.376334 
0.798268 0.501895 0.722984 
0.428166 0.783597 0.42451 
0.71276 0.115334 0.481798 
0.596735 0.381068 0.711939 
0.156681 0.321539 0.507486 
0.509954 0.153182 0.49728 
0.157675 0.799894 0.634403 
0.812589 0.212356 0.455062 
0.187707 0.31084 0.115077 
0.619834 0.618655 0.553465 
0.550471 0.739606 0.757532 
0.645271 0.231747 0.753285 
0.442409 0.112 0.228004 
0.63301 0.257443 0.0892301 
0.581829 0.475597 0.671135 
0.596578 0.888463 0.506258 
0.1214 0.358138 0.255041 
0.00161989 0.385073 0.659638 
0.216506 0.635287 0.305019 
0.4609 0.183785 0.686002 
0.984064 0.465083 0.59842 
0.580616 0.619629 0.895304 
0.927072 0.505099 0.312225 
0.478978 0.609026 0.0947663 
0.856317 0.332396 0.688832 
0.603657 0.788501 0.561101 
0.752228 0.301585 0.449827 
0.0762088 0.706502 0.597372 
0.450085 0.682789 0.455561 
0.378517 0.453695 0.407036 
0.344284 0.146376 0.784643 
0.859979 0.279985 0.478688 
0.746295 0.787015 0.301695 
0.447551 0.99778 0.50281 
0.915299 0.812536 0.525348 
0.805678 0.73985 0.738286 
0.379006 0.177301 0.549323 
0.442782 0.620988 0.208872 
0.0314582 0.438001 0.413362 
0.418759 0.215821 0.192938 
0.210314 0.224137 0.691628 
0.526521 0.561115 0.554041 
0.406245 0.783401 0.562602 
0.531385 0.829858 0.575727 
0.874862 0.416738 0.27731 
0.389461 0.12496 0.660126 
0.015201 0.669013 0.565214 
0.566829 0.71026 0.308517 
0.688407 0.328332 0.667401 
0.348455 0.874349 0.373991 
0.384665 0.0982787 0.55323 
0.749629 0.103209 0.630377 
0.854186 0.428588 0.86769 
0.684239 0.218932 0.55183 
0.694207 0.144509 0.201306 
0.583794 0.716538 0.831277 
0.81828 0.480981 0.309618 
0.224162 0.249654 0.321409 
0.719354 0.882635 0.447297 
0.438112 0.471286 0.242405 
0.931193 0.227259 0.370165 
0.162351 0.190625 0.36017 
0.257749 0.841502 0.728167 
0.486324 0.40333 0.551828 
0.325811 0.161562 0.29002 
0.571023 0.444705 0.279852 
0.396473 0.572287 0.159983 
0.419342 0.0270899 0.436705 
0.612035 0.909204 0.605774 
0.386571 0.188177 0.713157 
0.602257 0.40545 0.488479 
0.199293 0.735648 0.7114 
0.321866 0.725384 0.65965 
0.498557 0.232169 0.207564 
0.620328 0.599915 0.0679708 
0.775156 0.548893 0.301656 
0.467541 0.0382267 0.574026 
0.915613 0.312351 0.568142 
0.682952 0.0421623 0.66687 
0.769279 0.0538514 0.52283 
0.18058 0.34641 0.205899 
0.723398 0.96319 0.330896 
0.141344 0.756257 0.377714 
0.106293 0.402642 0.726951 
0.506675 0.902002 0.802742 
0.637903 0.509899 0.112541 
0.35351 0.272576 0.198836 
0.895355 0.512427 0.487568 
0.129455 0.192687 0.535096 
0.3534 0.0938709 0.232266 
0.509091 0.241619 0.0454657 
0.599925 0.338008 0.777632 
0.827972 0.350889 0.258886 
0.540901 0.657832 0.0963598 
0.555578 0.63253 0.438748 
0.933039 0.794851 0.345648 
0.389504 0.818282 0.647592 
0.148674 0.283642 0.31259 
0.0339323 0.246966 0.60223 
0.254169 0.825943 0.379724 
0.550165 0.266173 0.263669 
0.447781 0.75643 0.801445 
0.872878 0.538971 0.722049 
0.739757 0.342327 0.381865 
0.26489 0.902721 0.39123 
0.700179 0.829368 0.683439 
0.65401 0.0670621 0.454879 
0.496688 0.193812 0.879446 
0.532841 0.539575 0.957478 
0.821156 0.34538 0.446597 
0.526532 0.0739455 0.722033 
0.852148 0.372302 0.546482 
0.348535 0.19269 0.437999 
0.0955097 0.721373 0.324116 
0.564563 0.270829 0.516984 
0.631179 0.139551 0.799077 
0.563901 0.580274 0.267076 
0.412136 0.374537 0.413056 
0.668719 0.437632 0.67587 
0.432021 0.253532 0.0653596 
0.801261 0.825937 0.254453 
0.395166 0.691797 0.628946 
0.28383 0.134841 0.452438 
0.591184 0.640536 0.802427 
0.880961 0.726359 0.479537 
0.307348 0.232839 0.751167 
0.541953 0.000884114 0.37545 
0.254441 0.33973 0.721867 
0.335325 0.0365349 0.422908 
0.6178 0.508049 0.263738 
0.20247 0.353756 0.437777 
0.0419218 0.586833 0.52606 
0.510189 0.165139 0.287288 
0.271269 0.233015 0.457289 
0.104976 0.827082 0.396959 
0.459937 0.938 0.745709 
0.181026 0.393292 0.769451 
0.796304 0.166339 0.645827 
0.679744 0.453876 0.418712 
0.014257 0.591781 0.66747 
0.521074 0.481011 0.59434 
0.464584 0.850324 0.617881 
0.93553 0.654642 0.587051 
0.545565 0.691891 0.906242 
0.298023 0.24345 0.855344 
0.265707 0.243242 0.123794 
0.46737 0.5059 0.103987 
0.18309 0.370277 0.668902 
0.458331 0.744751 0.364481 
0.000879793 0.53025 0.428102 
0.888135 0.179504 0.649344 
0.440497 0.414483 0.682181 
0.370687 0.300507 0.101091 
0.299186 0.471692 0.0413628 
0.263639 0.98504 0.550346 
0.840092 0.129086 0.5033 
0.367281 0.918192 0.647728 
0.86512 0.213639 0.732001 
0.587759 0.212225 0.630411 
0.755082 0.516979 0.0927069 
0.717569 0.598505 0.0269059 
0.347019 0.371165 0.0292546 
0.481394 0.549202 0.178022 
0.326834 0.485126 0.496555 
0.338426 0.352034 0.665836 
0.0613074 0.479697 0.528991 
0.213846 0.177673 0.5023 
0.333238 0.708208 0.211441 
0.599872 0.858946 0.857934 
0.30933 0.386846 0.423999 
0.262261 0.562747 0.305566 
0.0929428 0.489254 0.182625 
0.136458 0.449707 0.90686 
0.0451684 0.627317 0.431582 
0.6552 0.472181 0.494825 
0.889347 0.732037 0.804944 
0.393334 0.687696 0.129586 
0.450727 0.0270986 0.721668 
0.730674 0.416393 0.823848 
0.659519 0.291774 0.870542 
0.114555 0.130824 0.580397 
0.251171 0.736177 0.80371 
0.967529 0.321229 0.508578 
0.717936 0.471042 0.613195 
0.910885 0.462709 0.63849 
0.648044 0.155192 0.717843 
0.76451 0.466831 0.191865 
0.804121 0.799724 0.402027 
0.411508 0.480167 0.325563 
0.526977 0.731311 0.0621777 
0.294978 0.676878 0.357114 
0.228334 0.503357 0.414479 
0.814774 0.426421 0.754493 
0.0503046 0.69737 0.395041 
0.30543 0.430738 0.172442 
0.66119 0.845087 0.599932 
0.907911 0.318512 0.27821 
0.360468 0.284429 0.895033 
0.214152 0.713651 0.469988 
0.720897 0.475826 0.753486 
0.354141 0.276116 0.599265 
0.636122 0.332266 0.291765 
0.0986772 0.736373 0.451217 
0.215947 0.274123 0.418896 
0.101564 0.829806 0.684524 
0.559591 0.113519 0.542916 
0.618058 0.62453 0.223169 
0.646322 0.630464 0.659365 
0.534163 0.620175 0.173189 
0.824852 0.330874 0.171092 
0.646375 0.595734 0.990974 
0.506517 0.662886 0.0236074 
0.0192273 0.507429 0.237975 
0.512533 0.775266 0.314581 
0.373787 0.190879 0.919187 
0.637427 0.102683 0.525374 
0.247461 0.568622 0.137832 
0.499142 0.229791 0.561624 
0.740442 0.67543 0.0661886 
0.683801 0.837191 0.856445 
0.654569 0.245476 0.274972 
0.0125987 0.318796 0.40408 
0.23768 0.76326 0.177308 
0.508432 0.182696 0.421093 
0.551987 0.992157 0.455372 
0.155886 0.495073 0.260987 
0.543978 0.175405 0.124955 
0.530849 0.740086 0.554395 
0.276887 0.500266 0.116107 
0.439118 0.71412 0.981241 
0.63883 0.149995 0.142688 
0.627418 0.748649 0.972893 
0.603195 0.694004 0.538351 
0.972351 0.392306 0.560586 
0.19042 0.202185 0.432625 
0.266414 0.688981 0.273749 
0.851613 0.698342 0.682365 
0.748366 0.0882852 0.268329 
0.823021 0.208015 0.807755 
0.773301 0.558945 0.211071 
0.180101 0.541571 0.723722 
0.839044 0.817194 0.785188 
0.204199 0.0999534 0.620936 
0.605211 0.833758 0.340451 
0.329117 0.461318 0.240319 
0.521182 0.357558 0.624753 
0.404738 0.065741 0.776025 
0.496667 0.59535 0.816915 
0.980076 0.476749 0.515602 
0.435353 0.587558 0.028746 
0.445115 0.694296 0.713491 
0.863059 0.672745 0.316083 
0.95566 0.229896 0.518531 
0.72827 0.744776 0.649335 
0.524646 0.416111 0.450189 
0.5343 0.843465 0.168137 
0.596538 0.984896 0.554918 
0.688135 0.0319024 0.588997 
0.563058 0.584278 0.0147722 
0.40185 0.352937 0.710839 
0.595961 0.493045 0.966915 
0.761899 0.603999 0.0916869 
0.418461 0.71648 0.865996 
0.0799238 0.465482 0.269971 
0.645515 0.213405 0.38871 
0.141059 0.121172 0.447164 
0.648572 0.626494 0.748762 
0.619 0.759794 0.896442 
0.673784 0.925017 0.546189 
0.512481 0.992624 0.64418 
0.332873 0.86185 0.701992 
0.720412 0.795295 0.416884 
0.383343 0.283116 0.748327 
0.720246 0.0611709 0.380167 
0.693484 0.349391 0.220574 
0.317881 0.768837 0.311265 
0.616442 0.374274 0.0182088 
0.574601 0.935777 0.821944 
0.370975 0.952985 0.402735 
0.665547 0.840639 0.512856 
0.375423 0.853354 0.801516 
0.557398 0.974175 0.231222 
0.696473 0.544845 0.678366 
0.782959 0.614019 0.599608 
0.378706 0.492607 0.189352 
0.399896 0.506748 0.994318 
0.626208 0.321825 0.514689 
0.465146 0.396586 0.267521 
0.132874 0.798093 0.560373 
0.897246 0.355683 0.202277 
0.0497998 0.334951 0.748514 
0.97251 0.522866 0.668162 
0.442603 0.94117 0.261183 
0.665227 0.14376 0.417761 
0.913169 0.56545 0.372455 
0.32254 0.549966 0.0661722 
0.401298 0.607693 0.433116 
0.767791 0.58444 0.704897 
0.342172 0.6077 0.622037 
0.74167 0.633047 0.447537 
0.269601 0.696169 0.590756 
0.590258 0.519029 0.488124 
0.707646 0.179706 0.659378 
0.93107 0.315117 0.645269 
0.650466 0.979669 0.485433 
0.882204 0.594911 0.599959 
0.378264 0.418033 0.818183 
0.80509 0.10968 0.574238 
0.804845 0.828992 0.59868 
0.389164 0.970613 0.594831 
0.654274 0.161008 0.876677 
0.378078 0.803364 0.862252 
0.706758 0.913083 0.629704 
0.382613 0.66112 0.957332 
0.611916 0.0609512 0.323914 
0.437638 0.872225 0.522154 
0.0828991 0.677 0.519505 
0.653219 0.18337 0.486352 
0.289171 0.817705 0.541492 
0.216677 0.132184 0.380587 
0.793381 0.686619 0.279371 
0.26919 0.350312 0.161176 
0.371476 0.726065 0.803249 
0.42087 0.502386 0.81167 
0.619119 0.958771 0.665357 
0.673453 0.66932 0.478966 
0.588467 0.203192 0.333676 
0.875459 0.509412 0.223432 
0.784335 0.825789 0.724137 
0.377166 0.493647 0.636731 
0.171127 0.627373 0.606005 
0.385751 0.257315 0.279035 
0.202043 0.0544245 0.422891 
0.576818 0.0916627 0.434826 
0.810521 0.374989 0.359397 
0.497549 0.465913 0.93408 
0.348533 0.607075 0.312245 
0.841854 0.603287 0.68258 
0.127143 0.765675 0.734431 
0.367371 0.219251 0.810485 
0.643701 0.350861 0.936838 
0.633048 0.784369 0.414818 
0.46722 0.955446 0.44105 
0.843495 0.629139 0.38253 
0.182528 0.725181 0.628193 
0.935597 0.66587 0.265078 
0.598533 0.058009 0.582597 
0.567398 0.628686 0.342936 
0.533338 0.49235 0.160972 
0.374548 0.665166 0.54559 
0.695033 0.511811 0.226117 
0.308854 0.272161 0.956407 
0.267964 0.162176 0.794487 
0.442515 0.853777 0.184473 
0.431579 0.847209 0.10076 
0.466372 0.112375 0.767419 
0.412178 0.763935 0.721784 
0.614378 0.750332 0.0757284 
0.571983 0.798515 0.25084 
0.502975 0.685387 0.816855 
0.575098 0.208061 0.941623 
0.70288 0.597829 0.616948 
0.309817 0.34135 0.558375 
0.584566 0.882082 0.270476 
0.321414 0.419239 0.096708 
0.617974 0.865383 0.117294 
0.575098 0.284841 0.986112 
0.869913 0.562989 0.305053 
0.637939 0.597258 0.144488 
0.617782 0.986032 0.294097 
0.555227 0.528724 0.810294 
0.0203571 0.70728 0.474151 
0.868832 0.415711 0.43818 
0.235305 0.844072 0.466003 
0.29422 0.303819 0.0843826 
0.886983 0.512884 0.56883 
0.609175 0.713161 0.460728 
0.637441 0.549757 0.730971 
0.648476 0.340447 0.414962 
0.479186 0.494766 0.00794558 
0.355917 0.500145 0.925371 
0.666479 0.746737 0.503137 
0.425018 0.574627 0.844098 
0.441014 0.214426 0.616658 
0.492641 0.483272 0.845242 
0.515278 0.178912 0.6188 
0.358817 0.738343 0.0371402 
0.288014 0.974681 0.371972 
0.206558 0.812237 0.263546 
0.734932 0.185778 0.319682 
0.677263 0.330688 0.796885 
0.485508 0.854559 0.744313 
0.751389 0.18792 0.238584 
0.609484 0.31006 0.220765 
0.802706 0.766891 0.659269 
0.30922 0.329269 0.250965 
0.433824 0.677317 0.309552 
0.331636 0.325004 0.475718 
0.0962771 0.179934 0.419757 
0.0353214 0.409225 0.229485 
0.891118 0.188374 0.461946 
0.972302 0.583539 0.73351 
0.256652 0.407659 0.587328 
0.366819 0.99137 0.307446 
0.513894 0.428367 0.204482 
0.46673 0.514062 0.668377 
0.57762 0.434935 0.842271 
0.0759556 0.417359 0.641544 
0.382894 0.648487 0.719021 
0.2566 0.648454 0.672067 
0.503088 0.333381 0.401042 
0.74283 0.867047 0.796605 
0.72534 0.23497 0.388737 
0.428693 0.571874 0.927873 
0.264956 0.359154 0.0348028 
0.187536 0.556206 0.480003 
0.113055 0.479104 0.373017 
0.56802 0.811927 0.495226 
0.560664 0.504028 0.891024 
0.731228 0.720544 0.84437 
0.544874 0.467415 0.0561217 
0.87574 0.427769 0.360087 
0.358019 0.435852 0.981159 
0.300937 0.533017 0.227006 
0.144849 0.524543 0.882776 
0.823209 0.55553 0.144598 
0.654328 0.400293 0.113079 
0.468284 0.253341 0.276312 
0.897159 0.825211 0.444266 
0.276249 0.888822 0.26065 
0.308806 0.592762 0.715406 
0.887999 0.345451 0.838225 
0.680374 0.293842 0.358417 
0.630126 0.228052 0.189735 
0.178825 0.822433 0.357625 
0.372343 0.861243 0.567934 
0.104984 0.291534 0.566896 
0.50937 0.569114 0.378536 
0.759175 0.440624 0.695678 
0.826927 0.507818 0.805799 
0.138024 0.680596 0.723918 
0.511926 0.260872 0.368347 
0.584731 0.553168 0.181678 
0.0591332 0.790838 0.493344 
0.726255 0.816364 0.560695 
0.74972 0.985694 0.559903 
0.60176 0.134769 0.368285 
0.797044 0.50782 0.645594 
0.554948 0.0917189 0.792867 
0.046171 0.614742 0.349774 
0.744664 0.55359 0.956973 
0.658287 0.372422 0.566805 
0.54758 0.922983 0.560991 
0.409695 0.770953 0.300876 
0.185574 0.410692 0.276369 
0.687604 0.450811 0.989067 
0.140472 0.651102 0.868429 
0.378147 0.258121 0.500815 
0.295582 0.532931 0.645358 
0.309602 0.123115 0.157121 
0.745978 0.607616 0.8892 
0.310576 0.725328 0.101227 
0.939411 0.579953 0.250936 
0.250175 0.0747 0.686372 
0.491978 0.654532 0.386938 
0.194128 0.943591 0.466267 
0.100318 0.652425 0.175955 
0.381562 0.536145 0.255504 
0.691392 0.53631 0.300515 
0.742112 0.624102 0.294702 
0.564475 0.156939 0.865472 
0.244292 0.238253 0.796123 
0.542257 0.727118 0.384879 
0.796351 0.444307 0.933197 
0.0574718 0.404405 0.56622 
0.106481 0.487393 0.721423 
0.50138 0.410374 0.810199 
0.298618 0.945524 0.46219 
0.805207 0.391882 0.119949 
0.737452 0.903383 0.255243 
0.643639 0.263109 0.456061 
0.497868 0.793856 0.219131 
0.833699 0.666488 0.46546 
0.669465 0.513853 0.947784 
0.246881 0.741239 0.330828 
0.83678 0.289172 0.764596 
0.55344 0.55436 0.636337 
0.339598 0.612545 0.118125 
0.455061 0.211176 0.348057 
0.10989 0.615165 0.794581 
0.37703 0.33879 0.314355 
0.402946 0.379462 0.0911823 
0.658263 0.384484 0.344929 
0.740729 0.186245 0.85954 
0.814356 0.303033 0.611885 
0.939169 0.736881 0.723523 
0.227671 0.571017 0.646538 
0.351242 0.218552 0.361649 
0.695632 0.614297 0.815718 
0.841587 0.437173 0.20872 
0.299139 0.790507 0.225818 
0.181891 0.793736 0.436378 
0.182336 0.498128 0.790303 
0.895997 0.391901 0.609415 
0.727828 0.741958 0.231246 
0.336608 0.387601 0.909192 
0.358718 0.789306 0.157071 
0.752618 0.562132 0.803128 
0.60679 0.40145 0.182643 
0.302062 0.220421 0.578205 
0.710537 0.552778 0.145502 
0.697415 0.347017 0.483028 
0.326972 0.257682 0.678483 
0.16414 0.551506 0.399805 
0.243484 0.455856 0.838557 
0.227196 0.41786 0.187079 
0.714571 0.17353 0.760196 
0.737538 0.834024 0.210089 
0.299332 0.852972 0.17011 
0.587551 0.190074 0.444386 
0.631881 0.656779 0.397221 
0.464215 0.776469 0.50972 
0.683929 0.862472 0.37134 
0.744858 0.259336 0.282063 
0.721935 0.265812 0.734978 
0.86626 0.787774 0.71146 
0.613885 0.762576 0.17518 
0.654474 0.418554 0.778392 
0.827757 0.392961 0.646893 
0.606135 0.230742 0.85218 
0.33952 0.415684 0.616706 
0.341789 0.0289313 0.518179 
0.411466 0.670042 0.0463528 
0.752607 0.378852 0.585146 
0.777277 0.419876 0.269893 
0.753439 0.404253 0.461155 
0.702383 0.30735 0.587829 
0.527681 0.813414 0.825117 
0.382724 0.224507 0.12369 
0.131568 0.523722 0.112108 
0.643064 0.249394 0.674541 
0.313209 0.0736467 0.309974 
0.446447 0.952217 0.662181 
0.27533 0.405863 0.248021 
0.706214 0.67172 0.379806 
0.928056 0.652504 0.792935 
0.666855 0.228049 0.934024 
0.689492 0.525823 0.0351034 
0.640813 0.75686 0.639514 
0.210462 0.46905 0.928064 
0.567957 0.151783 0.72683 
0.401996 0.154301 0.327007 
0.206029 0.122382 0.739245 
0.283916 0.83308 0.82413 
0.188242 0.539789 0.323383 
0.332053 0.524428 0.402304 
0.352362 0.28478 0.0200884 
0.422828 0.0624117 0.345474 
0.380937 0.44394 0.548687 
0.885644 0.355449 0.758265 
0.790284 0.713605 0.361854 
0.354795 0.35784 0.169761 
0.423832 0.29749 0.22485 
0.549932 0.554657 0.0950394 
0.47001 0.100182 0.152121 
0.546571 0.225873 0.733861 
0.114732 0.254285 0.476983 
0.571529 0.864182 0.783792 
0.537142 0.353158 0.222469 
0.0756291 0.519915 0.464241 
0.667139 0.511205 0.799128 
0.177161 0.433071 0.0745607 
0.674039 0.819616 0.295483 
0.112544 0.226553 0.613845 
0.0889729 0.5466 0.326693 
0.402838 0.0364389 0.250605 
0.898972 0.590218 0.841153 
0.706481 0.243478 0.0662709 
0.219632 0.555508 0.23196 
0.720227 0.679135 0.778633 
0.794582 0.165083 0.729397 
0.233769 0.100813 0.518376 
0.0702766 0.597298 0.598315 
0.290396 0.408374 0.797184 
0.536438 0.0372226 0.532333 
0.432624 0.282149 0.67749 
0.577655 0.122994 0.286779 
0.710921 0.110516 0.561041 
0.272176 0.103827 0.250608 
0.63536 0.3711 0.855769 
0.237055 0.477515 0.243468 
0.729456 0.448715 0.52196 
0.666515 0.899733 0.800325 
0.186961 0.574993 0.823176 
0.547984 0.745985 0.985358 
0.73312 0.720673 0.93089 
0.384333 0.820066 0.234314 
0.645445 0.482643 0.335984 
0.177905 0.417981 0.356431 
0.818265 0.183804 0.287669 
0.496163 0.553976 0.890114 
0.415848 0.030803 0.643158 
0.406069 0.681879 0.386703 
0.317105 0.682893 0.875855 
0.469921 0.0900295 0.858132 
0.64312 0.718434 0.34282 
0.166778 0.308165 0.828333 
0.12142 0.458011 0.577554 
0.457571 0.114949 0.615153 
0.421835 0.449126 0.877764 
0.698008 0.735655 0.573067 
0.563672 0.89976 0.436066 
0.790897 0.887607 0.663132 
0.251856 0.571364 0.558103 
0.940311 0.446578 0.206551 
0.0447504 0.382998 0.480852 
0.353162 0.882952 0.27218 
0.50299 0.353735 0.0134798 
0.262596 0.193777 0.359073 
0.433033 0.177177 0.814314 
0.141487 0.553879 0.638065 
0.396078 0.494543 0.0757452 
0.621637 0.00584506 0.415547 
0.718605 0.924978 0.705888 
0.430498 0.663822 0.799981 
0.324781 0.589167 0.914524 
0.163868 0.339604 0.368589 
0.872428 0.258721 0.649808 
0.629934 0.477357 0.184286 
0.408089 0.886379 0.718775 
0.405116 0.576871 0.67215 
0.738712 0.306228 0.839853 
0.267585 0.343838 0.921429 
0.777771 0.75163 0.555117 
0.698133 0.243555 0.148149 
0.566889 0.0903682 0.173218 
0.717436 0.226839 0.472084 
0.758711 0.862989 0.332108 
0.546851 0.880943 0.69299 
0.424262 0.570531 0.552945 
0.586842 0.115036 0.650077 
0.748771 0.79855 0.875854 
0.151474 0.567075 0.175622 
0.956511 0.464147 0.746232 
0.410209 0.365643 0.935715 
0.778926 0.734517 0.445805 
0.20094 0.254653 0.545984 
0.65048 0.149205 0.614603 
0.662738 0.077254 0.249891 
0.506033 0.248208 0.662945 
0.614348 0.557234 0.860807 
0.497819 0.333872 0.299446 
0.253115 0.343902 0.631986 
0.0376082 0.444459 0.711823 
0.463246 0.774576 0.038386 
0.189523 0.619455 0.118935 
0.462338 0.341319 0.173148 
0.226504 0.488973 0.658324 
0.956981 0.638344 0.433679 
0.755308 0.902983 0.555583 
0.423126 0.436772 0.756798 
0.427924 0.517208 0.408955 
0.08657 0.326637 0.332489 
0.59371 0.286989 0.365785 
0.111905 0.292373 0.766574 
0.244885 0.331431 0.304753 
0.770309 0.154676 0.391671 
0.98203 0.695646 0.663659 
0.350709 0.506352 0.714105 
0.354209 0.595919 0.992928 
0.272357 0.794237 0.11295 
0.215688 0.171941 0.300616 
0.11836 0.825485 0.284632 
0.505192 0.679264 0.266704 
0.697383 0.416587 0.175789 
0.836743 0.655184 0.557775 
0.313081 0.91552 0.755889 
0.10475 0.326478 0.637666 
0.37746 0.736035 0.461135 
0.529214 0.716036 0.463206 
0.423978 0.347545 0.617351 
0.918489 0.524552 0.786146 
0.598753 0.670898 0.959825 
0.355627 0.698786 0.303869 
0.618957 0.805703 0.764663 
0.33775 0.500679 0.790562 
0.777867 0.329051 0.520838 
0.196515 0.269139 0.6269 
0.287346 0.553613 0.47831 
0.57494 0.66559 0.655581 
0.561768 0.371922 0.355723 
0.596689 0.440016 0.393647 
0.464514 0.768593 0.632563 
0.428466 0.191909 0.481868 
0.637245 0.262766 0.596363 
0.317159 0.422045 0.323703 
0.324694 0.614673 0.410641 
0.243131 0.411038 0.475037 
0.404647 0.289216 0.962928 
0.8446 0.65547 0.748551 
0.549922 0.270399 0.897345 
0.576761 0.0239572 0.676678 
0.931959 0.258626 0.448282 
0.526938 0.0812854 0.606238 
0.491695 0.387907 0.940762 
0.46246 0.399723 0.349345 
0.284706 0.253567 0.252689 
0.510195 0.871351 0.361645 
0.200881 0.645235 0.228453 
0.94053 0.718195 0.536305 
0.203975 0.191275 0.61104 
0.906884 0.441174 0.532799 
0.844656 0.190344 0.555066 
0.268177 0.486892 0.756634 
0.679645 0.668487 0.953373 
