# Supplementary material for: Decreases in Gap Junction Coupling Recovers Ca2+ and Insulin Secretion in Neonatal Diabetes Mellitus, Dependent on Beta Cell Heterogeneity and Noise
Source: PLoS Comput Biol. 2016 Sep 28;12(9):e1005116. doi: 10.1371/journal.pcbi.1005116 (PMC5040430; doi:10.1371/journal.pcbi.1005116)
Supplement: S1 File — The ‘read_me.doc’ file included explains how the source code files were used. (ZIP) [file pcbi.1005116.s014.zip › 0B]

NN10A.txt
potential.txt
sodium.txt
potassium.txt
calcium.txt
caer.txt
atp.txt
adp.txt
IRP.txt
PP.txt
DP.txt
FIP.txt
RIP.txt
Cap.txt
time.txt
noise.txt
0.0
