# Supplementary material for: Decreases in Gap Junction Coupling Recovers Ca2+ and Insulin Secretion in Neonatal Diabetes Mellitus, Dependent on Beta Cell Heterogeneity and Noise
Source: PLoS Comput Biol. 2016 Sep 28;12(9):e1005116. doi: 10.1371/journal.pcbi.1005116 (PMC5040430; doi:10.1371/journal.pcbi.1005116)
Supplement: S1 File — The ‘read_me.doc’ file included explains how the source code files were used. (ZIP) [file pcbi.1005116.s014.zip › BetaCell.h]

#ifndef BETACELL_H
#define BETACELL_H

#endif // BETACELL_H
#include <stdio.h>
#include <iostream>
#include <boost/numeric/odeint.hpp>
#include <boost/multi_array.hpp>
#include <boost/numeric/ublas/matrix.hpp>
#include <boost/numeric/ublas/io.hpp>
#include <cassert>
#include <cmath>
#include <ostream>
#include <fstream>
#include <vector>
#include <boost/random/detail/config.hpp>
#include <boost/random.hpp>
#include <boost/random/normal_distribution.hpp>
#include <boost/fusion/container/vector.hpp>
#include <boost/fusion/include/vector.hpp>
#include <boost/fusion/container/vector/vector_fwd.hpp>
#include <boost/fusion/include/vector_fwd.hpp>
#include <omp.h>
#include <string>
#include <algorithm>
#include <boost/math/distributions/skew_normal.hpp>
//#include "ChR2CurrentPulseV3.h"
#include "ChR2Class.h" 
#include <ctime>
using namespace std;
using namespace boost::numeric::odeint;
using namespace boost::math;

typedef boost::numeric::ublas::matrix<double> matrix_type;
//typedef boost::fusion::vector2<double,double> state_type;
 //boost::array<state_type::index,2> shape={{18,2}};
const double R=8.3143 ;
const double Tem=310.15 ;
const double F=96.4867 ;
const double RTF=R*Tem/F ;
const double RTF2=RTF/2 ;
//const double Glucose=8;
const double yini0=-69.8663703359279 ;
const double yini1=7.92502913389466 ;
const double yini2=125.248586232226 ;
const double yini3=7.56138347594955E-05 ;
const double yini4=0.0047417301517704;

vector<double> potential;
vector<double> TimeLoc;
double pMutant;
int totalnodes;
using namespace boost;


double pKATP[2000];
double tOld=0;

const int cellNumber=1000;


typedef boost::array< double,30*cellNumber > state_type;
double gKATPar[2000];
double IKATPvec[2000];
double gCoup[2000];
double gKtoar[2000];
double PCaERar[2000];
double gKCaBKar[2000];
double ATPar[2000];
double PNACAar[2000];
double Prelar[2000];
double Popar[2000];
double KRev[2000];
double gChR2[2000];
double RandomSeed[2000];
vector<int> randomCellVector(cellNumber);
double alphaPos[390];
int* randPos=new int[cellNumber];
double data[100][100];
int NumCols=100;
int NumRows=100;
 double tMax;
double cellClass[1000][2];
double cellPos[cellNumber][3];
int testBool=1;
char* potentialname= new char;
char* timename=new char;
char* cellinfo=new char;
char* calciuminfo=new char;
char* sodiuminfo=new char;
char* potassiuminfo=new char;
char* caerinfo=new char;
char* atpinfo=new char;
char* adpinfo=new char;
char* ikatpinfo=new char;
char* O1info=new char;
char* O2info=new char;
char* C1info=new char;
char* C2info=new char;
//exocytosis variables
char* IRPinfo=new char;
char* PPinfo=new char;
char* DPinfo=new char;
char* FIPinfo=new char;
char* RIPinfo=new char;
char* Capinfo=new char;
char* Noiseinfo=new char;

//
double NN[cellNumber][15];
int CBool[cellNumber]={};
double Frequency=10; 
double delt;
double period1=1000*1/Frequency;

//[ stiff_system_definition
typedef boost::numeric::ublas::vector< double> vector_type;
typedef boost::numeric::ublas::matrix< double > matrix_type;
int numCores=4;

    void BetaSolver( vector_type x , vector_type dxdt , double  dt  )
{

    double t;


double Glucose=11.0;

//if (dt<tMax/4)
//{
 //   Glucose = 3.0;
//}


double tStep=dt;

for(t=0;t<tMax;t=t+dt)
{


/*
if (dt<tMax/4)
{
Glucose=2+( (rand() %200)/1000);
}
if (dt>tMax/4 && dt<tMax/2)
{
Glucose=8+( (rand() %200)/1000);
}
if (dt>tMax/2)
{
Glucose=11+( (rand() %200)/1000);
}
*/

    //srand(1);
int randNum;
randNum=rand() % 100;

if (randNum<2)
{
cout<< "the time is "<<t<<endl;
}

#pragma omp parallel num_threads(numCores)
#pragma omp for
for (int j=0;j<cellNumber;j++)
{

double hPos;

ChR2Current ChR2Info;


hPos=randPos[j]/(10*10);

    int	zPos=floor(hPos);

int xyPos=randPos[j]%(10*10);


double Vm=x[0+j*30];
double Nai=x[1+j*30];
double Ki=x[2+j*30];
double Cai=x[3+j*30];
double Caer=x[4+j*30];
double ATP=x[5+j*30];
double MgADP=x[6+j*30];
double Re=x[7+j*30];
double q_KDr=x[8+j*30];
double d_CaL=x[9+j*30];
double U_CaL=x[10+j*30];
double fus=x[11+j*30];
double p_KDr=x[12+j*30];
double m_Kto=x[13+j*30];
double h_Kto=x[14+j*30];
double E1_tota=x[15+j*30];
double I1=x[16+j*30];
double I2=x[17+j*30];
double O1=x[18+j*30];
double O2=x[19+j*30];
double C1=x[20+j*30];
double C2=x[21+j*30];
    // exocytosis variables
double IRP=x[22+j*30];
double PP=x[23+j*30];
double DP=x[24+j*30];
double RES=x[25+j*30];
double FIP=x[26+j*30];
double RIP=x[27+j*30];
double Cap=x[28+j*30];
    //noise
double Pns=x[29+j*30];


  double KRe=0.000126;
    double Kfa=0.0000063 ;
    double Stoichi=2.5;
    double Rvol=2.5;
    double kATPCa=0.187;
    double kATP=0.000062 ;
    double kADPf=0.0002 ;
    double kADPb=0.00002;

double Naout=140;
double Kout=5.4;
double Caout=2.6;
double Cm=6.158;
double voli=764;
double volER=280;
double fi=0.01;
double fer=0.025;

 double totalATP=ATPar[j];


 double ADPb=totalATP-ATP-MgADP/0.55;

int Test;


int hereV;

double Vsum=0;
double currCellNum=j;
double gCoupEQ;
double Icoup=0;

int NNPos;
int count=0;
for (int f=0;f<15;f++)
{
if (NN[j][f]!=-1)
{
count=count+1;
NNPos=NN[j][f];

 
 //gCoupEQ=abs(gCoup[j]+gCoup[NNPos]);
 if(RandomSeed[j]>RandomSeed[NNPos])
 {
	 gCoupEQ=gCoup[j];
 }
 else
 {

	 gCoupEQ=gCoup[NNPos];
 }

 //Icoup=Icoup+((gCoupEQ-0.5*gCoupEQ)/(1+exp(0.07*((abs(Vm-x[22*NNPos]))-78)))+0.5*gCoupEQ)*(Vm-x[22*NNPos]);
// Icoup=Icoup+(((abs(gCoup[j]+gCoup[NNPos]))/2)+(1/(1+exp(abs(Vm-x[18*NNPos])/25)))*(Vm-x[18*NNPos]);
Icoup=Icoup+((gCoup[j]+gCoup[NNPos])/2)*(Vm-x[30*NNPos]);
//Icoup=Icoup+gCoupEQ*(Vm-x[22*NNPos]);    

}
}


voli=1.049*exp(0.456*count)+738.7;


 Caer=yini4+(fer*voli/2/volER)*(Cm/F/voli*(Vm-yini0)-(Nai-yini1)-(Ki-yini2)-2/fi*(Cai-yini3));

 // Icav

 double RCaLNa=0.0000185 ;
 double RCaLK=0.000367;
 double PCaL=48.9 ;

 // Ikslow

double PKslow=0.2 ;
double nKslow=2.2 ;
double KdKslow=0.00074 ;

// Ikdr

double pKDr=2.1;

double P_PMCA=1.56;
double  K_PMCA=0.00014 ;

// ICRAN params

double PCRAN=0.00764 ;
double  KCaer=0.003 ;
double RNa_K_CRAN=0.8 ;
// double pIbNSC=0.00396 ;
//double pIbNSC=0.00115;
double pIbNSC=0.00396;

double KTRPM=0.00076 ;
double pTRPM=0.0234;
double  RNa_K_TRPM=0.8;


//Ikatp params

 double kdd=0.01 ;
 double ktt=0.05 ;
 double ktd=0.026 ;
 double gKATP=2.31;

 //IKto params

 double GKto=gKtoar[j];


 // NA/Ca exchange params

  double KdNao=87.5 ;
double  KdCao=1.38 ;
double  KdNai=20.75 ;
double  KdCai=0.0184 ;
double  k3=1 ;
double  k4=1 ;
double AmpINaCa=PNACAar[j] ;


 // Na/K pump
double Pii=1.9 ;
double Proton=0.0001 ;
//double Kd_MgATP=0.06 ;
double Kd_MgATP=0.6 ;
double Kd_Nao0=26.8 ;
double Kd_Nai0=5.0 ;
double Kd_Ko0=0.8 ;
double Kd_Ki0=18.8 ;
double delta_Nao=0.44 ;
double delta_Nai=-0.14 ;
double delta_Ko=0.23 ;
double delta_Ki=-0.14 ;
double k1_plus=1.253 ;
double k2_plus=0.139 ;
double k3_plus=6.96 ;
double k4_plus=0.52 ;
double k1_minus=0.139 ;
double k2_minus=0.0139 ;
double k3_minus=13900 ;
double k4_minus=0.348 ;
double PNaK=350;

//Metabolism

double Nt=10;

//ER dynamics

double PCaER=PCaERar[j];
double KCarp=0.0005 ;
double Jserca=PCaER*Cai*Cai/(Cai*Cai+KCarp*KCarp) ;
double Pleak=Prelar[j];
double Jout=Pleak*(Caer-Cai) ;

//Glycolysis and oxidative phosph;
double KmATP=0.5 ;
double hgl=2.5 ;
double Kg=13 ;
double fGlu=ATP/(KmATP+ATP)*pow(Glucose,hgl)/(pow(Kg,hgl)+pow(Glucose,hgl)) ;
//Check the Pop value
double Pop=Popar[j];
double Kop=0.02 ;
double JOP=Pop*Re*pow(MgADP,2)/(pow(MgADP,2)+pow(Kop,2)) ;


//Constant field equations

double Denom1=(1-exp(-Vm/RTF));
double NaCF=(Vm/RTF)/Denom1*(Nai-Naout*exp(-Vm/RTF));
double KCF=(Vm/RTF)/Denom1*(Ki-Kout*exp(-Vm/RTF));
double Denom2=(1-exp(-Vm/RTF2));
double CaCF=(Vm/RTF2)/Denom2*(Cai-Caout*exp(-Vm/RTF2));


//reverse potentials

double EK=RTF*log(Kout/Ki) ;
double ENa=RTF*log(Naout/Nai);
double ECa=RTF*log(Caout/Cai)/2;


double IbNSC1=pIbNSC*NaCF;
double IbNSC2=0.01*KCF ;
double IbNSC0=IbNSC1+IbNSC2;

double dalpha=1/(0.88*exp(-(Vm-3)/50)+0.09*exp(-(Vm-3)/600));
double dbeta=1/(5.48*exp((Vm-3)/12)+1.245*exp((Vm-3)/30));
double VpOpen=pow(d_CaL,2);


//Calcium gating function

double SingleiCaL=0.0676*CaCF ;
double Ualpha=0.0042*2 ;
double Ubeta=0.1159*(-1.15*SingleiCaL*VpOpen+Cai)*2;
//G
//Ultraslow gate
double usalpha=1/(75000*exp(Vm/34));
double usbeta=1/(5000*exp(-Vm/19)+500*exp(-Vm/100));

//ICaL

//double RundownATP=0.3+0.7/(1+pow((0.7/ATP),3));
double RundownATP=1/(1+pow((1.4/ATP),3));
double pO=(VpOpen*U_CaL*(0.4+0.6*fus))*RundownATP;
double ICaL1=RCaLNa*PCaL*pO*NaCF;
double ICaL2=RCaLK*PCaL*pO*KCF;
double ICaL3=PCaL*pO*CaCF;
double ICaL0=ICaL1+ICaL2+ICaL3;

//Ikdr

double alphap=1.1/(25*exp(-(Vm-3)/8)+1*exp(-(Vm-3)/100));
double betap=1.1/(25*exp(Vm/100)) ;
double alphaq=1/800 ;
double betaq=1/(1000*exp(-Vm/8)+100*exp(-Vm/100)) ;
double IKDr2=pKDr*p_KDr*(0.6*q_KDr+0.4)*KCF ;
double IKDr0=IKDr2;

//Ikto

double alpham=0.4/(5.46*exp(-Vm/20));
double betam=0.4/(2.48*exp(Vm/60)) ;
double alphah=1.7/(969*exp(Vm/500));
double betah=1.7/(13.2*exp(-Vm/9)+6.93*exp(-Vm/1000)) ;
double IKto2=GKto*m_Kto*h_Kto*(Vm-EK);
double IKto0=IKto2 ;

//ITRPM

double PoTRPM=1/(1+pow((KTRPM/Cai),1.7)) ;
double ITRPM1=pTRPM*RNa_K_TRPM*NaCF*PoTRPM;
double ITRPM2=pTRPM*KCF*PoTRPM ;
double ITRPM0=ITRPM1+ITRPM2 ;


//IKATP
double residual = 0.0;
double kPrime = 6.2;
double poPrime = 1.0;

double pOatp=(residual)+((1-residual)*(poPrime*0.08*(1+2*MgADP/kdd)+0.89*pow((MgADP/kdd),2))/pow((1+MgADP/kdd),2)/(1+0.45*MgADP/ktd+ATP/(kPrime*ktt))) ;

double IChR2=0;

double dO1=0;
double dO2=0;
double dC1=0;
double dC2=0;
//IChR2=ChR2Current(10000,dt,15000);


//double IChR2=gChR2[j]*Vm*0.3*(O1+0.04*O2);


    //KATP Kir6.2 Mutant equation
    /*
    double numMuts = 100.0;
    
    
    //KATP Mutant equation
    if(t>1000)
    {
        if (j<numMuts)
        {
            pOatp=0.5*pOatp+(1-0.5)*1.0;
            if (pOatp<0)
            {
                pOatp=0;
            }
        }
    }
    */

//ikatp with noise
double IKATP2=gKATPar[j]*pOatp*(Vm-EK)*(1+Pns);
double IKATP0=IKATP2 ;
IKATPvec[j]=IKATP2;
//INaK

double fVm=F*Vm/(R*Tem);
double Kd_Nao=Kd_Nao0*exp(delta_Nao*fVm);
double Kd_Nai=Kd_Nai0*exp(delta_Nai*fVm);
double Kd_Ko=Kd_Ko0*exp(delta_Ko*fVm);
double Kd_Ki=Kd_Ki0*exp(delta_Ki*fVm);
double Nai_=Nai/Kd_Nai ;
double Naout_=Naout/Kd_Nao ;
double Ki_=Ki/Kd_Ki;
double Kout_=Kout/Kd_Ko;
double MgATP_=ATP/Kd_MgATP ;

double a1_plus=(k1_plus*pow(Nai_,3.0))/(pow((1+Nai_),3)+pow((1+Ki_),2)-1) ;
double a2_plus=k2_plus ;
double a3_plus=k3_plus*pow(Kout_,2)/(pow((1+Naout_),2)+pow((1+Kout_),2)-1) ;
double a4_plus=k4_plus*MgATP_/(1+MgATP_) ;
double a1_minus=k1_minus*MgADP ;
double a2_minus=k2_minus*pow(Naout_,3)/(pow((1+Naout_),3)+pow((1+Kout_),2)-1) ;
double a3_minus=k3_minus*Pii*Proton/(1+MgATP_) ;
double a4_minus=k4_minus*pow(Ki_,2)/(pow((1+Nai_),3)+pow((1+Ki_),2)-1);

double denomi=(a1_minus+a1_plus)*a2_minus*a3_minus+a1_plus*a2_plus*(a3_plus+a3_minus)+a2_plus*a3_plus*(a4_plus+a4_minus)+(a2_plus+a2_minus)*a3_minus*a4_minus+(a1_minus+a1_plus)*a3_plus*a4_plus+a1_minus*(a3_plus+a3_minus)*a4_minus+a1_plus*(a2_plus+a2_minus)*a4_plus+a1_minus*a2_minus*(a4_plus+a4_minus);

double numer=a1_plus*a2_plus*a3_plus*a4_plus-a1_minus*a2_minus*a3_minus*a4_minus;

double iglc=(0.4+0.6*exp(-Glucose/5.84));

double vcyc=(numer/denomi)*iglc;

double INaK0=PNaK*vcyc ;
double INaK1=3*INaK0 ;
double INaK2=-2*INaK0 ;


// INaCa slow

double pE1Na=1/(1+pow((KdNai/Nai),3)*(1+Cai/KdCai));
double pE1Ca=1/(1+(KdCai/Cai)*(1+pow((Nai/KdNai),3)));
double pE2Na=1/(1+pow((KdNao/Naout),3)*(1+Caout/KdCao));
double pE2Ca=1/(1+(KdCao/Caout)*(1+pow((Naout/KdNao),3))) ;
double k1=exp(0.32*Vm/RTF) ;
double k2=exp((0.32-1)*Vm/RTF);
double fCa=Cai/(Cai+0.004) ;
double alpha1=pE1Na*(fCa*0.002+(1-fCa)*0.0015);
double beta1=fCa*0.0012+(1-fCa)*0.0000005 ;
double alpha2=fCa*0.00003+(1-fCa)*0.01 ;
double beta2=fCa*0.09+(1-fCa)*0.0001 ;

// IPMCA

double IPMCA0=P_PMCA*pow(Cai,2)/(pow(Cai,2)+pow(K_PMCA,2)) ;
double IPMCA1=-IPMCA0 ;
double IPMCA3=2*IPMCA0;

double kf=k2*pE2Na+k4*pE2Ca;
double kb=k1*pE1Na+k3*pE1Ca ;
double E2_tot=1-E1_tota-I1-I2 ;
double INaCa0=AmpINaCa*(k1*pE1Na*E1_tota-k2*pE2Na*E2_tot) ;
double INaCa1=3*INaCa0 ;
double INaCa3=-2*INaCa0;

// ICRAN

//IKSLOW

double PoKslow=1/(1+pow((KdKslow/Cai),nKslow));
double IKslow2=PKslow*PoKslow*KCF;
double IKslow0=IKslow2;

double PoCRAN=1/(1+exp((Caer-KCaer)/0.003));
double ICRAN1=PCRAN*RNa_K_CRAN*PoCRAN*NaCF ;
double ICRAN2=PCRAN*PoCRAN*KCF ;
double ICRAN3=PCRAN*PoCRAN*CaCF*20 ;
double ICRAN0=ICRAN1+ICRAN2+ICRAN3 ;


double Itot=IbNSC0+IKDr0+IKto0+IKATP0+ITRPM0+ICaL0+INaK0+INaCa0+IPMCA0+IKslow0+ICRAN0+Icoup+IChR2;
double INatot=IbNSC1+ITRPM1+ICaL1+INaK1+INaCa1+IPMCA1+ICRAN1+Icoup/3+IChR2/2;
double IKtot=IbNSC2+IKDr2+IKto2+IKATP2+ITRPM2+ICaL2+INaK2+IKslow2+ICRAN2+Icoup/3;
double ICatot=ICaL3+INaCa3+IPMCA3+ICRAN3+Icoup/3+IChR2/2;

double JGlyc=KRev[j]*fGlu*(Nt-Re);
double JBox=Kfa*(Nt-Re);

    // noise parameters
    double noiseRand = (rand() % 3) - 1;
    double noisey = noiseRand / 80;
    double taup=500;
    
//exocytosis rates between pools
    
    // FUSION POOL EXOCYTOSIS % %
    long double fusionMax = .030;//30 gran/sec
    long double nFuse = 4;
    long double K_I = 0.0022;//2.2uM
    //Hill equation for fusion with plasma membrane
    long double fusion_I = fusionMax * (pow(Cai,nFuse))/(pow(Cai,nFuse) + pow(K_I,nFuse));
    
    //%exocytosis rates between pools%%
    //% r2max = .00014/1000; cN=2; cKi = 2;
    //rate into immediately releasable pool
    long double r1 = 0.020/1000;
    //rate out of IRP
    long double r_1 = 0.025/1000;
    //rates into/out of primed and docked pools, and from reserve
    long double r2 = 0.00012/1000;
    long double r_2 = 0.0012/1000;
    long double Rres=0.00005/1000;
    long double R_res = 0.00004/1000;
    
    // for cAMP later
    long double CaN=4;
    long double Kp = 2.3E-4;
    // %r2 = r2max * Cai^CaN/(Cai^CaN + Kp^CaN);
    long double cN=4;
    long double cKi=2.3E-3;
    // %R_res = R_resmax * ((cAMP^cN)/(cAMP^cN + cKi^cN));
    
    //rate of movement from fusion to release pool (ms)
    long double u2 = 0.003;
    //rate of release (ms)
    long double u3 = 0.00004;
    
    //
    long double Lflux = 5.18E-15*ICaL3/(.00383E-3);
    long double F_md=.01;
    
    
    


dxdt[0+j*30]=-Itot/Cm;
dxdt[1+j*30]=-INatot/(F*voli);
dxdt[2+j*30]=-IKtot/(F*voli);
dxdt[3+j*30]=fi*(-ICatot/(2*F)-Jserca+Jout)/voli;
dxdt[4+j*30]=fer*(Jserca-Jout)/volER;
dxdt[5+j*30]=JOP-((INaK0+IPMCA0)/F+Jserca/2)/voli-(kATP+kATPCa*Cai)*ATP;
dxdt[6+j*30]=-0.55*(JOP-((INaK0+IPMCA0)/F+Jserca/2)/voli-(kATP+kATPCa*Cai)*ATP)+0.55*kADPb*ADPb-kADPf*MgADP;
dxdt[7+j*30]=JGlyc+JBox-JOP*Rvol/Stoichi;
dxdt[8+j*30]=alphaq*(1-q_KDr)-betaq*q_KDr;
dxdt[9+j*30]=dalpha*(1-d_CaL)-dbeta*d_CaL ;
dxdt[10+j*30]=Ualpha*(1-U_CaL)-Ubeta*U_CaL ;
dxdt[11+j*30]=usalpha*(1-fus)-usbeta*fus ;
dxdt[12+j*30]=alphap*(1-p_KDr)-betap*p_KDr;
dxdt[13+j*30]=alpham*(1-m_Kto)-betam*m_Kto ;
dxdt[14+j*30]=alphah*(1-h_Kto)-betah*h_Kto ;
dxdt[15+j*30]=E2_tot*kf+I1*beta1+I2*beta2-E1_tota*(kb+alpha1+alpha2) ;
dxdt[16+j*30]=E1_tota*alpha1-I1*beta1 ;
dxdt[17+j*30]=E1_tota*alpha2-I2*beta2 ;
dxdt[18+j*30]=dO1;
dxdt[19+j*30]=dO2;
dxdt[20+j*30]=dC1;
dxdt[21+j*30]=dC2;
    //exocytosis ODEs
dxdt[22+j*30]=r1 * PP - r_1 * IRP - fusion_I * IRP;
dxdt[23+j*30]=r_1* IRP - (r1+r_2)*PP +r2*DP;
dxdt[24+j*30]=r_2* PP - r2*DP +Rres*RES - R_res*RES;
dxdt[25+j*30]=Rres*RES-R_res*RES;
dxdt[26+j*30]=fusion_I*IRP - u2*FIP;
dxdt[27+j*30]=u2*FIP-u3*RIP;
dxdt[28+j*30]=.0035*fusion_I*IRP;
dxdt[29+j*30]=(-Pns)/taup-(Pns/taup)+noisey;


}


#pragma omp parallel num_threads(numCores)
#pragma omp for
for(int j=0;j<cellNumber;j++)
{
x[0+j*30]=x[0+j*30]+dxdt[0+j*30]*tStep;
x[1+j*30]=x[1+j*30]+dxdt[1+j*30]*tStep;
x[2+j*30]=x[2+j*30]+dxdt[2+j*30]*tStep;
x[3+j*30]=x[3+j*30]+dxdt[3+j*30]*tStep;
x[4+j*30]=x[4+j*30]+dxdt[4+j*30]*tStep;
x[5+j*30]=x[5+j*30]+dxdt[5+j*30]*tStep;
x[6+j*30]=x[6+j*30]+dxdt[6+j*30]*tStep;
x[7+j*30]=x[7+j*30]+dxdt[7+j*30]*tStep;
x[8+j*30]=x[8+j*30]+dxdt[8+j*30]*tStep;
x[9+j*30]=x[9+j*30]+dxdt[9+j*30]*tStep;
x[10+j*30]=x[10+j*30]+dxdt[10+j*30]*tStep;
x[11+j*30]=x[11+j*30]+dxdt[11+j*30]*tStep;
x[12+j*30]=x[12+j*30]+dxdt[12+j*30]*tStep;
x[13+j*30]=x[13+j*30]+dxdt[13+j*30]*tStep;
x[14+j*30]=x[14+j*30]+dxdt[14+j*30]*tStep;
x[15+j*30]=x[15+j*30]+dxdt[15+j*30]*tStep;
x[16+j*30]=x[16+j*30]+dxdt[16+j*30]*tStep;
x[17+j*30]=x[17+j*30]+dxdt[17+j*30]*tStep;
x[18+j*30]=x[18+j*30]+dxdt[18+j*30]*tStep;
x[19+j*30]=x[19+j*30]+dxdt[19+j*30]*tStep;
x[20+j*30]=x[20+j*30]+dxdt[20+j*30]*tStep;
x[21+j*30]=x[21+j*30]+dxdt[21+j*30]*tStep;
x[22+j*30]=x[22+j*30]+dxdt[22+j*30]*tStep;
x[23+j*30]=x[23+j*30]+dxdt[23+j*30]*tStep;
x[24+j*30]=x[24+j*30]+dxdt[24+j*30]*tStep;
x[25+j*30]=x[25+j*30]+dxdt[25+j*30]*tStep;
x[26+j*30]=x[26+j*30]+dxdt[26+j*30]*tStep;
x[27+j*30]=x[27+j*30]+dxdt[27+j*30]*tStep;
x[28+j*30]=x[28+j*30]+dxdt[28+j*30]*tStep;
x[29+j*30]=x[29+j*30]+dxdt[29+j*30]*tStep;
}


if ((t-tOld)>100)
{
tOld=t;
std::ofstream outfile;
outfile.open(potentialname,ios::app);
std::ofstream outfileCalcium;
outfileCalcium.open(calciuminfo,ios::app);
ofstream outfileSodium;
outfileSodium.open(sodiuminfo,ios::app);
ofstream outfilePotassium;
outfilePotassium.open(potassiuminfo,ios::app);
ofstream outfileCaer;
outfileCaer.open(caerinfo,ios::app);
ofstream outfileATP;
outfileATP.open(atpinfo,ios::app);
ofstream outfileADP;
outfileADP.open(adpinfo,ios::app);
ofstream outfileO1;
ofstream outfileO2;
ofstream outfileC1;
ofstream outfileC2;
outfileO1.open(O1info,ios::app);
outfileO2.open(O2info,ios::app);
outfileC1.open(C1info,ios::app);
outfileC2.open(C2info,ios::app);
//exocytosis files
ofstream outfileIRP;
outfileIRP.open(IRPinfo,ios::app);
ofstream outfilePP;
outfilePP.open(PPinfo,ios::app);
ofstream outfileDP;
outfileDP.open(DPinfo,ios::app);
ofstream outfileFIP;
outfileFIP.open(FIPinfo,ios::app);
ofstream outfileRIP;
outfileRIP.open(RIPinfo,ios::app);
ofstream outfileCap;
outfileCap.open(Capinfo,ios::app);
ofstream outfileNoise;
outfileNoise.open(Noiseinfo,ios::app);
    
for (int k=0;k<30*cellNumber;k=k+30)
{
outfile<<x[k]<<' ';
outfileSodium<<x[k+1]<<' ';
outfilePotassium<<x[k+2]<<' ';
outfileCaer<<x[k+4]<<' ';
outfileCalcium<<x[k+3]<<' ';
outfileATP<<x[k+5]<<' ';
outfileADP<<x[k+6]<<' ';
outfileO1<<x[k+18]<<' ';
outfileO2<<x[k+19]<<' ';
outfileC1<<x[k+20]<<' ';
outfileC2<<x[k+21]<<' ';
outfileIRP<<x[k+22]<<' ';
outfilePP<<x[k+23]<<' ';
outfileDP<<x[k+24]<<' ';
outfileFIP<<x[k+26]<<' ';
outfileRIP<<x[k+27]<<' ';
outfileCap<<x[k+28]<<' ';
outfileNoise<<x[k+29]<<' ';
}
outfile<<' '<<endl;
outfileCalcium<<' '<<endl;
outfileSodium<<' '<<endl;
outfilePotassium<<' '<<endl;
outfileCaer<<' '<<endl;
outfileATP<<' '<<endl;
outfileADP<<' '<<endl;
outfileO1<<' '<<endl;
outfileO2<<' '<<endl;
outfileC1<<' '<<endl;
outfileC2<<' '<<endl;
outfileIRP<<' '<<endl;
outfilePP<<' '<<endl;
outfileDP<<' '<<endl;
outfileFIP<<' '<<endl;
outfileRIP<<' '<<endl;
outfileCap<<' '<<endl;
outfileNoise<<' '<<endl;
outfile.close();
outfileATP.close();
outfileADP.close();
outfileO1.close();
outfileO2.close();
outfileC1.close();
outfileC2.close();
outfileCalcium.close();
outfileSodium.close();
outfilePotassium.close();
outfileCaer.close();
outfileIRP.close();
outfilePP.close();
outfileDP.close();
outfileFIP.close();
outfileRIP.close();
outfileCap.close();
outfileNoise.close();

std::ofstream outfile2;
outfile2.open(timename,ios::app);
outfile2<<t+dt<<endl;
outfile2.close();
}
}

#pragma omp barrier
    };
