# Supplementary material for: Decreases in Gap Junction Coupling Recovers Ca2+ and Insulin Secretion in Neonatal Diabetes Mellitus, Dependent on Beta Cell Heterogeneity and Noise
Source: PLoS Comput Biol. 2016 Sep 28;12(9):e1005116. doi: 10.1371/journal.pcbi.1005116 (PMC5040430; doi:10.1371/journal.pcbi.1005116)
Supplement: S1 File — The ‘read_me.doc’ file included explains how the source code files were used. (ZIP) [file pcbi.1005116.s014.zip › BetaCell0.sh]

#!/bin/bash

#Setting the name of the job

#PBS -N Beta_Cell_Cluster_Ramp

#Setting a walltime for the job

#PBS -l walltime=1:00:00

#Selecting processors

#PBS -l nodes=1:ppn=12


#SBATCH --reservation=janus-serial 
cd $PBS_O_WORKDIR


#Execute

g++ -std=c++0x -I /projects/notarya/boost_1_54_0/ -fopenmp RandomVars.cpp -o RandomGenerator
./RandomGenerator

g++ -I /projects/notarya/boost_1_54_0/ -fopenmp MainFile.cpp -o Beta
./Beta 0B >> time_output0.txt
