# Supplementary material for: Decreases in Gap Junction Coupling Recovers Ca2+ and Insulin Secretion in Neonatal Diabetes Mellitus, Dependent on Beta Cell Heterogeneity and Noise
Source: PLoS Comput Biol. 2016 Sep 28;12(9):e1005116. doi: 10.1371/journal.pcbi.1005116 (PMC5040430; doi:10.1371/journal.pcbi.1005116)
Supplement: S1 File — The ‘read_me.doc’ file included explains how the source code files were used. (ZIP) [file pcbi.1005116.s014.zip › RandomVars.txt]

2.17459 0 1.59588 0.0864796 2.13258 198.398 0.479425 0.0005 3.85852 0.000121295 289383 1.02642  
2.3676 0 1.9577 0.100097 2.407 214.139 0.526313 0.0005 4.43868 0.000170336 930886 1.10378  
2.48925 0 2.16934 0.102877 2.07491 211.117 0.563448 0.0005 4.30226 0.000111913 692777 0.370664  
2.51224 0 1.95573 0.087016 2.31852 193.745 0.516571 0.0005 4.13145 0.000132833 636915 0.867862  
2.06614 0 2.4388 0.0981908 2.22818 185.249 0.474976 0.0005 3.29398 7.95617e-05 747793 0.733616  
2.14033 0 2.37563 0.107606 2.42288 207.848 0.50787 0.0005 4.07539 0.000124471 238335 0.435706  
2.17302 0 1.96831 0.117876 2.20103 189.881 0.387091 0.0005 4.07463 0.000101411 885386 1.44218  
1.88155 0 2.12999 0.0777914 2.47793 197.663 0.495692 0.0005 3.55695 0.000120406 760492 1.43511  
2.0243 0 1.99424 0.110696 2.31434 242.204 0.566093 0.0005 4.19331 8.64282e-05 516649 1.2062  
2.62861 0 2.22068 0.0985366 2.55442 221.147 0.4559 0.0005 3.40832 9.65533e-05 641421 0.782528  
2.10921 0 2.49205 0.0858647 1.8323 192.675 0.456437 0.0005 4.45048 0.000125724 202362 0.724013  
2.2794 0 2.09153 0.0999134 2.29799 226.739 0.518127 0.0005 3.20462 0.00012269 490027 1.24676  
2.35206 0 1.90763 0.08709 2.33957 221.789 0.47914 0.0005 3.26855 0.000117587 368690 0.727116  
2.48731 0 2.38764 0.0958204 2.04196 193.401 0.42322 0.0005 3.21277 0.000138911 520059 1.173  
2.63496 0 2.16098 0.105383 2.02705 206.755 0.36973 0.0005 3.80883 6.31702e-05 897763 0.776423  
2.22186 0 2.36786 0.0871 2.12415 192.086 0.441516 0.0005 3.90266 0.000135207 513926 0.929182  
2.19981 0 2.23882 0.0984757 2.14047 239.024 0.501996 0.0005 4.47617 0.000183081 180540 1.16603  
2.42941 0 1.84042 0.0880802 2.24952 176.884 0.43996 0.0005 3.72926 0.00014066 383426 1.29729  
2.0704 0 2.26672 0.0917554 2.42033 204.666 0.522838 0.0005 4.11678 0.000111964 89172 1.34999  
2.15528 0 2.0721 0.096984 2.16265 206.793 0.460049 0.0005 4.22961 0.000124686 455736 0.518655  
2.12467 0 2.41772 0.107876 2.2006 207.874 0.427603 0.0005 4.12506 0.000138205 5211 1.29565  
2.27486 0 2.17814 0.0833072 2.98865 209.008 0.458898 0.0005 4.20178 0.000188467 595368 1.17719  
2.62729 0 2.54474 0.0974473 2.29758 207.073 0.56237 0.0005 3.25708 0.000181175 702567 0.33208  
2.41638 0 2.21249 0.107215 2.26761 205.885 0.479921 0.0005 3.52995 0.000144783 956429 0.6978  
2.27439 0 2.09865 0.108512 2.13575 180.401 0.570406 0.0005 3.82314 0.000149169 465782 0.856317  
2.33757 0 2.37384 0.0962031 2.38704 189.605 0.454435 0.0005 4.20727 0.000102279 21530 1.16919  
2.38548 0 1.85049 0.106615 2.6443 204.771 0.438244 0.0005 4.59537 0.000144561 722862 1.43337  
2.43658 0 2.41648 0.0967215 1.8404 221.945 0.413746 0.0005 3.48059 0.000152789 665123 0.805714  
2.27932 0 2.3866 0.0919515 2.10377 212.918 0.489271 0.0005 3.36775 9.89147e-05 174067 1.21217  
1.94648 0 1.64501 0.0949687 2.57874 190.329 0.465928 0.0005 3.34196 9.52997e-05 703135 1.12783  
2.4809 0 2.13423 0.0876327 2.14188 164.324 0.399065 0.0005 3.5467 9.95525e-05 513929 0.6798  
2.09932 0 2.10807 0.100199 2.55374 194.03 0.488108 0.0005 3.20728 5.58502e-05 979802 0.414243  
2.12475 0 2.50982 0.0983678 2.4469 198.999 0.516958 0.0005 3.87544 0.000128245 634022 0.7615  
2.4135 0 2.39711 0.111781 2.14668 229.467 0.517115 0.0005 4.24128 7.50261e-05 723058 0.383984  
2.47392 0 2.14799 0.109578 2.45792 238.173 0.498689 0.0005 3.54294 0.000145076 133069 0.468054  
2.12683 0 1.65407 0.0913439 2.64195 201.268 0.470042 0.0005 3.67426 0.000152426 898167 1.05307  
2.53672 0 2.34861 0.090964 2.70125 213.28 0.458922 0.0005 3.34654 0.000111031 961393 0.528878  
2.3289 0 2.18799 0.0985405 2.22099 224.618 0.425447 0.0005 3.08748 0.000107644 18456 1.29863  
2.30194 0 1.90755 0.0917761 2.58893 217.091 0.469576 0.0005 3.59996 0.000178495 175011 1.14466  
2.56587 0 2.0783 0.110039 2.86364 211.116 0.488794 0.0005 3.50506 0.000158114 478042 0.704118  
2.40385 0 2.36181 0.0858111 2.38335 217.256 0.456126 0.0005 4.27892 0.000174083 176229 0.706848  
2.49591 0 2.37329 0.0948087 2.24411 225.89 0.43207 0.0005 3.52815 0.000161247 377373 1.48608  
1.57464 0 1.76199 0.0809564 2.85696 196.693 0.428044 0.0005 4.14567 0.000155107 484421 0.316863  
2.44695 0 2.05407 0.106531 2.45501 242.425 0.40474 0.0005 4.53969 0.000130183 544919 1.36646  
2.20989 0 2.09292 0.0989598 2.36535 196.628 0.460129 0.0005 4.57382 0.000133203 413784 0.517804  
2.72752 0 1.87491 0.106005 2.47999 185.083 0.507782 0.0005 4.62099 0.000123389 898537 0.496205  
1.81947 0 2.07177 0.100216 2.55615 167.067 0.496092 0.0005 4.07244 0.000156929 575198 0.640485  
2.06221 0 2.23489 0.101395 1.90401 226.468 0.466834 0.0005 4.58965 0.000105242 594324 1.11667  
2.36539 0 2.13155 0.106108 2.11828 178.958 0.533659 0.0005 3.98234 0.000143901 798315 0.681225  
2.58882 0 2.23059 0.092229 2.23843 235.251 0.464379 0.0005 4.66482 0.000158896 664370 0.566559  
2.69733 0 1.71838 0.101077 2.59749 208.955 0.362029 0.0005 3.85139 0.000116558 566413 0.514497  
2.47158 0 2.13846 0.0983758 2.18592 221.504 0.482409 0.0005 4.55924 0.000144962 803526 1.26871  
2.6302 0 1.6517 0.0879528 2.1107 190.807 0.47851 0.0005 4.07075 0.000170062 776091 0.253103  
2.59991 0 2.54439 0.0892494 2.28078 229.869 0.45126 0.0005 3.89024 0.000112985 268980 0.418033  
2.27147 0 2.08265 0.0963663 2.85198 211.704 0.366301 0.0005 3.9493 0.000166957 759956 1.37981  
2.47807 0 2.25806 0.09376 2.4235 170.329 0.505146 0.0005 3.8234 0.000155159 241873 0.719227  
2.21465 0 2.18907 0.107867 1.94065 189.824 0.466043 0.0005 2.96929 0.000124005 806862 0.824613  
2.1924 0 2.31946 0.0881577 2.10733 214.741 0.429122 0.0005 4.0684 0.000111982 999170 1.1178  
2.32222 0 1.72339 0.0976948 2.11159 206.928 0.477709 0.0005 4.22516 0.000140456 906996 0.731136  
2.43561 0 2.0398 0.0885804 2.0717 178.08 0.429773 0.0005 4.24239 0.000188711 497281 0.364546  
2.51484 0 1.86912 0.08882 2.30114 232.856 0.481681 0.0005 3.75365 0.00011772 702305 1.49915  
2.35685 0 2.20021 0.0934696 2.03485 183.96 0.538675 0.0005 4.68164 0.000126805 420925 1.18523  
2.08946 0 2.38546 0.094781 1.89805 222.053 0.399616 0.0005 3.70713 0.000136842 477084 1.4752  
2.25734 0 2.28909 0.104602 2.6007 212.097 0.4004 0.0005 4.83188 0.000160579 336327 0.970887  
2.28029 0 2.30663 0.130505 2.07411 202.395 0.479462 0.0005 3.85107 0.000107875 660336 1.45174  
2.35576 0 2.25589 0.087932 2.21068 176.552 0.578078 0.0005 3.8121 0.000120941 126505 1.33195  
1.99792 0 2.00255 0.0956895 2.12055 199.769 0.378914 0.0005 3.61297 9.68669e-05 750846 0.67215  
2.24707 0 2.09176 0.0872392 2.51584 195.107 0.425449 0.0005 3.88276 0.000130429 621729 0.402547  
2.74843 0 2.10368 0.0846031 2.38479 160.428 0.422309 0.0005 3.44144 0.000147371 661313 1.06701  
2.48728 0 2.05202 0.0844895 2.42146 222.825 0.499518 0.0005 4.17062 9.84838e-05 925857 0.254169  
2.54107 0 2.04454 0.0992286 2.18782 185.27 0.503855 0.0005 3.78363 0.000140578 616124 0.554358  
1.84058 0 2.23326 0.0967663 2.15046 222.81 0.49211 0.0005 4.85638 8.77607e-05 353895 0.970193  
2.20352 0 2.3804 0.106791 2.22234 201.337 0.405641 0.0005 4.52829 8.67335e-05 819582 0.56348  
2.41163 0 2.15045 0.106789 2.62528 191.478 0.482107 0.0005 4.09566 0.000123645 100545 0.281298  
2.46328 0 2.31785 0.092478 2.269 194.9 0.535843 0.0005 3.42925 0.000133268 898814 0.744477  
2.21738 0 2.35493 0.10215 2.1602 218.078 0.420186 0.0005 3.04911 9.42371e-05 233367 1.18032  
2.32764 0 1.99112 0.0799101 2.24149 166.854 0.449687 0.0005 4.33094 0.000173057 515434 0.302357  
2.06898 0 2.19427 0.0917643 2.367 193.167 0.414329 0.0005 3.91439 0.000110578 990364 0.548457  
2.24522 0 2.05931 0.104995 2.19782 190.43 0.456697 0.0005 4.18581 0.000114109 344043 0.338113  
2.65757 0 2.08469 0.109795 2.25173 198 0.466693 0.0005 3.24201 0.000197613 313750 0.842881  
2.49965 0 2.29603 0.116145 2.50383 202.322 0.49783 0.0005 4.10536 7.59628e-05 171087 0.924273  
2.32838 0 2.17623 0.105587 2.18343 204.223 0.495902 0.0005 3.27245 0.000109434 426808 0.421187  
2.19145 0 1.63263 0.108786 2.51755 217.167 0.483488 0.0005 3.77052 0.000149136 117276 0.632904  
2.47294 0 2.37414 0.105473 2.43675 182.11 0.502063 0.0005 3.77077 0.000116666 947178 0.606233  
2.57408 0 2.07776 0.0991081 1.87783 208.162 0.44216 0.0005 3.42642 0.000103088 695788 1.09743  
2.04732 0 2.4276 0.100285 2.46657 239.597 0.481882 0.0005 3.42723 0.000134135 393584 0.652977  
2.48085 0 2.09099 0.0955085 2.34152 196.332 0.42699 0.0005 4.25912 7.09609e-05 705403 1.08844  
3.11265 0 2.24095 0.0951853 1.93078 207.247 0.464047 0.0005 5.00796 8.10985e-05 502651 0.759182  
2.04256 0 2.35482 0.0976977 2.67202 187.581 0.368183 0.0005 3.6406 6.42235e-05 392754 0.495647  
2.3745 0 2.08323 0.0921421 2.29162 253.595 0.409635 0.0005 4.3224 8.98948e-05 612399 0.418684  
2.40626 0 1.91521 0.0920691 2.27999 161.875 0.389147 0.0005 3.72704 0.000143081 999932 1.2865  
2.62566 0 2.01644 0.103883 2.37952 209.919 0.472318 0.0005 4.81129 8.19263e-05 95060 0.829016  
2.26399 0 2.11768 0.104387 2.46943 225.951 0.425497 0.0005 3.90603 0.000139633 549676 1.28263  
2.41083 0 1.74751 0.10435 2.28909 216.357 0.502563 0.0005 3.90715 0.000118774 993368 1.48593  
2.18957 0 2.37293 0.0830362 2.31182 217.652 0.410853 0.0005 4.18941 0.000117958 947739 0.854523  
2.4042 0 2.1897 0.104858 2.38561 215.284 0.470421 0.0005 4.54046 8.79008e-05 210012 0.802856  
2.28023 0 2.29191 0.0832372 2.17894 197.433 0.447777 0.0005 3.96583 0.00014454 636226 0.270711  
2.5 0 2.08036 0.0794178 2.70042 186.868 0.412801 0.0005 4.5326 7.86017e-05 698586 0.802519  
2.6505 0 1.71936 0.0928754 2.55777 220.56 0.481047 0.0005 4.26203 9.518e-05 348094 1.05592  
2.36403 0 2.10766 0.0929926 2.38696 205.013 0.460273 0.0005 3.94684 0.00014353 297539 1.16562  
1.96649 0 1.99527 0.105955 2.58396 211.025 0.514044 0.0005 3.54348 0.000173187 140795 0.324843  
2.35413 0 2.2458 0.0791406 2.29247 173.711 0.47082 0.0005 3.9963 9.11839e-05 480570 1.42599  
2.21796 0 2.02667 0.0736947 2.35416 173.628 0.489822 0.0005 3.99345 0.000100001 651434 1.07551  
2.17861 0 2.18328 0.110915 2.63176 211.336 0.423229 0.0005 3.60417 0.000125801 960378 0.918695  
2.48379 0 2.24956 0.0955708 2.17187 211.958 0.391425 0.0005 4.01011 0.000158265 97467 0.508858  
2.0021 0 2.37438 0.0934823 2.38933 221.465 0.407257 0.0005 4.00692 0.000128448 66601 0.98146  
2.5096 0 1.88628 0.105115 2.8845 209.635 0.513395 0.0005 4.08711 0.000185199 710097 0.523434  
2.63485 0 2.14148 0.0896487 2.35159 244.65 0.421879 0.0005 3.84266 8.807e-05 612902 0.471274  
2.30276 0 2.17539 0.098216 2.4262 216.746 0.409706 0.0005 3.58907 0.000126633 573317 1.33753  
2.41442 0 2.11747 0.0995021 2.02823 207.889 0.423748 0.0005 3.7031 0.000115852 570492 1.39041  
2.61917 0 2.61861 0.0998119 2.48786 225.375 0.40997 0.0005 4.40467 0.000135235 926652 0.51946  
2.46427 0 2.32624 0.0827147 2.47965 189.004 0.403655 0.0005 3.54183 0.000145752 260756 0.787134  
2.1284 0 1.78655 0.101676 2.30222 187.806 0.485141 0.0005 3.73686 0.000105593 997301 1.42584  
2.4192 0 2.26495 0.0942275 2.6909 207.242 0.385193 0.0005 4.08597 0.000129892 560280 1.14886  
2.01457 0 2.01805 0.100729 2.63293 185.35 0.440852 0.0005 4.23142 0.0001436 724286 0.359383  
2.42601 0 2.13219 0.100802 2.18555 203.827 0.482938 0.0005 4.02502 0.00011999 209441 1.05398  
2.54342 0 2.42041 0.0919281 2.48757 182.471 0.426641 0.0005 4.41687 0.000178022 953865 1.11966  
2.22139 0 2.0975 0.102864 2.24142 209.601 0.496461 0.0005 3.73736 0.000119457 429689 1.33676  
2.59956 0 1.96621 0.0938985 2.55872 179.291 0.426792 0.0005 3.5611 0.000128074 228444 0.399851  
1.97566 0 2.08472 0.0874711 2.05009 147.406 0.414032 0.0005 3.67939 0.000174383 346619 0.693038  
2.04882 0 2.01272 0.0916673 2.00326 194.273 0.48728 0.0005 4.07444 0.000106922 558440 0.992445  
2.40174 0 1.75319 0.0999411 2.30063 241.056 0.477079 0.0005 4.45355 0.000130209 744729 0.830254  
2.26495 0 1.91248 0.0961152 2.35979 173.33 0.440657 0.0005 4.11131 0.000145484 958031 1.12154  
2.55363 0 1.8522 0.105295 1.87397 196.778 0.47067 0.0005 4.62984 0.000141197 108117 0.750792  
2.15684 0 2.27685 0.106588 2.49424 195.873 0.51573 0.0005 3.6938 0.000175635 738097 1.14874  
2.37543 0 2.39686 0.0921811 2.16128 210.042 0.528617 0.0005 4.13589 0.000132124 905771 0.423986  
1.8646 0 2.31069 0.087472 2.45806 209.243 0.458046 0.0005 3.40135 0.000116819 834481 1.15081  
2.04057 0 2.21538 0.105223 2.17321 171.586 0.517903 0.0005 3.73348 0.00018064 890675 1.27782  
2.45418 0 2.21062 0.0972451 2.49539 199.087 0.427344 0.0005 3.60478 5.77643e-05 120709 0.386692  
2.77787 0 1.81333 0.096402 2.16615 206.546 0.440472 0.0005 4.31011 0.000106835 698927 0.86407  
2.46623 0 1.99385 0.0915556 2.27829 195.909 0.471811 0.0005 3.67996 0.000108628 704567 1.29722  
2.45222 0 1.95536 0.105141 2.3359 196.19 0.487061 0.0005 4.10457 0.000143038 777856 1.29461  
2.45807 0 2.14134 0.0981426 2.10931 224.148 0.452516 0.0005 3.49807 0.000122255 179497 0.334973  
2.21815 0 2.39455 0.098495 2.62028 231.007 0.497721 0.0005 4.08472 0.000155877 872353 1.37244  
2.05322 0 2.2389 0.0826823 2.27658 203.124 0.455887 0.0005 4.59531 0.000119718 254586 0.91522  
2.02463 0 2.12093 0.0971799 2.41165 196.627 0.508721 0.0005 3.93975 0.000132495 276965 0.606482  
2.34214 0 2.41151 0.0962393 2.33444 227.779 0.43392 0.0005 4.36189 0.000190177 455306 0.712044  
2.10852 0 2.20861 0.0974363 2.50294 167.13 0.462216 0.0005 3.74668 9.40632e-05 964683 1.49457  
1.99323 0 1.97517 0.0951068 2.0488 196.784 0.470899 0.0005 4.01664 0.000192698 406219 0.649668  
2.49931 0 1.89294 0.0883556 1.91276 194.602 0.523158 0.0005 3.12471 0.000137432 28624 0.517192  
2.7102 0 2.30618 0.0928516 2.45693 248.301 0.413749 0.0005 3.41945 0.000106077 51528 0.51735  
2.51361 0 1.99083 0.0843741 2.42303 196.134 0.457121 0.0005 4.07481 0.000140632 332871 1.02067  
2.01716 0 2.23545 0.0885011 2.19135 223.189 0.370011 0.0005 4.67475 9.07e-05 805732 1.39091  
2.26155 0 1.82372 0.0941343 2.49843 233.338 0.460307 0.0005 3.60424 0.000127127 48829 0.825319  
2.08856 0 1.95873 0.0981665 1.81322 174.308 0.487216 0.0005 3.77796 0.000169159 409503 0.820307  
2.13995 0 2.28792 0.092904 2.19514 182.204 0.424011 0.0005 3.55133 0.000129872 530019 1.4831  
2.33744 0 2.33339 0.0896772 2.26633 199.337 0.461436 0.0005 4.17415 8.71655e-05 258270 1.42132  
2.40039 0 2.24194 0.0987622 2.19611 231.63 0.490673 0.0005 4.36579 0.000105133 363368 1.48572  
2.18357 0 1.94426 0.0848768 2.41218 167.459 0.530284 0.0005 4.42167 0.000116448 959708 0.814601  
2.45693 0 2.44852 0.0878884 2.46183 172.386 0.498607 0.0005 4.20446 0.000136046 486715 0.501082  
2.39793 0 2.21899 0.0847 2.50459 219.787 0.497567 0.0005 3.33838 0.000101434 226340 1.05674  
2.50101 0 2.31937 0.0968676 2.38135 234.526 0.562545 0.0005 3.8468 0.000152992 518149 0.507185  
2.96644 0 2.3724 0.109813 2.17187 209.882 0.487426 0.0005 3.62585 0.000126414 747796 0.902302  
2.26878 0 1.87905 0.106955 2.69403 176.735 0.510643 0.0005 3.36969 3.57757e-05 700723 0.410234  
2.45061 0 1.90213 0.102101 2.39404 223.507 0.414691 0.0005 3.74167 0.000170659 142618 0.922774  
2.49997 0 2.40361 0.111908 2.30492 193.792 0.507005 0.0005 4.1989 0.000200767 2245 0.311305  
2.42201 0 1.99443 0.0934234 2.15821 226.328 0.427008 0.0005 3.40926 0.000103995 122846 0.708886  
2.01292 0 1.83496 0.0885515 2.57326 197.121 0.510007 0.0005 4.85021 0.000132902 493451 0.618528  
1.99671 0 1.70723 0.0893493 2.70881 198.527 0.447386 0.0005 4.53319 0.000166309 892921 0.834745  
2.14639 0 2.27016 0.100455 2.48258 207.845 0.444884 0.0005 4.46014 0.000156523 243555 1.13516  
2.45663 0 1.90997 0.0859694 2.56044 172.589 0.401682 0.0005 3.56979 0.000154171 192379 0.816571  
2.67094 0 1.72557 0.102762 2.43446 200.541 0.462726 0.0005 3.82907 8.1763e-05 597488 0.289423  
2.54783 0 1.98316 0.0889892 2.41162 216.981 0.450998 0.0005 3.5343 0.000121783 537764 1.03737  
2.26442 0 2.17638 0.0993069 1.77856 205.519 0.455062 0.0005 4.06903 0.000105793 888228 1.31332  
2.21581 0 2.02956 0.101912 2.31076 219.77 0.446495 0.0005 4.24072 0.000152231 469841 0.327238  
2.05296 0 2.03143 0.101343 2.70067 188.359 0.403821 0.0005 3.94131 0.000138086 792350 1.42035  
2.32985 0 2.10961 0.107081 2.48179 190.267 0.414705 0.0005 4.42699 0.000105628 165193 0.824269  
2.28979 0 2.00419 0.0981168 2.36207 214.091 0.520583 0.0005 3.46931 0.000126899 441500 1.19714  
2.21023 0 1.8966 0.0886943 2.1813 208.095 0.436633 0.0005 3.65025 4.46286e-05 757034 1.43076  
2.24897 0 2.40421 0.0995486 2.61097 205.87 0.439053 0.0005 4.30542 0.000168571 87764 0.403872  
2.44608 0 2.29181 0.111647 2.58234 209.708 0.488356 0.0005 4.62914 0.000195398 470124 1.40892  
2.4352 0 2.26562 0.111395 2.18724 204.206 0.413944 0.0005 3.12962 0.000124026 324914 0.564455  
1.87367 0 2.46596 0.101925 2.86918 210.96 0.506621 0.0005 3.75729 0.000120026 936987 0.702564  
2.07801 0 1.80496 0.0975769 2.51694 183.944 0.496971 0.0005 4.36619 0.000159717 275856 0.353637  
2.33339 0 2.48756 0.105722 1.92183 182.647 0.459359 0.0005 5.0221 0.000129133 373743 1.2307  
2.27124 0 1.53995 0.108719 2.5147 199.506 0.477723 0.0005 3.83298 0.00014596 346491 0.567571  
2.4608 0 2.04465 0.0925753 2.49472 192.699 0.471209 0.0005 3.91267 0.000141554 322227 0.44227  
1.88299 0 2.37079 0.115258 2.18401 246.713 0.523275 0.0005 3.83261 0.000128126 148365 1.16937  
2.09771 0 2.4921 0.0818431 1.98888 209.683 0.452706 0.0005 4.71709 0.000154593 709859 0.518812  
2.27866 0 1.93285 0.0988565 2.02612 221.748 0.439393 0.0005 4.38554 0.000108509 281936 0.962123  
2.008 0 1.8706 0.0951306 1.95122 198.541 0.545425 0.0005 4.18259 0.000114649 151432 0.921904  
2.11968 0 1.74454 0.115107 2.47199 203.974 0.470457 0.0005 4.11338 0.000129659 452551 0.681182  
2.25427 0 1.73229 0.102915 2.185 237.134 0.403852 0.0005 5.18833 9.3708e-05 316437 1.311  
2.1768 0 2.03952 0.0943471 2.47822 220.742 0.476692 0.0005 4.57331 0.000130944 899228 0.846687  
2.3493 0 2.00821 0.102721 2.73755 190.315 0.448017 0.0005 3.65233 0.000114282 153275 1.1359  
2.16513 0 2.4128 0.108349 2.2405 193.127 0.525219 0.0005 3.8776 0.000140899 975407 0.326524  
2.64303 0 2.02598 0.0973572 2.15769 212.975 0.435117 0.0005 4.24635 0.000128092 901474 0.54189  
2.64319 0 1.91773 0.0932352 1.8706 205.981 0.44088 0.0005 3.3697 0.000104065 276121 0.281468  
2.26058 0 2.22041 0.0879413 2.10401 249.555 0.531484 0.0005 4.3494 0.000128894 468858 0.342367  
2.38979 0 2.01646 0.0916663 1.97373 169.532 0.404464 0.0005 3.33013 9.69652e-05 794395 1.18343  
1.84808 0 2.50629 0.0695706 2.58878 217.609 0.460256 0.0005 3.8635 0.000176413 36029 0.466084  
2.59188 0 1.77131 0.0990401 2.18418 161.723 0.38641 0.0005 4.14068 0.000139429 661237 1.19625  
2.38097 0 2.22915 0.105528 1.89593 202.573 0.476991 0.0005 4.89601 0.000136679 908235 0.586848  
2.34854 0 2.24068 0.0809801 2.05014 213.188 0.44582 0.0005 3.27558 0.000135321 573793 0.323716  
1.95999 0 2.05907 0.103744 2.45625 260.842 0.430554 0.0005 4.06537 0.000139181 65818 1.05271  
2.5919 0 2.08957 0.0898469 2.12599 215.329 0.600959 0.0005 4.67567 8.14668e-05 894428 1.01201  
2.47817 0 2.35015 0.0838181 2.52741 226.947 0.459321 0.0005 4.58637 6.72286e-05 366143 0.738453  
2.35231 0 2.03492 0.0943768 2.40668 192.608 0.561999 0.0005 4.7585 8.80966e-05 231011 0.337294  
2.96623 0 2.35604 0.110076 2.11236 219.421 0.518756 0.0005 3.09997 0.000141031 335928 1.2519  
2.68906 0 2.07236 0.105032 2.59834 205.829 0.407183 0.0005 3.44026 0.000149239 639529 1.437  
2.13606 0 2.54111 0.101834 2.19249 191.55 0.402106 0.0005 4.12877 0.000135616 318776 1.13267  
2.35804 0 2.07213 0.0855563 2.34732 203.797 0.440546 0.0005 4.28323 0.000156428 322404 0.587203  
2.38766 0 1.81735 0.106503 2.5731 208.816 0.445725 0.0005 3.22601 0.000150908 964443 0.546026  
2.28981 0 2.01781 0.102263 2.46679 210.86 0.409465 0.0005 4.40514 0.000161403 255763 0.408983  
2.50161 0 1.78421 0.0948923 2.4105 211.49 0.407391 0.0005 4.4962 8.99505e-05 114613 1.37534  
2.31325 0 2.59112 0.0850095 2.17454 192.87 0.520935 0.0005 3.7534 0.000157651 854538 0.571698  
2.61154 0 2.56983 0.0946398 2.22465 197.423 0.470466 0.0005 4.04902 0.000134738 118606 1.08873  
2.34504 0 2.41289 0.103844 2.4018 197.337 0.49485 0.0005 4.33859 0.000166474 436840 0.893497  
2.31983 0 1.92343 0.0944084 2.34554 218.683 0.483765 0.0005 4.66086 0.000120091 2904 0.957011  
2.08117 0 2.16422 0.0854305 2.08555 184.909 0.498018 0.0005 4.04567 0.000130297 344818 0.297989  
2.22835 0 1.82468 0.0941172 2.19949 171.289 0.47223 0.0005 3.58205 0.000130072 235128 0.305101  
2.16078 0 2.31823 0.101542 2.10709 232.563 0.497419 0.0005 3.67258 0.000135598 670688 0.387867  
2.32058 0 2.06249 0.0900449 2.37262 196.227 0.478317 0.0005 4.41575 7.95478e-05 797369 1.39486  
2.09993 0 2.28871 0.117158 1.97777 193.495 0.443559 0.0005 4.1322 0.000104923 67917 0.883476  
2.28363 0 2.14888 0.0954318 2.48646 162.459 0.536718 0.0005 4.1684 0.000133031 569917 1.08254  
2.40906 0 2.10359 0.0985675 2.78802 197.904 0.457579 0.0005 4.17281 7.49099e-05 466996 0.32252  
2.10982 0 2.52542 0.0918778 2.31521 209.244 0.487148 0.0005 3.93737 0.000165453 43324 0.367505  
2.31784 0 1.94686 0.0880249 2.17916 206.224 0.471869 0.0005 4.09064 0.000104521 987743 1.09212  
2.58297 0 2.43463 0.0977595 2.33434 205.003 0.530784 0.0005 4.65788 9.47323e-05 259470 0.868912  
2.45515 0 1.97648 0.0928728 2.14813 178.048 0.461425 0.0005 4.54466 0.000163605 512183 0.59291  
1.64526 0 2.19183 0.0939385 2.19542 176.32 0.464204 0.0005 4.50291 0.000118341 298490 0.473556  
2.27464 0 1.9921 0.101463 2.29727 208.431 0.460616 0.0005 4.19881 0.000100362 295499 1.30353  
2.56242 0 2.69975 0.0912965 2.72636 215.735 0.468001 0.0005 4.69338 0.00011208 689772 0.309909  
2.10514 0 1.94926 0.107578 2.56314 201.851 0.466751 0.0005 4.09578 0.00018298 206725 0.690708  
2.43989 0 1.87575 0.0931221 2.57476 206.653 0.44209 0.0005 3.76741 0.00013608 385644 0.589965  
2.71429 0 1.98691 0.0956303 2.05586 222.775 0.448451 0.0005 3.64851 0.000100278 755590 1.20619  
2.09993 0 2.20292 0.102624 2.10595 192.199 0.459957 0.0005 4.48554 0.000116609 617505 0.792516  
2.4164 0 2.2412 0.10195 1.89346 179.748 0.388347 0.0005 4.05037 0.000112853 268139 0.581295  
2.44085 0 2.25349 0.0845165 2.20654 171.487 0.504675 0.0005 3.39665 7.04473e-05 502954 1.48233  
2.28288 0 2.02796 0.109735 2.54137 188.488 0.386136 0.0005 4.42758 0.000123525 469786 0.854924  
2.07675 0 2.22901 0.0764946 2.62294 198.109 0.509268 0.0005 3.43658 0.000162146 907669 0.571067  
2.29899 0 2.21382 0.107799 2.68694 210.777 0.499518 0.0005 3.86401 0.000144279 338082 0.672962  
2.0798 0 2.15102 0.0975396 2.39701 188.948 0.396307 0.0005 4.07649 0.000147122 308542 1.4626  
2.21358 0 2.02845 0.101777 2.57031 198.249 0.53068 0.0005 4.65992 0.000121208 388464 1.23272  
2.63642 0 2.06688 0.105797 2.325 225.058 0.489267 0.0005 3.99638 0.00015109 110197 0.345421  
2.39769 0 2.45358 0.0993078 2.74581 233.867 0.441408 0.0005 3.12804 0.000156912 939507 0.461284  
2.13862 0 2.09199 0.097476 2.2485 209.234 0.484889 0.0005 3.81415 0.000159733 759355 0.529207  
2.16801 0 1.88557 0.10829 2.36217 171.342 0.524088 0.0005 3.97399 0.000135603 228804 1.31399  
2.20474 0 2.26848 0.100681 2.29195 192.673 0.550829 0.0005 4.05915 0.000124282 376348 1.05139  
1.89676 0 2.29168 0.0822294 2.79257 183.569 0.479034 0.0005 4.35361 0.00017608 278611 0.285551  
2.11839 0 1.68416 0.0970928 2.37946 211.133 0.473281 0.0005 3.46918 8.73842e-05 573622 0.35738  
2.1897 0 2.4078 0.103298 2.14241 176.248 0.520225 0.0005 3.1639 0.000144809 127828 0.799098  
2.27509 0 2.00906 0.0946416 1.84568 242.131 0.500508 0.0005 3.74679 0.000137731 949299 1.14881  
2.2343 0 2.05213 0.103863 2.62927 200.613 0.446917 0.0005 3.37495 9.33691e-05 887343 0.450175  
2.07461 0 2.12563 0.096887 2.48364 185.207 0.446088 0.0005 3.99187 7.12914e-05 195746 1.46794  
2.37407 0 1.81916 0.107463 2.10776 187.882 0.520721 0.0005 3.83697 0.000149802 35568 0.335761  
2.25524 0 1.91428 0.096474 2.75359 212.457 0.470981 0.0005 3.88347 0.000122592 354340 0.918644  
2.14534 0 2.31297 0.107305 2.2828 219.731 0.443701 0.0005 3.93649 0.000120695 755422 0.790128  
2.12717 0 2.26517 0.0975221 2.96777 215.736 0.516177 0.0005 4.55538 0.000109771 23311 1.13626  
2.03091 0 2.23086 0.0848566 2.3878 235.756 0.418517 0.0005 3.45114 6.79009e-05 613810 0.278914  
2.41078 0 2.37881 0.0940757 2.3068 213.973 0.483992 0.0005 4.25924 0.000171888 267605 1.0527  
1.90527 0 2.43038 0.0852982 2.1327 230.463 0.429954 0.0005 3.50648 0.000174234 321801 0.755607  
2.37799 0 1.95779 0.0868442 2.1791 212.591 0.406044 0.0005 3.80441 0.000133974 425661 1.10766  
2.38597 0 2.13833 0.094962 2.11859 198.305 0.509644 0.0005 3.87106 0.000143132 473730 0.576197  
2.10326 0 1.89452 0.111479 2.32667 186.48 0.450767 0.0005 3.6311 0.000156033 44878 0.277035  
2.34839 0 2.05277 0.0820005 2.01173 214.806 0.484838 0.0005 4.54712 0.000135125 811305 0.482806  
2.49578 0 2.07542 0.0941794 2.16286 217.447 0.423498 0.0005 3.8616 0.000201966 229320 0.408894  
2.05455 0 2.35896 0.0876356 2.47378 188.406 0.473648 0.0005 3.7852 0.000186401 178736 0.314327  
2.51034 0 2.23789 0.0934282 2.41588 216.122 0.40815 0.0005 3.55367 7.42849e-05 79444 0.41416  
2.07589 0 2.23174 0.101356 2.16409 204.304 0.448976 0.0005 3.88361 0.00013276 248626 0.821721  
1.98823 0 2.37846 0.0950018 1.88823 196.152 0.471649 0.0005 4.1267 0.000121583 648522 1.07929  
2.4085 0 2.22847 0.0979094 2.36269 218.414 0.47107 0.0005 3.16113 0.000166991 503465 0.66415  
2.00685 0 1.90046 0.0994798 2.93866 190.411 0.475407 0.0005 3.64654 0.000130476 586708 1.16223  
2.15958 0 2.43801 0.0903502 2.23174 184.292 0.447896 0.0005 4.33643 0.000120976 473416 1.47683  
2.32336 0 1.96637 0.0958148 1.80803 236.481 0.512489 0.0005 3.68982 0.000131283 408282 0.902536  
2.42756 0 1.96309 0.0842725 2.36518 209.581 0.405861 0.0005 4.37005 0.000112632 213258 1.2193  
2.63611 0 1.98374 0.0970488 2.13318 187.629 0.477192 0.0005 3.2945 0.000144655 412924 1.42014  
2.16692 0 2.21287 0.107619 2.34578 207.3 0.505695 0.0005 4.58042 0.000118054 167637 0.852485  
2.32382 0 2.03682 0.0825336 2.26687 168.7 0.385669 0.0005 4.31033 9.19685e-05 442062 0.377383  
1.9047 0 1.97563 0.0807274 2.45259 202.791 0.452387 0.0005 3.76968 0.000130198 305624 1.0148  
2.07889 0 1.65068 0.093269 2.58868 184.925 0.448843 0.0005 3.41871 3.58495e-05 962600 0.292386  
2.62821 0 1.82924 0.109544 2.32456 221.277 0.441725 0.0005 3.76843 0.0001134 532036 1.48845  
2.52258 0 2.06232 0.121073 2.95695 210.047 0.53163 0.0005 4.3088 0.000145488 433452 1.38566  
2.33735 0 1.85546 0.0907158 2.11179 194.02 0.491981 0.0005 3.85742 0.000153267 911899 1.20486  
2.36255 0 1.87061 0.100268 2.68585 208.281 0.460909 0.0005 3.57205 0.000175841 419379 0.626501  
2.28214 0 2.38211 0.106252 2.53801 191.187 0.448963 0.0005 4.42692 0.000155122 145550 0.970638  
2.28835 0 2.2299 0.0915561 2.15057 182.09 0.456048 0.0005 3.99364 0.000144391 947468 0.760233  
2.38333 0 2.12056 0.0925961 2.0171 198.746 0.424493 0.0005 4.513 0.000122985 290071 1.15439  
2.41411 0 1.96481 0.0895326 1.88166 209.952 0.407988 0.0005 4.03362 0.000107956 900973 0.730321  
2.5098 0 2.08031 0.0886302 2.37439 228.581 0.538132 0.0005 4.68429 9.7457e-05 487131 0.643906  
2.42858 0 1.92203 0.118158 1.97344 210.666 0.440283 0.0005 3.22943 0.000111977 903881 0.691248  
1.9409 0 2.03713 0.0933293 2.38541 211.042 0.460249 0.0005 3.52904 0.000139117 684930 1.18527  
2.45604 0 2.00709 0.0973845 2.03981 201.411 0.455315 0.0005 4.45792 0.000148131 808933 0.655861  
2.49002 0 2.15262 0.101775 2.377 200.461 0.522908 0.0005 3.65788 0.000180163 845894 1.45654  
2.09123 0 2.05557 0.105568 2.51795 198.06 0.430067 0.0005 4.11138 8.76346e-05 158660 0.581856  
2.4657 0 2.01322 0.105088 2.72729 209.335 0.435915 0.0005 3.98558 0.000110199 370163 0.920201  
2.42279 0 2.24061 0.0942188 1.83463 212.645 0.478502 0.0005 4.32102 5.93107e-05 657199 1.47481  
2.25459 0 2.31705 0.104959 1.91545 197.574 0.490407 0.0005 4.19428 0.000150713 387981 0.483461  
2.55258 0 2.24474 0.0971991 2.18853 197.957 0.465161 0.0005 4.35159 0.000120589 548899 0.595998  
2.39856 0 1.92702 0.0848684 2.42815 189.959 0.476918 0.0005 4.30187 4.35713e-05 252996 1.11722  
2.49814 0 1.81672 0.091135 2.36839 221.57 0.474732 0.0005 3.88219 6.90667e-05 152959 0.601392  
2.31909 0 1.96559 0.0918873 2.37906 200.155 0.405525 0.0005 3.8449 9.89281e-05 713773 0.559922  
2.31816 0 1.98672 0.101203 2.6902 192.61 0.515644 0.0005 4.36216 0.000159503 272813 0.953429  
2.24056 0 2.20333 0.102589 2.15105 206.738 0.392892 0.0005 4.3263 0.000147532 739668 0.28428  
2.33533 0 2.24197 0.0902496 2.22847 197.907 0.501415 0.0005 3.38123 0.000113391 187190 0.920249  
2.2105 0 1.961 0.107602 2.45298 216.135 0.462277 0.0005 4.07991 0.000117069 681095 0.326999  
2.42227 0 1.85403 0.108973 2.41872 200.5 0.50682 0.0005 3.71333 0.000121344 952926 0.911311  
2.533 0 2.09806 0.0923179 2.20487 186.38 0.426742 0.0005 3.15934 0.000118444 116466 0.617942  
2.40916 0 2.29173 0.077023 2.08819 184.703 0.494922 0.0005 3.62785 0.000152608 365084 0.26309  
1.97673 0 2.58348 0.100541 2.5572 207.908 0.451182 0.0005 3.26566 0.000154164 911340 0.874483  
2.46795 0 1.80282 0.100249 2.45456 237.898 0.455438 0.0005 4.28734 0.00010993 422090 0.277327  
2.30283 0 2.23997 0.102188 2.60219 172.569 0.453001 0.0005 3.78122 0.000147731 327684 0.805614  
2.12203 0 1.91359 0.100423 2.37536 196.094 0.499386 0.0005 3.01006 0.000121984 443376 0.900799  
2.45372 0 2.50591 0.100173 2.55149 198.664 0.472635 0.0005 3.29925 0.000164748 855542 0.276525  
2.09142 0 2.05857 0.0993714 2.27456 189.964 0.471564 0.0005 3.92085 0.0001608 755936 0.652946  
2.11216 0 2.47741 0.0929481 2.26345 212.794 0.424008 0.0005 3.85568 9.06502e-05 379107 0.983875  
1.99937 0 2.39015 0.110197 2.57296 222.122 0.407063 0.0005 4.51029 0.00012942 517445 0.545132  
2.53122 0 2.32965 0.106928 2.04428 190.042 0.543537 0.0005 3.79961 6.92705e-05 219756 0.902933  
2.26766 0 2.32953 0.10513 2.30025 205.46 0.46269 0.0005 4.047 0.000137215 669179 0.566154  
2.71703 0 2.02495 0.0952469 2.19714 222.806 0.45367 0.0005 4.0419 0.000141232 418418 1.28008  
2.44734 0 1.93609 0.100316 2.0939 221.452 0.42308 0.0005 3.7355 0.000111557 706887 0.854551  
1.96446 0 2.05513 0.0920896 2.36045 208.932 0.449274 0.0005 4.17612 0.00014617 89412 0.317301  
2.34263 0 1.99414 0.0837709 2.16761 211.753 0.422296 0.0005 4.36769 0.000173676 103348 0.720742  
2.32821 0 1.9449 0.0938457 2.24526 176.401 0.453715 0.0005 4.29131 0.000153548 32172 1.2962  
2.23158 0 2.02789 0.100591 2.21313 221.125 0.467603 0.0005 4.86647 0.000111034 451659 1.16319  
2.55381 0 2.06 0.0979453 2.51678 165.317 0.382223 0.0005 4.58127 0.000137689 262009 0.258517  
2.34782 0 2.6586 0.091069 2.38712 223.094 0.533165 0.0005 4.45286 8.13403e-05 402336 1.42981  
2.47012 0 2.01578 0.0968824 2.37157 181.872 0.442246 0.0005 4.02027 9.41657e-05 625210 0.66343  
2.27053 0 2.19184 0.10802 2.33211 222.247 0.415345 0.0005 4.05567 0.000190376 166342 0.422723  
2.72986 0 2.02154 0.0879471 2.38801 207.425 0.439772 0.0005 4.18733 0.000154104 467587 1.14992  
2.28418 0 1.96931 0.0987606 2.33454 224.454 0.438361 0.0005 3.87068 7.36475e-05 878206 1.44717  
2.37903 0 2.32867 0.0846784 2.43648 209.768 0.473253 0.0005 3.81676 0.000178676 319301 1.43162  
2.11959 0 2.63127 0.106666 2.06968 213.465 0.439496 0.0005 4.62604 9.96473e-05 697713 0.303289  
2.79956 0 1.97154 0.0962313 2.08087 198.934 0.396368 0.0005 4.72668 0.000163325 667372 1.11194  
2.4103 0 2.16644 0.085951 1.99028 204.203 0.469547 0.0005 3.49606 7.31541e-05 575321 0.977332  
2.19189 0 2.08328 0.0989344 2.22331 202.149 0.51135 0.0005 4.20352 0.000100347 401255 1.22048  
2.03216 0 2.11882 0.087732 2.11848 189.266 0.511336 0.0005 4.73618 0.000162138 864819 0.42572  
2.06909 0 1.9378 0.0988577 2.30015 187.373 0.416518 0.0005 3.97563 0.000154509 44599 0.333046  
2.45948 0 1.8153 0.104879 2.43713 173.512 0.430378 0.0005 3.80445 8.74019e-05 517721 1.19409  
2.63068 0 2.29649 0.0896133 2.40019 188.691 0.38695 0.0005 4.37123 0.000120423 229904 1.1849  
2.27955 0 2.24585 0.0913035 2.03295 219.633 0.371228 0.0005 3.98935 0.000214574 955939 0.91829  
2.02432 0 1.99266 0.102869 2.57847 203.686 0.466775 0.0005 3.83225 0.000136369 939811 0.566686  
2.68245 0 2.17033 0.107716 2.54001 183.306 0.37085 0.0005 3.89364 0.000138352 73940 1.32573  
2.14562 0 1.94726 0.0982277 2.57049 229.737 0.440681 0.0005 4.21911 0.000128127 915667 1.02176  
2.24011 0 2.20204 0.0896205 2.60195 235.853 0.404221 0.0005 3.89687 6.96658e-05 311705 1.49133  
2.1391 0 2.22529 0.0897426 2.11612 205.609 0.458625 0.0005 4.24835 0.000142731 346228 0.921299  
2.47515 0 2.0925 0.0984688 2.24475 196.848 0.48795 0.0005 4.79296 0.000148948 811127 1.13357  
2.01367 0 2.18297 0.0862864 2.55977 192.188 0.565791 0.0005 3.78284 0.000118272 829150 1.1089  
1.97823 0 2.23588 0.0967773 2.40319 196.799 0.461273 0.0005 4.33823 9.58887e-05 565984 0.89055  
2.36299 0 2.49301 0.0998175 2.44544 221.965 0.445741 0.0005 3.45434 0.00011906 996658 1.14689  
2.48083 0 2.21024 0.0856909 2.84958 219.007 0.515057 0.0005 3.96175 0.000146478 763920 1.10902  
2.4771 0 1.75836 0.105637 2.35392 207.269 0.558444 0.0005 4.01575 0.000142457 789224 0.912932  
2.3654 0 2.50248 0.0882544 2.35459 213.872 0.460601 0.0005 3.61546 6.6784e-05 602422 0.973878  
2.30038 0 1.69548 0.086837 2.00503 228.589 0.388968 0.0005 4.51224 0.000145686 867269 1.17042  
2.29056 0 2.4535 0.0996116 2.42636 236.806 0.515395 0.0005 3.97285 0.000141618 821396 0.680661  
2.15553 0 1.99497 0.0949051 2.21124 171.355 0.392316 0.0005 4.3586 9.68339e-05 54081 1.41611  
2.41425 0 2.25957 0.100542 2.3192 188.344 0.467653 0.0005 3.95278 0.000199332 645630 1.07747  
2.30489 0 2.20359 0.0861281 2.39236 233.776 0.520972 0.0005 4.53588 0.000110592 740084 1.39661  
2.45184 0 1.88819 0.0929847 2.6604 208.234 0.4464 0.0005 3.27528 0.000139051 679292 0.615192  
2.27916 0 2.32486 0.107449 2.35198 206.798 0.506477 0.0005 4.58703 6.04313e-05 811972 0.320331  
2.76453 0 2.32892 0.118934 2.00715 193.896 0.56011 0.0005 4.31703 0.000116759 207672 0.861463  
2.48003 0 1.74096 0.106499 2.18059 193.196 0.541332 0.0005 3.66332 0.000132897 73850 0.624802  
2.22885 0 2.16594 0.0990009 2.20494 190.071 0.467511 0.0005 4.06025 0.000109301 647625 0.950062  
2.54638 0 2.38199 0.0929942 2.3022 129.1 0.369402 0.0005 3.978 0.000114024 905385 0.888783  
2.59571 0 1.96745 0.0922848 2.22668 212.968 0.485646 0.0005 3.77413 0.00016998 741222 1.33775  
2.62196 0 1.80997 0.0971707 2.45966 221.686 0.47903 0.0005 3.45298 6.32746e-05 739299 0.843422  
2.23926 0 2.2758 0.0881389 2.39931 193.885 0.510766 0.0005 3.21844 0.000149592 306640 0.800907  
2.30683 0 2.21897 0.101459 2.36022 201.134 0.469887 0.0005 3.72117 0.000134379 606042 0.310637  
2.2095 0 2.03689 0.0921772 2.73278 193.118 0.452148 0.0005 4.03959 9.95031e-05 783898 1.1616  
2.38605 0 1.95743 0.0935811 2.7298 187.615 0.456215 0.0005 3.72553 0.000150307 340713 0.326695  
2.65287 0 2.04707 0.0808507 2.26898 200.689 0.516959 0.0005 3.98796 0.000135601 352298 0.582194  
2.00598 0 2.16045 0.103843 2.39519 209.991 0.42908 0.0005 4.02694 0.000140268 256190 0.566125  
2.66013 0 2.44211 0.100657 1.9739 224.324 0.434725 0.0005 3.22753 0.000160134 280524 0.360195  
2.20646 0 1.92424 0.101654 2.25886 225.914 0.420543 0.0005 4.19625 0.000115103 942590 1.12951  
2.22102 0 1.86612 0.0986272 2.3218 204.202 0.425038 0.0005 3.81853 0.000100191 688209 0.530316  
2.53147 0 1.8613 0.0988769 2.14937 229.219 0.513558 0.0005 3.37122 0.000136937 108581 1.43458  
2.39638 0 1.72522 0.0915501 2.11304 214.318 0.430295 0.0005 3.95284 0.00015402 288819 1.03213  
2.63865 0 1.91418 0.0971769 2.13863 218.227 0.395031 0.0005 4.00501 0.000122571 499336 1.41128  
2.6868 0 2.43038 0.0951363 2.07905 213.726 0.423021 0.0005 3.65865 0.000185267 937732 1.43741  
2.19797 0 2.2904 0.0812374 2.00206 220.675 0.410731 0.0005 3.70221 8.03725e-05 371155 1.35202  
2.24676 0 1.96636 0.105809 2.34703 182.033 0.474783 0.0005 3.7556 0.000125995 495994 0.776534  
2.25537 0 2.2541 0.106854 1.96955 245.303 0.470204 0.0005 4.37215 0.000152309 218004 0.990371  
2.26195 0 2.54695 0.0862304 2.38378 211.943 0.459707 0.0005 4.45813 0.000106881 160379 0.284423  
2.52926 0 2.49466 0.0975062 2.75257 198.989 0.40945 0.0005 3.40803 0.00012539 614769 1.22953  
2.31552 0 2.41575 0.0844593 2.1315 183.109 0.524548 0.0005 4.13653 0.000150202 85273 0.85578  
2.23304 0 2.02232 0.106345 2.33093 220.754 0.457723 0.0005 3.4082 0.000118677 981776 1.06138  
2.39839 0 1.75037 0.129746 2.53541 236.693 0.453589 0.0005 4.30748 0.000138473 668850 1.32314  
2.63037 0 1.90317 0.0927419 2.55849 204.615 0.381403 0.0005 4.23845 9.97939e-05 247255 0.4196  
1.92084 0 2.06145 0.107368 2.10092 195.129 0.496702 0.0005 3.98127 0.000134531 721860 1.3211  
2.6258 0 2.09843 0.0924933 2.3826 200.66 0.424175 0.0005 3.97476 0.000152786 348142 1.04519  
1.75816 0 1.92798 0.0957326 2.15275 202.228 0.421864 0.0005 3.35492 8.75724e-05 575579 0.576409  
1.85698 0 2.33175 0.0978835 2.27573 216.104 0.440024 0.0005 3.48124 0.000175697 445884 0.328352  
2.40323 0 2.057 0.106172 1.92887 201.698 0.438051 0.0005 3.67975 0.000179657 421993 0.497333  
2.76138 0 1.84512 0.0979039 2.531 180.441 0.418987 0.0005 3.89355 9.92564e-05 223205 0.432873  
2.1565 0 1.98745 0.0998791 2.43583 199.613 0.444718 0.0005 4.06057 0.000140672 867621 1.31465  
2.34463 0 2.63181 0.0970662 1.86689 201.992 0.489101 0.0005 4.8959 9.43925e-05 679567 0.323394  
2.05436 0 2.47526 0.0861667 2.13367 194.835 0.559275 0.0005 4.10574 0.000135116 962504 0.267822  
2.62904 0 1.70915 0.0792807 2.48047 181.146 0.45476 0.0005 3.77105 0.000137739 690613 0.311025  
2.64244 0 2.05255 0.10326 2.14083 186.859 0.416087 0.0005 4.78692 0.000170134 801961 1.21978  
2.22238 0 1.62417 0.088175 1.81275 216.558 0.408907 0.0005 3.64414 0.000156617 262754 0.483634  
2.60414 0 2.35541 0.108141 2.30858 182.062 0.521747 0.0005 3.6703 5.17616e-05 31326 1.19743  
2.25069 0 2.37412 0.079337 2.23717 194.139 0.381341 0.0005 3.92813 0.000119115 154259 0.26062  
2.27121 0 2.20561 0.0908889 2.07153 196.672 0.486182 0.0005 3.22616 0.000134739 518944 1.42109  
2.28773 0 2.03845 0.0938443 1.8518 183.544 0.390767 0.0005 3.33475 0.000100233 828202 0.942503  
2.12561 0 2.07287 0.102327 2.19947 194.665 0.460344 0.0005 3.98816 0.000130541 613202 1.18902  
2.66448 0 2.52419 0.0917243 2.45061 233.305 0.455953 0.0005 4.40227 0.000132018 723506 1.41278  
2.42903 0 1.88667 0.0950584 2.19862 218.014 0.390267 0.0005 3.68154 0.000110536 936784 1.18061  
2.19456 0 2.01336 0.0944438 2.10995 169.861 0.466916 0.0005 4.36496 9.50093e-05 902021 1.13648  
2.17615 0 2.31238 0.103098 2.12112 220.595 0.474864 0.0005 3.58985 0.000168721 222842 0.894652  
2.26665 0 2.31217 0.0929312 2.39171 205.946 0.534808 0.0005 3.7147 0.000138706 390868 1.36612  
2.17121 0 2.12189 0.0835873 2.5412 198.906 0.433433 0.0005 4.80951 0.000126351 789528 0.670554  
2.14646 0 1.78751 0.102888 2.11836 221.909 0.52337 0.0005 3.82189 0.000153707 235189 1.00078  
2.18448 0 2.02721 0.0975891 2.67244 196.494 0.470062 0.0005 3.93251 7.31165e-05 608872 0.258267  
2.58199 0 2.35258 0.111145 2.07817 211.1 0.500072 0.0005 3.83769 0.000125085 949908 0.871389  
2.89221 0 2.08932 0.100143 2.26963 170.201 0.452074 0.0005 4.24162 0.000111484 849958 0.764105  
2.14248 0 2.51511 0.10779 2.44479 218.223 0.53352 0.0005 3.92092 5.96228e-05 210498 1.03226  
2.45823 0 2.19697 0.0821582 2.2711 188.196 0.500419 0.0005 4.36624 0.000133234 448036 0.804542  
2.05474 0 2.06664 0.10791 2.31819 206.336 0.42047 0.0005 3.91151 0.000124255 518808 0.802035  
2.55366 0 2.26279 0.0941386 2.36156 198.072 0.544413 0.0005 4.28139 0.000122243 457753 0.744844  
2.28724 0 1.42409 0.106736 2.46623 174.809 0.424279 0.0005 4.00745 0.00012881 686248 1.16891  
2.21424 0 1.83511 0.0834824 2.13178 228.137 0.47037 0.0005 3.50484 0.000133657 383303 0.970218  
2.17668 0 2.13688 0.0943149 2.37045 200.627 0.480881 0.0005 4.65825 0.000107324 33333 1.45955  
2.38062 0 2.46307 0.097429 2.55703 233.595 0.50329 0.0005 3.81461 0.000106391 132133 1.36056  
2.09275 0 2.14534 0.105714 2.3626 210.227 0.512323 0.0005 4.11916 9.12599e-05 321648 1.28703  
2.34391 0 2.08545 0.0906356 2.55495 229.475 0.485852 0.0005 4.16686 0.000168646 772890 1.49286  
2.3884 0 1.90862 0.101099 2.52863 205.158 0.423968 0.0005 4.32815 0.000130743 999754 0.298282  
1.82309 0 1.74948 0.106483 2.06446 180.506 0.472155 0.0005 4.01526 0.000101499 517567 1.32183  
2.3259 0 1.85834 0.0892336 2.41121 194.348 0.488886 0.0005 3.98495 0.000167137 251746 1.0011  
2.29664 0 2.05968 0.0960272 2.07319 235.629 0.418226 0.0005 3.75026 0.000101504 690368 0.807539  
2.53438 0 1.62721 0.0832252 2.54547 234.61 0.441237 0.0005 3.22345 0.000145913 319529 1.20549  
2.7712 0 1.9194 0.0887924 2.44392 186.436 0.509981 0.0005 4.34628 0.000110549 514500 1.00053  
2.25757 0 1.77176 0.108073 2.55712 211.369 0.434464 0.0005 3.75866 0.000104893 238046 1.19329  
2.07579 0 1.75781 0.0922186 1.7093 198.345 0.468727 0.0005 3.61916 0.000152612 473788 0.476417  
2.42881 0 1.92169 0.0855217 2.76672 213.549 0.483466 0.0005 3.9475 0.000134836 549797 1.34667  
2.05767 0 2.25863 0.101133 2.10699 210.123 0.526485 0.0005 4.30187 0.000151598 66249 0.846996  
2.34438 0 1.4942 0.096466 2.04147 207.134 0.534167 0.0005 4.0711 8.36935e-05 86990 0.723637  
2.37574 0 2.48548 0.0863901 1.99245 190.628 0.433201 0.0005 3.3089 0.000141512 273303 0.52921  
2.70459 0 2.40232 0.0763549 2.3279 201.513 0.463885 0.0005 3.25781 3.05135e-05 3033 1.02927  
3.01154 0 2.16563 0.104574 2.37573 191.55 0.412691 0.0005 4.34975 0.000129509 505363 0.768672  
2.46461 0 2.42572 0.113237 1.91367 189.471 0.50419 0.0005 3.86595 0.00013038 12497 1.11218  
2.37471 0 1.92368 0.104929 2.33703 212.683 0.42711 0.0005 4.45347 0.000152855 910253 0.865961  
2.22902 0 2.19692 0.0954216 2.14633 172.243 0.436959 0.0005 4.1498 0.000143413 294892 1.17113  
2.64197 0 2.14367 0.0957002 2.91633 214.701 0.399383 0.0005 3.68625 6.62208e-05 247686 0.716204  
2.40387 0 2.16264 0.103007 2.22813 190.208 0.517535 0.0005 3.94101 9.64222e-05 519125 1.03862  
2.15906 0 2.20731 0.0925975 2.2976 193.558 0.467602 0.0005 4.2765 7.22859e-05 761152 0.971169  
2.42661 0 1.59558 0.0911846 2.15047 192.877 0.500941 0.0005 3.98545 0.000106456 613996 1.28407  
2.18064 0 2.10626 0.0947451 2.34572 203.156 0.512288 0.0005 4.48964 0.000156297 245975 0.600703  
2.06089 0 2.09287 0.0918236 2.41228 199.173 0.435109 0.0005 4.18499 9.50415e-05 209188 0.387053  
1.8391 0 2.30508 0.0971666 2.59549 245.508 0.517174 0.0005 3.51117 0.000132899 649157 0.459587  
2.42481 0 1.82601 0.0991057 2.23699 176.206 0.48057 0.0005 4.16457 0.000151264 703729 0.401926  
2.30166 0 2.1124 0.0677857 2.05594 245.408 0.479108 0.0005 3.56363 0.000109042 895436 0.491467  
2.13501 0 2.27673 0.0987775 2.68957 229.573 0.420418 0.0005 4.08609 0.000154826 32460 0.614262  
2.42538 0 2.51027 0.0776837 2.22734 216.359 0.363078 0.0005 4.17117 0.000125545 253414 1.16203  
2.76757 0 1.54235 0.0976399 2.36773 200.682 0.445038 0.0005 4.53212 0.000118104 543921 1.26199  
2.33863 0 2.27095 0.107269 2.40196 191.541 0.523443 0.0005 3.95521 0.000135429 870460 1.1502  
2.58955 0 2.28037 0.094142 2.0995 180.717 0.459309 0.0005 4.21446 0.000113705 26304 0.845785  
2.13784 0 2.1167 0.10733 1.98911 222.879 0.481561 0.0005 4.18167 0.000139782 60028 1.16484  
2.6217 0 2.15572 0.103948 2.11666 172.597 0.461182 0.0005 4.1936 0.000196073 388027 1.33218  
3.20242 0 1.80664 0.108014 2.42234 201.069 0.531942 0.0005 3.9956 0.000122855 278050 1.36352  
2.2617 0 2.11415 0.103354 2.27727 152.796 0.483255 0.0005 4.08387 0.000125802 266748 0.308959  
2.79228 0 2.25612 0.104094 2.04276 165.543 0.5238 0.0005 4.17405 0.000118185 707556 0.625224  
2.08549 0 1.75076 0.0994226 2.39206 224.46 0.466225 0.0005 3.7522 0.000119959 308902 0.604704  
2.84788 0 2.71523 0.103019 2.4009 218.988 0.495577 0.0005 3.74161 0.000154272 504794 1.10931  
2.65971 0 2.37684 0.0980302 2.3559 196.759 0.384757 0.0005 3.33729 0.000113309 697697 1.27632  
2.42893 0 1.76827 0.103284 2.30784 206.24 0.406549 0.0005 3.84764 0.000142836 858699 1.39968  
2.15244 0 1.80976 0.0922857 2.60262 226.822 0.456628 0.0005 3.77725 0.000169963 571043 1.10967  
2.72026 0 2.36082 0.0892919 2.19024 209.388 0.39401 0.0005 4.18578 0.000173639 301039 1.26911  
2.31825 0 2.14871 0.10099 1.8702 205.112 0.414648 0.0005 3.78116 0.000121829 132002 0.406532  
2.34608 0 2.0098 0.102461 2.40585 213.514 0.47763 0.0005 4.40152 0.000148196 90428 0.280138  
2.01028 0 2.0587 0.095126 2.57347 216.686 0.543406 0.0005 4.15815 6.06437e-05 806403 0.9063  
2.25429 0 2.36374 0.0950152 2.30013 209.769 0.495754 0.0005 3.96672 0.000130594 144500 0.526885  
2.47651 0 2.1398 0.103583 2.78798 189.853 0.532799 0.0005 3.29042 0.000104281 681 0.416723  
2.07915 0 1.82028 0.0932688 2.61882 216.206 0.455706 0.0005 3.71686 0.000139902 617647 1.30206  
2.20539 0 1.73266 0.103391 2.30048 208.861 0.433404 0.0005 3.89039 8.93424e-05 908538 0.584197  
2.12595 0 1.84747 0.0902024 2.13647 185.459 0.45977 0.0005 3.84068 6.6934e-05 36159 0.816918  
2.04869 0 2.10427 0.103862 2.49241 196.308 0.446614 0.0005 3.58588 0.000132899 895151 0.287826  
2.79607 0 2.26639 0.109851 1.8046 209.163 0.458428 0.0005 3.82792 0.000135246 522535 0.618724  
2.41367 0 2.1063 0.101987 1.99433 208.596 0.460336 0.0005 3.3549 0.00010515 282134 1.22427  
2.81524 0 2.14112 0.0890916 2.0225 194.008 0.451623 0.0005 3.84489 8.60193e-05 104339 0.335913  
2.51984 0 2.35047 0.0927989 2.51996 216.775 0.421374 0.0005 3.38854 8.95959e-05 171692 0.734987  
2.46749 0 2.48834 0.0932336 1.99858 232.647 0.476733 0.0005 4.03164 0.000159154 502215 1.47324  
2.48134 0 1.99245 0.108232 2.22113 171.675 0.506943 0.0005 4.59851 0.000117905 516127 1.18184  
1.95564 0 1.99733 0.0911035 2.21701 223.13 0.422246 0.0005 4.09249 0.000141207 720504 0.465499  
2.10496 0 1.74828 0.0902695 2.305 201.488 0.403496 0.0005 4.42488 0.000163136 755629 1.23237  
2.67033 0 1.87268 0.0907723 2.57875 190.878 0.466518 0.0005 4.32079 0.000208033 60049 0.792111  
2.68884 0 2.11031 0.100347 1.85977 206.914 0.430836 0.0005 3.60012 0.000117392 590964 1.47834  
2.15861 0 2.28548 0.0939764 2.43009 208.134 0.48571 0.0005 3.03413 0.000151346 298285 1.49748  
2.32953 0 2.42663 0.0930953 2.28894 207.018 0.416091 0.0005 4.09644 0.000121294 636429 1.08976  
2.63903 0 2.02572 0.0918501 2.79333 198.334 0.478259 0.0005 4.33856 0.000119374 495343 1.18194  
2.31166 0 2.06526 0.0980687 2.71208 202.193 0.52343 0.0005 3.17912 0.000155814 576335 1.05748  
1.98793 0 2.14885 0.0882546 2.27844 198.269 0.413144 0.0005 4.02475 0.000128585 903177 0.906792  
1.95461 0 2.19362 0.0972912 2.38831 168.716 0.363638 0.0005 3.42257 0.000154671 202900 0.480325  
2.47959 0 2.0842 0.0933679 2.84272 206.285 0.400292 0.0005 3.99004 0.000123314 885238 0.899457  
2.85935 0 2.37023 0.092314 2.42082 187.996 0.454115 0.0005 3.98849 0.000165155 407971 0.929413  
2.16435 0 2.79565 0.0904623 2.15427 226.624 0.509617 0.0005 3.93233 0.000122512 416949 0.784336  
2.75805 0 1.78726 0.0868692 2.37162 179.415 0.536337 0.0005 3.26259 0.000144478 260289 0.567505  
2.35492 0 1.90107 0.0953247 2.13731 194.579 0.440699 0.0005 4.47325 0.00011764 495367 1.35723  
2.09776 0 2.67572 0.104339 2.68157 239.484 0.381001 0.0005 4.38206 0.000104767 717988 0.429893  
2.48602 0 2.58912 0.0762305 2.43788 171.409 0.507406 0.0005 3.90525 0.000171775 392292 1.48208  
2.44522 0 2.22977 0.0874935 2.19788 228.82 0.432425 0.0005 4.41599 0.0001636 585795 0.915464  
1.98655 0 1.93369 0.112077 2.17729 198.099 0.466002 0.0005 3.62373 0.000135628 40743 0.384213  
2.14541 0 1.98644 0.0937985 2.15781 218.963 0.472369 0.0005 3.53839 0.000105021 53144 1.43814  
2.13859 0 1.64473 0.0785151 2.07323 233.263 0.476587 0.0005 4.81811 0.000146507 102829 0.896595  
2.52883 0 2.32535 0.0781375 2.4526 217.53 0.473782 0.0005 3.84594 0.000166945 658390 0.473544  
2.49125 0 2.106 0.0946537 2.76097 186.958 0.416021 0.0005 3.92443 0.000138071 961682 1.19852  
2.69703 0 1.87324 0.0925637 2.09011 183.382 0.462465 0.0005 3.84128 0.000100394 655340 0.717129  
2.28585 0 2.37614 0.110219 2.66058 204.601 0.467752 0.0005 3.99162 0.000144506 553541 0.622682  
2.33375 0 2.31712 0.0877002 2.1359 207.027 0.494573 0.0005 4.62496 0.000171622 569 0.419751  
2.05136 0 2.47629 0.101288 2.59222 195.938 0.493654 0.0005 3.83502 0.000166348 453826 0.835219  
2.09467 0 2.21198 0.0947492 2.38953 200.771 0.431286 0.0005 3.62558 0.000199403 174232 0.637072  
2.51549 0 2.03867 0.112218 2.32564 222.198 0.541035 0.0005 4.43968 0.000125367 172261 1.23099  
2.33184 0 1.87187 0.096753 1.95843 187.876 0.360845 0.0005 3.5822 0.00013213 956042 0.466557  
2.39376 0 2.38186 0.10354 2.34457 216.034 0.386758 0.0005 4.37141 0.000176642 690360 0.36757  
2.32752 0 2.34185 0.0751429 2.45327 185.731 0.469755 0.0005 4.19031 7.95912e-05 409117 0.60449  
2.64757 0 2.24879 0.0917541 2.2144 216.339 0.465209 0.0005 3.44622 0.000102063 228023 1.15693  
2.09269 0 2.27958 0.0850848 2.31378 200.06 0.461253 0.0005 2.90739 0.0001447 266761 0.52838  
2.58683 0 2.11644 0.0999805 2.42931 240.256 0.44368 0.0005 4.34517 0.000109563 81 0.284494  
2.2756 0 2.11577 0.099123 1.84841 221.377 0.451976 0.0005 3.91057 9.94549e-05 526309 1.25192  
2.20307 0 2.32133 0.097716 2.07199 213.082 0.449677 0.0005 4.41932 0.000159479 903190 0.69097  
1.88041 0 2.29637 0.101237 1.99754 174.235 0.478621 0.0005 4.28583 9.29967e-05 495425 1.1031  
2.18678 0 1.89973 0.0893258 2.38807 189.902 0.518418 0.0005 3.95193 0.000144455 618996 0.289149  
2.20293 0 1.87113 0.101706 2.44984 227.016 0.38233 0.0005 3.79969 0.000126167 806367 1.45874  
2.04727 0 2.07936 0.101878 2.05715 216.188 0.501132 0.0005 3.41665 0.000110693 214677 0.385513  
2.2243 0 2.20513 0.0728203 2.32174 201.796 0.383385 0.0005 3.97592 0.000165525 504234 1.10694  
2.3171 0 1.78456 0.0839717 2.48465 199.982 0.445004 0.0005 4.15971 0.000166697 730690 1.42649  
2.4673 0 2.46866 0.0986501 2.20179 255.378 0.449591 0.0005 3.64554 8.26919e-05 631626 0.407562  
2.14076 0 2.02054 0.0753584 2.08629 201.27 0.451513 0.0005 4.06411 7.6816e-05 764524 0.748061  
1.85268 0 2.38932 0.0757797 2.03654 194.084 0.429032 0.0005 3.73853 0.000177793 226057 1.34953  
2.48728 0 2.08256 0.111199 2.16563 180.559 0.466467 0.0005 3.60666 0.000116629 349614 1.24758  
2.3917 0 2.03197 0.0911147 2.32345 202.314 0.52121 0.0005 3.16874 0.000134557 673168 0.721351  
2.52579 0 2.08402 0.09195 2.6448 210.017 0.525761 0.0005 3.86536 9.23036e-05 328205 1.06378  
2.68593 0 2.20009 0.090283 2.40592 184.598 0.41607 0.0005 3.74863 7.9697e-05 390358 1.3469  
2.54506 0 2.21023 0.0785056 2.18218 189.256 0.4464 0.0005 3.16986 8.35902e-05 726312 0.31478  
2.10849 0 2.01161 0.105696 2.20889 185.931 0.510014 0.0005 3.65617 0.000156226 947386 0.356159  
2.56225 0 1.6268 0.105141 1.86351 214.868 0.476203 0.0005 3.19614 0.000172397 565100 0.754105  
1.90182 0 2.20264 0.0916867 2.41085 221.712 0.458142 0.0005 4.5304 9.02527e-05 204346 0.379146  
2.14638 0 2.10649 0.106978 2.37941 197.731 0.455801 0.0005 3.90253 0.000104647 602726 0.401103  
2.26557 0 2.36242 0.092858 2.27695 185.174 0.435364 0.0005 3.78315 0.000105019 634994 0.655804  
2.69421 0 1.86771 0.0840511 2.28332 204.093 0.440641 0.0005 3.90577 0.000115333 204916 1.38581  
2.39579 0 2.2281 0.0819649 2.54376 203.294 0.486777 0.0005 4.16708 0.000167633 56552 0.54295  
1.90851 0 2.32356 0.0942244 2.06116 227.406 0.521363 0.0005 3.92906 0.000143068 325578 0.505734  
2.2159 0 2.09559 0.0989375 2.01992 218.379 0.560756 0.0005 3.51063 0.00015349 893529 0.933537  
2.34232 0 1.7629 0.090046 2.07013 204.022 0.496287 0.0005 3.91908 7.02733e-05 528946 0.669155  
2.38951 0 2.48799 0.0969447 2.72173 201.342 0.541286 0.0005 4.4525 9.48707e-05 532290 0.496437  
1.97752 0 1.93973 0.102892 2.42325 210.311 0.426953 0.0005 3.85488 0.000101161 302647 1.45258  
2.43573 0 2.52454 0.088946 2.30875 204.248 0.474362 0.0005 4.10131 9.2736e-05 756970 0.302516  
2.47492 0 2.21816 0.105085 2.51281 206.787 0.426998 0.0005 3.90602 0.000121161 799051 0.593018  
2.08591 0 2.44665 0.0930613 2.21851 187.844 0.489136 0.0005 4.10922 9.31092e-05 819080 1.47488  
2.0763 0 2.47739 0.101295 2.32769 226.121 0.497037 0.0005 3.59038 6.6095e-05 799631 0.345913  
2.33983 0 1.50898 0.0947273 1.89713 203.286 0.390898 0.0005 3.61807 9.41356e-05 218593 0.485341  
2.32149 0 2.46303 0.102538 2.51755 215.13 0.450121 0.0005 4.2547 5.50827e-05 830857 0.962738  
1.69834 0 2.30668 0.104243 2.39157 219.195 0.469372 0.0005 4.49899 0.000136019 418627 0.321401  
2.05518 0 2.17345 0.0912569 2.53751 212.815 0.547208 0.0005 3.74807 0.000179549 541312 0.339619  
2.43932 0 2.26534 0.100209 2.26111 218.81 0.389682 0.0005 3.80365 0.000134459 561886 0.884584  
2.21484 0 2.23829 0.0957899 2.38522 211.621 0.394625 0.0005 3.81529 0.000116137 439214 1.09001  
2.37128 0 2.37949 0.100368 2.16318 233.031 0.448651 0.0005 4.22334 0.000120494 788355 0.553423  
2.17991 0 2.04203 0.0817513 2.46943 217.833 0.563186 0.0005 4.61025 9.55583e-05 193512 1.01817  
2.18398 0 2.13936 0.100915 2.11235 144.376 0.547655 0.0005 3.41338 8.25855e-05 720090 0.663089  
2.65959 0 1.93113 0.117539 2.33611 182.877 0.478043 0.0005 3.93148 0.000157484 14412 0.911439  
1.8824 0 2.14139 0.0768545 2.37552 203.496 0.47248 0.0005 3.9984 6.32527e-05 59479 1.29654  
1.99876 0 2.15742 0.0872661 2.20767 237.372 0.46589 0.0005 4.01537 0.000157012 909610 0.666176  
2.25111 0 2.30837 0.0833037 2.44904 194.701 0.479452 0.0005 4.01267 0.000120635 858969 1.39089  
2.69182 0 2.21988 0.08213 2.36289 212.36 0.4735 0.0005 4.63924 0.000120499 966189 0.90833  
2.36368 0 2.11155 0.114152 2.42627 200.65 0.472338 0.0005 4.54306 0.000142904 152274 0.600982  
2.42766 0 1.79095 0.0933107 2.17133 223.207 0.423458 0.0005 4.31734 0.000125761 806355 1.39837  
2.21468 0 2.34523 0.0858826 2.59763 206.327 0.474054 0.0005 3.3694 0.000111791 47641 0.286066  
2.14578 0 2.28348 0.0826741 2.30755 192.428 0.421378 0.0005 4.60612 9.85203e-05 356620 1.46121  
2.28545 0 2.44734 0.0924038 2.37784 236.906 0.375217 0.0005 4.24962 0.00011384 925433 1.49832  
2.59799 0 2.16083 0.106929 2.2809 195.471 0.396876 0.0005 3.33537 0.000174785 198987 0.597839  
2.16606 0 2.01576 0.107853 2.31738 225.141 0.461061 0.0005 3.91822 0.000139578 77888 1.48569  
2.46254 0 2.32489 0.100727 2.53351 205.452 0.4873 0.0005 3.63312 2.17433e-05 498338 0.840004  
2.28646 0 2.35327 0.0983219 1.92558 164.248 0.457996 0.0005 4.24094 0.000145518 524566 1.06437  
2.46634 0 2.04891 0.103707 2.37497 181.665 0.504933 0.0005 4.05828 9.56099e-05 487770 0.829836  
2.08857 0 2.08842 0.0962984 2.55583 215.896 0.480543 0.0005 4.75725 0.000153212 27284 1.28724  
2.55738 0 2.24747 0.0872362 2.13818 185.354 0.367314 0.0005 4.43466 0.0001194 56856 0.30837  
2.30739 0 1.94128 0.0949215 2.48536 225.514 0.411745 0.0005 3.98796 0.000101564 790417 1.2892  
2.05207 0 1.86949 0.10587 2.1898 196.089 0.460604 0.0005 3.74967 9.47539e-05 300606 0.619882  
2.20776 0 2.20187 0.0999465 2.42941 230.93 0.499951 0.0005 3.68037 8.33232e-05 372260 1.10444  
2.70487 0 1.88271 0.101023 2.41218 185.144 0.402031 0.0005 3.38299 0.000107715 125849 0.737434  
2.09575 0 1.80449 0.0963962 2.34036 177.081 0.501686 0.0005 4.69725 8.8041e-05 100237 0.287702  
2.36368 0 2.47069 0.0896057 1.90539 212.645 0.53267 0.0005 4.35446 0.000114545 107205 0.420331  
2.29574 0 1.70171 0.0949891 2.08439 183.184 0.455235 0.0005 3.87638 0.000129151 473059 0.973544  
2.12121 0 1.93421 0.0867279 2.30806 198.98 0.466315 0.0005 4.37792 0.000103199 35217 0.485887  
2.36412 0 2.37938 0.0881716 2.14253 188.574 0.472107 0.0005 4.34812 0.000137436 648518 1.47754  
2.22584 0 2.07283 0.0835691 2.62597 211.535 0.43937 0.0005 4.5283 0.000122135 34945 1.35279  
2.97117 0 2.38469 0.0913009 2.18484 184.25 0.421696 0.0005 4.16153 0.000118162 990783 1.37705  
2.68016 0 1.90066 0.100485 2.38843 198.855 0.458179 0.0005 3.85558 9.32894e-05 436873 0.389853  
2.2445 0 2.4407 0.0894899 1.93282 184.624 0.469599 0.0005 3.96659 0.000172004 228458 0.55761  
2.52166 0 2.74476 0.0943417 2.18658 202.123 0.396349 0.0005 3.37505 0.000122701 710873 0.843405  
2.20691 0 1.73501 0.0894952 2.58244 204.223 0.468323 0.0005 4.57375 9.80892e-05 967637 0.401315  
1.91085 0 2.02588 0.0856185 2.30334 207.107 0.404238 0.0005 3.53042 0.000164821 804289 0.802578  
2.47382 0 2.05506 0.104948 2.31376 202.889 0.547395 0.0005 3.34266 0.000173223 620483 0.756517  
2.13943 0 2.21651 0.0865169 2.38889 200.178 0.431203 0.0005 4.47474 9.92036e-05 826607 1.27469  
1.99926 0 2.16607 0.0903859 2.10933 220.267 0.405572 0.0005 4.62165 5.54021e-05 770478 1.12362  
2.64062 0 1.92429 0.0967273 2.28702 200.768 0.551106 0.0005 4.28672 0.000106189 772757 0.383664  
2.04689 0 2.64085 0.10334 1.93857 221.35 0.54858 0.0005 3.58528 0.000115576 149314 1.29087  
2.31639 0 2.25377 0.112822 2.0782 237.895 0.416955 0.0005 4.33025 9.85076e-05 334471 1.18828  
2.47164 0 1.79385 0.109646 2.58289 192.466 0.472461 0.0005 3.61822 9.68062e-05 645729 0.970053  
2.19289 0 1.97361 0.0942666 2.34719 165.824 0.403173 0.0005 3.44786 9.28568e-05 591100 1.49177  
2.29269 0 2.19186 0.112031 2.29745 187.513 0.479644 0.0005 4.16274 0.00016782 533459 0.976786  
2.3192 0 2.39977 0.107348 2.27051 201.906 0.465923 0.0005 4.22321 0.000153287 723618 0.490556  
2.3729 0 1.82142 0.0986268 2.4017 218.949 0.446269 0.0005 3.87768 0.000138833 89438 0.344289  
2.31282 0 1.94274 0.0904639 2.45881 199.751 0.504399 0.0005 4.0883 0.000132723 58025 0.510059  
2.28558 0 2.36496 0.107515 2.12231 238.831 0.484794 0.0005 3.58171 8.64847e-05 211388 0.267565  
2.90195 0 2.00206 0.0963836 2.36508 166.248 0.395189 0.0005 3.92733 0.000145637 633074 0.768244  
2.45059 0 2.05488 0.0954946 2.31521 204.463 0.520373 0.0005 3.63104 0.00011791 631233 0.72586  
1.87501 0 1.83848 0.0939865 2.38638 168.404 0.545197 0.0005 4.24615 0.000111451 518157 1.37979  
2.37376 0 2.03038 0.099054 2.357 196.654 0.571079 0.0005 4.02245 0.000138515 933681 1.13008  
2.32956 0 2.16407 0.0869743 2.34458 186.94 0.540401 0.0005 4.41494 0.00013172 3493 0.308061  
2.12989 0 2.3768 0.106713 2.62389 184.252 0.399398 0.0005 4.19449 7.28595e-05 160358 1.25121  
2.20961 0 2.18752 0.0971666 2.26591 219.603 0.444961 0.0005 4.34084 0.000102589 550270 0.416337  
2.2756 0 2.07727 0.0987089 2.1746 204.348 0.456706 0.0005 3.90377 0.000127113 110699 1.04856  
2.35287 0 2.35227 0.110584 2.3392 230.026 0.463828 0.0005 4.43549 0.000127776 633417 1.30077  
2.51953 0 2.15351 0.101813 2.25171 215.947 0.451583 0.0005 4.06387 8.75418e-05 101839 1.17247  
2.49923 0 2.08145 0.0859228 2.3067 219.924 0.434641 0.0005 3.84105 0.000114084 275569 1.22278  
2.0977 0 2.16533 0.103694 2.47832 199.966 0.446247 0.0005 3.10818 0.000129797 668363 0.587353  
2.33887 0 2.23167 0.100356 2.76832 236.655 0.4183 0.0005 4.10397 0.000114911 92622 1.04204  
2.49902 0 2.10303 0.0879558 2.27751 188.56 0.488489 0.0005 4.30645 0.000102832 228794 1.14806  
2.01137 0 2.20866 0.0967985 2.5834 205.325 0.455105 0.0005 3.54388 0.000102251 413173 1.24898  
2.02166 0 1.77453 0.0994778 2.03576 173.3 0.39894 0.0005 4.03354 9.80249e-05 319847 1.13331  
2.27015 0 2.06804 0.106163 2.50858 186.222 0.460553 0.0005 3.64602 0.000146019 196431 0.257156  
1.86552 0 1.72175 0.0962305 2.43194 191.521 0.481628 0.0005 3.50536 0.000156499 217462 1.18715  
2.58652 0 1.73632 0.0980108 2.5185 199.664 0.488024 0.0005 3.13276 0.000102674 456682 0.925596  
2.27371 0 2.06747 0.0838674 2.5833 220.087 0.456056 0.0005 3.37042 0.000138645 539390 1.02093  
2.4452 0 2.03124 0.0967769 2.67615 212.112 0.530894 0.0005 4.20925 0.000101587 504292 0.72701  
2.14928 0 2.15988 0.0892207 2.43166 178.283 0.483743 0.0005 5.02996 9.34518e-05 745791 0.353725  
1.85101 0 2.63976 0.0941961 2.54489 212.417 0.486685 0.0005 4.3494 9.95534e-05 205057 1.21718  
2.72945 0 1.80222 0.0974428 1.98844 185.735 0.499575 0.0005 4.52232 0.000152427 355115 1.21458  
2.5384 0 2.52032 0.0989067 2.35773 195.276 0.534001 0.0005 4.20088 0.000183286 391521 0.6031  
2.33081 0 1.77067 0.0914706 2.05201 229.72 0.395126 0.0005 4.2643 0.000141255 796157 0.288673  
2.34333 0 1.93965 0.0938571 2.22388 212.743 0.453029 0.0005 4.29437 0.000134092 888574 1.29995  
2.33317 0 2.32166 0.089864 2.43034 214.348 0.514394 0.0005 3.54435 0.00012682 631491 1.40294  
2.48859 0 2.16545 0.0885738 2.24267 207.457 0.359796 0.0005 4.37922 0.000129178 401947 0.836145  
2.5235 0 1.90969 0.0894423 2.09541 182.578 0.480864 0.0005 4.26839 0.000150084 462951 0.914883  
2.58025 0 1.89405 0.0933649 2.07726 202.45 0.527645 0.0005 3.596 0.000133298 359231 0.745235  
2.59476 0 1.98682 0.0901719 2.31205 214.565 0.470796 0.0005 4.13859 0.000105347 35021 0.307927  
2.53773 0 2.03308 0.0885708 2.15102 226.703 0.457618 0.0005 4.0187 0.000189837 610537 1.15178  
2.15361 0 1.91397 0.0853417 2.23169 200.753 0.476956 0.0005 3.44926 0.000158733 393740 0.732951  
2.16647 0 1.88635 0.0826765 2.28267 218.107 0.472146 0.0005 3.4253 9.11259e-05 485054 1.2086  
2.22967 0 2.34193 0.0862902 2.6535 199.935 0.504935 0.0005 4.12845 0.000142079 614030 0.546548  
2.31406 0 1.76149 0.0975685 2.32787 199.462 0.4961 0.0005 4.01551 0.000130289 554098 0.681753  
2.59417 0 1.68761 0.0938822 2.60514 168.894 0.480874 0.0005 4.14806 0.000140951 35325 0.363015  
2.49901 0 2.2368 0.0867982 2.25564 177.526 0.42973 0.0005 4.70666 0.000195779 241081 0.42136  
2.6097 0 2.11793 0.0996284 2.38011 177.36 0.442625 0.0005 4.24235 0.000105142 187516 0.861259  
2.15787 0 1.9354 0.100017 2.40869 210.592 0.429092 0.0005 3.8657 0.000122947 653516 0.314522  
2.34541 0 2.26153 0.0976521 2.31388 203.614 0.527951 0.0005 3.29074 0.000135333 33002 1.37074  
2.461 0 2.08398 0.0947625 2.00308 193.73 0.487934 0.0005 4.60147 0.000127268 372231 0.278259  
2.23279 0 2.34518 0.0920833 2.19014 201.367 0.462073 0.0005 4.18602 0.000122027 746139 0.791461  
2.27824 0 2.15194 0.0833501 2.42122 178.663 0.501817 0.0005 4.03481 9.37276e-05 261796 0.53256  
2.41425 0 2.34374 0.0848121 2.04707 187.388 0.477184 0.0005 3.98475 0.000140704 785404 0.699662  
2.47812 0 1.98081 0.101949 2.42418 200.789 0.484162 0.0005 3.64097 7.32616e-05 582338 0.358114  
2.24959 0 2.45532 0.108086 1.97394 174.502 0.450832 0.0005 4.75573 0.000110374 974580 1.44552  
2.22654 0 2.49223 0.0888628 2.21391 194.315 0.453803 0.0005 3.38689 0.000127195 519218 0.786872  
1.91961 0 1.79573 0.0960103 2.63079 231.247 0.523411 0.0005 4.21591 0.000194289 39021 1.2167  
2.2169 0 2.20081 0.0851559 2.46171 195.522 0.527299 0.0005 4.43608 8.24768e-05 513970 1.44012  
2.54105 0 2.02865 0.08747 1.96049 208.11 0.5025 0.0005 3.86153 9.40188e-05 539862 1.05255  
1.9816 0 2.17388 0.0856647 2.6136 188.316 0.445469 0.0005 3.85647 0.00011599 784812 0.444241  
2.13688 0 2.40991 0.104763 2.56607 196.994 0.467533 0.0005 4.1918 0.000109526 235379 0.95886  
2.08437 0 2.58982 0.0973568 2.19978 188.336 0.450779 0.0005 4.28095 0.00012551 894977 1.4843  
2.53985 0 2.1242 0.0962623 2.51287 191.83 0.447728 0.0005 4.26138 0.0001452 692685 1.1906  
2.3059 0 2.27935 0.0868543 2.5161 196.825 0.389427 0.0005 4.2543 0.000103583 31536 0.532523  
2.18416 0 1.9017 0.0930996 2.22082 205.597 0.387857 0.0005 4.00893 0.000136685 299904 1.32529  
2.34656 0 1.97975 0.0910362 2.62109 188.293 0.410823 0.0005 3.89988 0.000150243 324176 1.38806  
2.31479 0 2.16654 0.0970304 2.59457 194.371 0.45822 0.0005 4.32151 9.4683e-05 433483 0.644156  
2.01071 0 2.18411 0.0761122 2.21765 217.065 0.351724 0.0005 3.84055 7.5637e-05 279207 0.467436  
2.35886 0 2.11969 0.116394 2.31732 199.97 0.507187 0.0005 3.7198 9.52898e-05 199759 1.43275  
2.46829 0 1.81372 0.106052 2.08758 183.236 0.492177 0.0005 3.49181 0.00011587 984857 1.28554  
2.46356 0 2.14955 0.093356 2.45971 174.182 0.455482 0.0005 4.49694 0.000116478 889744 1.26554  
2.4207 0 1.39051 0.0970785 2.3019 212.048 0.396291 0.0005 3.96034 8.0928e-05 593499 1.01122  
2.34236 0 2.26396 0.082496 2.56663 179.931 0.391919 0.0005 3.7017 0.000134175 469911 0.944958  
2.80895 0 2.03921 0.091787 2.31673 199.812 0.35713 0.0005 3.83875 0.000153518 20127 0.640293  
2.05671 0 2.14374 0.0883763 1.9474 210.429 0.413909 0.0005 3.7282 0.000138052 663950 0.368543  
2.26167 0 1.86268 0.0872969 2.41911 189.107 0.514654 0.0005 4.23509 0.000123316 505236 1.17891  
2.16779 0 2.5385 0.0998449 2.42912 194.405 0.395431 0.0005 4.16686 9.9126e-05 777560 1.39572  
2.20552 0 2.18602 0.105328 2.44229 187.284 0.503407 0.0005 4.48928 0.000154116 367818 0.680498  
2.54689 0 1.66979 0.103568 1.98017 199.209 0.431465 0.0005 3.9551 0.000155968 675105 1.36256  
2.11334 0 2.04227 0.10453 2.17794 222.889 0.474404 0.0005 3.69824 0.000183965 810563 0.779598  
2.3247 0 2.2601 0.0889169 1.89537 218.448 0.504503 0.0005 4.66859 7.81291e-05 740049 0.463115  
2.68108 0 2.3907 0.101333 2.20698 213.166 0.463865 0.0005 4.42973 0.000126908 421244 1.49846  
2.23739 0 2.2146 0.0883665 2.50765 221.257 0.448292 0.0005 4.4964 0.000112316 588711 0.724742  
2.13507 0 1.98241 0.0891953 2.5862 198.147 0.492266 0.0005 4.92576 8.89987e-05 41805 1.22495  
2.45394 0 2.03634 0.0953685 2.27784 218.77 0.434009 0.0005 3.72132 7.22746e-05 519934 0.711983  
2.40887 0 2.0898 0.0922636 2.17458 222.701 0.468911 0.0005 4.21278 0.000125969 563291 0.742408  
2.11077 0 2.08286 0.0748404 2.38909 249.767 0.452625 0.0005 3.78932 0.000133319 77375 0.575496  
2.6348 0 2.0334 0.0823864 2.14902 240.377 0.431108 0.0005 3.92925 9.83354e-05 558955 0.980225  
2.18154 0 2.37064 0.0972229 2.35887 217.405 0.509146 0.0005 4.18101 0.000115621 593614 1.40616  
2.60706 0 2.08504 0.101372 1.93764 142.264 0.360433 0.0005 4.0976 6.25735e-05 133589 1.30448  
2.04694 0 2.16059 0.0954291 2.33647 191.158 0.460528 0.0005 4.24742 0.000130132 343768 0.516721  
2.63248 0 2.01452 0.107547 2.53988 211.205 0.534311 0.0005 4.24971 8.1119e-05 828993 0.612719  
2.12113 0 1.93865 0.0877109 2.63888 233.224 0.449311 0.0005 3.58293 5.2506e-05 544918 0.810974  
2.39574 0 2.35568 0.0976833 2.59674 212.398 0.454001 0.0005 3.84152 4.64211e-05 552805 0.640773  
2.44352 0 1.94559 0.101704 2.30812 173.82 0.484276 0.0005 4.27339 0.000123344 376882 0.650559  
2.35946 0 2.14631 0.0944404 2.20109 195.542 0.461671 0.0005 3.92422 0.000146275 844822 1.34217  
2.11202 0 2.2104 0.0840596 2.02203 208.303 0.466869 0.0005 4.26722 9.40703e-05 876982 0.837228  
2.47783 0 2.3396 0.103046 2.30005 168.948 0.512778 0.0005 3.95788 0.000123539 326717 0.607583  
2.12043 0 1.755 0.101042 2.58942 176.603 0.473098 0.0005 4.26094 0.000150743 124030 1.31633  
1.70062 0 2.18701 0.0946538 2.17932 186.104 0.433053 0.0005 3.68023 0.000150725 593093 0.711268  
2.32331 0 2.39286 0.0855525 1.95098 197.558 0.500565 0.0005 3.84113 0.000157813 311574 1.41151  
2.41118 0 1.77188 0.0976762 2.22287 204.727 0.433988 0.0005 4.09772 0.000151729 530126 1.22978  
2.29252 0 2.42455 0.0970582 1.90518 241.746 0.548315 0.0005 4.09753 0.000163444 186593 1.23706  
2.10031 0 2.11347 0.0951019 2.26393 182.205 0.520221 0.0005 3.71776 0.00010676 781486 0.948194  
1.9935 0 2.0922 0.0806867 2.1635 172.301 0.467222 0.0005 3.90283 0.000129811 550253 1.4573  
2.02541 0 2.05547 0.105569 2.05099 192.846 0.486575 0.0005 4.01854 0.000101111 850543 1.13689  
2.23802 0 2.26021 0.0846289 2.50183 236.128 0.516301 0.0005 4.25864 0.000130725 803074 0.908446  
1.81035 0 2.12572 0.0945823 2.54034 253.262 0.421937 0.0005 4.11206 0.000107913 327814 0.897216  
2.42665 0 2.47126 0.104075 2.4979 208.296 0.520865 0.0005 4.40336 0.00010714 734713 1.03375  
2.49795 0 2.27287 0.0852858 2.35251 221.724 0.4662 0.0005 4.00887 0.000139987 478179 0.313581  
2.37662 0 2.0943 0.0975041 2.22016 214.741 0.487991 0.0005 3.94549 0.000107701 138377 1.32649  
2.7657 0 1.9542 0.113279 2.52001 223.584 0.51423 0.0005 3.81196 0.000145022 474762 0.739239  
1.90552 0 2.10159 0.0977497 2.01372 208.895 0.524758 0.0005 3.69905 0.000135656 415775 0.302868  
2.087 0 2.05754 0.0920151 2.0768 207.46 0.37486 0.0005 3.83753 7.56049e-05 727088 0.38005  
2.33904 0 1.80559 0.0885645 1.68104 228.186 0.365408 0.0005 4.28134 0.000153922 32919 0.605874  
2.34977 0 2.04054 0.0865594 2.38886 205.49 0.537353 0.0005 3.78517 0.000126908 935710 0.653028  
2.21209 0 2.01981 0.095429 2.22266 201.167 0.393178 0.0005 4.21958 0.00011124 806732 1.05645  
2.41057 0 2.08979 0.094285 2.30502 199.809 0.439951 0.0005 4.16568 0.000140541 110294 0.532957  
2.31114 0 1.83761 0.0904962 2.44427 208.899 0.459686 0.0005 4.44867 0.000172433 11017 0.826256  
2.46861 0 2.30705 0.101263 2.43639 180.41 0.42957 0.0005 4.04174 0.000125011 400346 1.42856  
2.34683 0 2.0912 0.0963078 1.93656 213.727 0.531999 0.0005 3.62688 9.79161e-05 760235 0.965285  
1.86538 0 2.166 0.0914672 2.43372 199.452 0.487406 0.0005 4.34904 0.000136537 871137 1.34153  
1.7785 0 1.75261 0.0851819 2.27495 215.09 0.439853 0.0005 3.97197 0.00011016 745691 1.19188  
2.37466 0 1.74702 0.0802261 2.28806 230.842 0.432629 0.0005 3.15751 0.000139109 305153 0.793206  
2.17447 0 2.2646 0.0889156 2.68333 145.023 0.429127 0.0005 4.33898 0.000115958 423943 0.265196  
2.39437 0 2.14244 0.0853772 2.28027 188.884 0.498637 0.0005 4.13151 0.00011795 122573 0.971127  
2.6282 0 2.32933 0.0970313 2.22029 209.435 0.399839 0.0005 4.30825 0.000115396 666328 0.461821  
2.3682 0 1.82013 0.0775804 2.24182 173.089 0.437563 0.0005 4.75303 0.000147545 300925 0.408565  
2.04071 0 2.44562 0.0979694 2.00121 166.08 0.408118 0.0005 4.34906 0.000179054 449291 0.290471  
2.21143 0 2.37587 0.102215 2.73785 226.121 0.480094 0.0005 4.22724 0.000165521 306710 0.479802  
2.47495 0 2.02645 0.107749 2.3139 167.78 0.453538 0.0005 3.33337 0.000163114 894018 0.573296  
2.51413 0 2.17149 0.0898208 2.7649 223.396 0.45578 0.0005 3.74025 0.000153629 277217 0.675201  
2.4282 0 1.95186 0.11627 2.17268 178.841 0.505083 0.0005 3.7243 0.000106442 836836 0.412892  
2.48213 0 2.05152 0.102301 2.04022 224.708 0.46076 0.0005 4.21435 0.000156085 596963 1.27014  
2.49745 0 2.37503 0.098786 2.30619 197.391 0.506002 0.0005 3.69522 8.05537e-05 575055 0.65759  
2.09088 0 2.20411 0.11895 2.35233 187.38 0.486519 0.0005 4.52146 0.000153646 387090 1.1608  
2.02733 0 1.58772 0.100614 2.34769 217.475 0.421013 0.0005 4.38828 0.000179164 963858 0.823223  
2.35609 0 2.2018 0.0937861 2.28028 248.37 0.498149 0.0005 4.37425 0.000174855 378130 1.06595  
2.35179 0 2.13228 0.088561 2.07054 197.737 0.320081 0.0005 3.61383 0.00018897 714904 0.768855  
2.54519 0 2.34224 0.0885036 2.5581 197.692 0.509684 0.0005 3.8227 0.000122795 698571 0.697769  
2.36529 0 2.19684 0.0927759 2.31928 212.966 0.513875 0.0005 3.90742 0.000118249 372661 0.449758  
2.29613 0 2.43812 0.0940072 2.10566 232.226 0.52464 0.0005 4.13974 0.000175447 369633 0.873655  
2.2984 0 2.24967 0.100318 2.43805 223.984 0.499193 0.0005 3.78748 0.000101483 689685 1.20468  
2.51893 0 2.05692 0.109142 2.26494 212.212 0.420161 0.0005 4.02817 0.00018425 304789 0.37061  
2.67017 0 2.09399 0.110927 2.23275 205.918 0.502912 0.0005 3.65398 0.000124702 613073 1.23725  
2.24588 0 1.94532 0.0848472 2.28843 210.141 0.446674 0.0005 3.55555 0.000120327 722604 0.878234  
2.427 0 2.12331 0.0901271 2.41791 206.122 0.494716 0.0005 3.23424 0.000125094 756851 1.19476  
2.26555 0 2.05461 0.106364 2.12011 202.666 0.493428 0.0005 3.08709 0.000112719 419805 1.04302  
2.13071 0 2.28109 0.11398 2.63071 205.096 0.443593 0.0005 3.82142 0.000147125 349250 1.10328  
2.60938 0 2.3778 0.103335 2.184 211.737 0.472009 0.0005 4.58357 9.17444e-05 767868 0.455478  
2.34102 0 2.13416 0.108373 2.15898 171.86 0.500304 0.0005 4.13831 0.000120656 336503 1.00847  
2.40445 0 2.28248 0.105914 2.22653 243.028 0.504626 0.0005 4.45242 0.000141854 109485 0.560704  
2.40747 0 1.81286 0.12344 2.19481 203.689 0.475624 0.0005 4.27939 9.78908e-05 639006 1.09891  
2.44932 0 2.24021 0.0992173 2.48058 211.094 0.443808 0.0005 3.83225 4.6316e-05 82195 0.797455  
2.27744 0 2.12304 0.103873 2.20612 189.072 0.410024 0.0005 3.96962 0.000122477 414639 0.789332  
2.15555 0 2.2701 0.0916785 2.4704 212.233 0.416356 0.0005 4.54464 0.000153421 62949 0.824499  
2.53478 0 1.92334 0.0987016 1.97254 205.359 0.368619 0.0005 4.38643 0.000121212 721120 0.614687  
2.14177 0 2.61049 0.0989384 2.71867 204.908 0.451112 0.0005 4.08864 0.000159561 80967 0.818106  
1.98423 0 2.0147 0.0991273 2.17012 216.78 0.527097 0.0005 3.85895 0.000133653 880226 1.43551  
2.22976 0 2.06906 0.0872502 2.53894 178.486 0.506716 0.0005 4.01621 0.000140329 686763 1.28879  
2.42668 0 2.0156 0.0963248 1.93792 202.858 0.467054 0.0005 4.61239 0.000151532 387677 0.521013  
2.15973 0 2.12077 0.0920653 2.03307 216.947 0.417804 0.0005 3.82934 0.000135421 290596 1.46109  
2.1312 0 1.81765 0.103182 2.17574 191.989 0.43445 0.0005 4.25696 8.2969e-05 963981 1.21579  
2.47216 0 1.75089 0.107246 2.22401 241.11 0.503071 0.0005 4.69896 0.000132997 740865 1.33635  
2.21734 0 2.28638 0.089216 2.25465 175.676 0.479977 0.0005 4.37095 0.000174153 887560 1.07253  
2.68345 0 2.07427 0.103136 2.36528 244.049 0.435241 0.0005 4.25036 8.9504e-05 539036 0.421001  
2.16348 0 2.55861 0.105475 2.23559 195.354 0.475286 0.0005 4.13222 0.000110958 127955 0.444293  
2.14439 0 1.73559 0.101929 2.4629 197.273 0.43876 0.0005 3.95438 0.000117449 367770 1.43911  
2.48724 0 2.10559 0.0948833 2.0196 237.357 0.436089 0.0005 3.48176 9.55299e-05 433518 1.05769  
2.59049 0 2.15226 0.106403 2.08922 210.297 0.465683 0.0005 4.14647 0.000120129 359211 1.17128  
1.9678 0 1.8154 0.0974933 2.2281 199.358 0.484566 0.0005 4.09706 0.000119142 66342 1.20454  
2.5351 0 2.06507 0.105423 2.63508 227.496 0.414002 0.0005 4.17167 0.000171442 322532 0.86552  
1.77367 0 2.11439 0.101203 2.18888 173.334 0.412872 0.0005 3.99088 0.000162921 245196 0.972037  
2.4158 0 2.07876 0.100033 2.4738 194.155 0.429163 0.0005 4.12874 0.000133204 272379 0.969536  
2.28184 0 2.22494 0.111118 2.60497 208.666 0.42852 0.0005 4.58268 0.00012241 627321 1.14372  
2.22184 0 1.95757 0.0981671 2.08484 201.485 0.416605 0.0005 3.5355 0.000153956 858270 0.906435  
2.65311 0 2.44133 0.104279 2.19939 228.544 0.374181 0.0005 4.31806 0.000166809 994984 0.722671  
2.48254 0 2.2652 0.0949512 2.08981 220.616 0.501047 0.0005 3.85013 0.000128731 384172 0.522544  
2.32953 0 2.25647 0.0984412 2.44095 219.733 0.536409 0.0005 4.0981 0.000178037 794427 0.930178  
1.98987 0 2.17124 0.0967509 2.27365 206.317 0.403515 0.0005 4.0466 0.00010015 344234 1.05127  
2.48407 0 2.12371 0.0962961 2.26305 164.312 0.490642 0.0005 3.55666 8.35549e-05 152040 0.68716  
2.50813 0 1.82901 0.0861901 2.38451 198.354 0.481281 0.0005 4.25883 0.00013983 647283 0.944194  
2.00344 0 1.95637 0.0842352 2.12021 205.413 0.374999 0.0005 4.1578 6.86056e-05 970072 0.890521  
1.97996 0 2.38082 0.0879802 2.6167 199.492 0.415965 0.0005 4.0736 0.000124189 307398 0.774211  
2.48462 0 1.88292 0.110448 2.50086 234.326 0.48724 0.0005 4.21224 0.000154324 245830 0.768365  
2.17517 0 1.98073 0.088404 2.37023 187.686 0.461816 0.0005 4.65396 0.000141374 901063 0.3941  
2.51266 0 1.98481 0.101314 3.03289 189.323 0.42797 0.0005 3.4626 9.6949e-05 370347 1.30779  
1.95388 0 2.37347 0.102802 2.75347 189.474 0.533657 0.0005 4.08759 0.000106436 966950 1.15974  
2.50195 0 2.04292 0.0884163 1.98853 213.601 0.474266 0.0005 3.76946 0.0001398 982030 1.26563  
2.38625 0 1.96864 0.0774266 2.2849 226.099 0.396036 0.0005 3.95511 0.000184028 250573 1.15751  
2.32401 0 2.0049 0.0962056 2.5041 202.862 0.487702 0.0005 3.8428 7.72059e-05 653714 1.28587  
2.67384 0 1.96563 0.108897 2.57503 209.6 0.438355 0.0005 3.54509 0.000170359 886059 0.522113  
2.18086 0 2.29428 0.0813542 2.08678 226.468 0.472738 0.0005 3.3326 8.34938e-05 57522 1.4226  
2.3136 0 2.22451 0.0972988 2.35879 185.81 0.404649 0.0005 4.21052 0.000186647 134047 0.700133  
2.53848 0 2.39881 0.085576 2.15612 215.485 0.454576 0.0005 4.31104 0.000112895 626924 0.458734  
2.57303 0 2.26906 0.0929151 2.19213 195.825 0.519142 0.0005 3.39373 0.000138157 945082 0.912146  
2.44457 0 2.42698 0.0985478 2.43611 195.133 0.469213 0.0005 3.38793 0.000159208 189435 1.3048  
2.03343 0 2.04446 0.0948941 2.5217 206.233 0.483498 0.0005 3.84169 0.000136576 271232 0.470477  
1.81289 0 1.75657 0.0963821 2.66258 136.269 0.429839 0.0005 4.14826 0.00010431 829204 1.24027  
2.47068 0 2.40927 0.0900615 2.47107 205.812 0.465408 0.0005 4.01331 0.000156245 622954 0.85954  
2.32352 0 2.19199 0.114278 2.01956 227.537 0.396478 0.0005 4.1947 9.03619e-05 630443 1.20665  
2.05924 0 2.46421 0.0922999 2.35019 178.105 0.455028 0.0005 4.25729 0.000164331 411898 0.803284  
2.36571 0 1.94574 0.0941898 2.15613 171.151 0.419012 0.0005 4.38007 6.34605e-05 945486 0.467956  
2.47945 0 2.27692 0.104184 1.95497 195.338 0.418946 0.0005 4.14322 0.000145377 875640 0.646217  
2.48645 0 2.23138 0.0944295 2.20906 177.295 0.48245 0.0005 4.2012 0.000159211 684278 1.16699  
2.14213 0 2.1528 0.103929 2.57136 214.349 0.433472 0.0005 4.43031 0.000137699 89159 0.680985  
1.98508 0 2.30974 0.0850511 2.50231 199.231 0.407289 0.0005 4.12548 0.000120082 250262 1.48467  
2.26 0 2.24906 0.0805625 2.26273 189.097 0.498805 0.0005 4.04419 0.000184471 679262 0.362139  
2.54142 0 2.71512 0.0945736 2.5738 215.686 0.412519 0.0005 3.84578 9.73211e-05 989683 0.995989  
2.45957 0 2.00415 0.0797329 2.30614 184.301 0.47207 0.0005 3.80259 9.13287e-05 561041 0.46048  
1.84466 0 2.12964 0.0886948 2.3323 170.253 0.451388 0.0005 3.83551 0.000138027 539848 1.142  
2.20502 0 1.93834 0.091994 2.22989 179.556 0.463356 0.0005 3.9491 0.000131802 141723 1.21352  
2.49002 0 2.25252 0.098857 2.31789 229.006 0.509329 0.0005 4.34459 0.00013337 208324 0.315454  
2.1782 0 2.15397 0.0863446 2.34849 203.415 0.405668 0.0005 4.13158 0.000110105 26272 1.45829  
2.29023 0 2.01285 0.0928638 2.11513 218.869 0.536644 0.0005 4.03498 0.000115072 449122 0.834355  
1.82152 0 2.09277 0.0842158 2.6994 189.589 0.486631 0.0005 3.83937 0.000148158 454154 0.668185  
2.81897 0 2.02555 0.0901525 2.62248 180.839 0.50041 0.0005 3.88558 0.000126974 927335 0.859881  
2.2949 0 2.34743 0.0861127 2.32827 189.722 0.480929 0.0005 4.17484 9.62037e-05 335821 0.369982  
2.70322 0 1.92338 0.0962571 2.19737 202.948 0.445957 0.0005 3.98732 0.000126792 937457 1.07524  
2.39464 0 1.92972 0.0871185 2.20175 209.761 0.46398 0.0005 3.69795 0.000161459 909365 1.1468  
2.27839 0 2.01862 0.0987327 2.16031 225.883 0.539865 0.0005 4.2652 0.000150519 102747 0.308898  
2.60379 0 1.82691 0.10004 2.24626 207.645 0.384734 0.0005 3.56207 0.000100464 591171 0.626047  
1.80257 0 1.86852 0.0982129 2.58797 195.596 0.481997 0.0005 3.65368 0.000165684 311776 1.42753  
2.32143 0 1.93656 0.0704977 2.09844 182.437 0.416562 0.0005 3.04748 0.000162869 160269 0.319142  
2.41858 0 2.46 0.103821 2.00694 233.179 0.484434 0.0005 4.4068 0.000187847 725218 0.471565  
2.18498 0 1.90236 0.0979546 2.56265 193.063 0.36506 0.0005 3.75599 0.000154461 938701 1.21193  
2.44266 0 2.16593 0.0978794 2.30714 228.207 0.413946 0.0005 4.48722 0.000147175 621703 0.412737  
1.97772 0 2.12405 0.0942362 2.19478 168.559 0.458083 0.0005 3.61636 0.00014454 914653 1.07  
2.31316 0 2.20366 0.0886937 2.27878 186.512 0.456071 0.0005 4.34387 0.000209017 209933 0.504195  
1.85335 0 1.89399 0.0931688 2.32039 222.307 0.462183 0.0005 4.35122 0.000115597 450907 1.07434  
1.83173 0 2.0507 0.0885376 2.59137 253.854 0.452618 0.0005 3.87171 0.000130774 53959 0.749668  
2.65124 0 2.22978 0.0841096 2.04101 209.665 0.478469 0.0005 3.56441 0.000127972 356728 1.28467  
2.11417 0 2.43796 0.116269 2.18749 208.857 0.416911 0.0005 3.86082 0.000101227 862806 1.39147  
2.35572 0 1.97939 0.101646 2.38361 196.15 0.541989 0.0005 4.27698 0.000104552 515797 0.930434  
2.0252 0 2.60782 0.095212 2.48197 215.498 0.371301 0.0005 3.38196 0.000147137 748720 1.02196  
2.34265 0 2.42355 0.0993219 2.30011 203.126 0.439144 0.0005 3.09448 0.000144539 547084 0.954251  
2.06919 0 2.35819 0.100042 2.39832 251.426 0.407811 0.0005 3.893 0.000139401 121308 0.81847  
2.00139 0 2.28906 0.101845 2.27494 172.736 0.518445 0.0005 3.85436 4.08485e-05 515334 1.19468  
1.99256 0 1.73255 0.095268 2.74428 214.637 0.418682 0.0005 3.10657 8.84237e-05 742698 1.15633  
2.14503 0 2.03521 0.0945546 2.81729 184.979 0.532748 0.0005 4.39473 0.000126071 110991 1.1571  
2.66182 0 2.16698 0.0909919 2.22336 220.536 0.449261 0.0005 4.38179 0.000205955 76376 0.944127  
2.28869 0 2.62633 0.0959326 2.31988 199.149 0.435061 0.0005 4.12242 0.00013674 798898 1.29735  
2.55821 0 2.11236 0.099843 2.27685 224.442 0.435093 0.0005 3.5906 0.000134376 252715 1.30261  
2.46254 0 1.7239 0.098379 2.00296 179.374 0.497018 0.0005 4.32689 0.000148166 801052 0.571293  
2.01937 0 2.17516 0.0893445 2.14104 235.53 0.448463 0.0005 4.04497 0.00019264 825171 1.42477  
2.41398 0 2.24847 0.0978706 2.37891 202.393 0.428432 0.0005 4.2002 0.000145035 218189 0.999822  
2.32291 0 2.63373 0.0806441 2.3586 213.568 0.422242 0.0005 4.13993 0.000109505 771559 0.371601  
2.26105 0 2.5806 0.0860139 2.00336 181.056 0.483809 0.0005 3.83949 0.000102184 752506 1.46524  
2.62762 0 2.17014 0.0714998 2.14244 220.76 0.430423 0.0005 3.91208 0.000114193 554010 0.358978  
2.08665 0 2.41149 0.0952634 2.23413 213.714 0.418496 0.0005 4.50358 9.7149e-05 709016 0.786151  
2.12234 0 2.22912 0.090882 2.52204 215.924 0.48984 0.0005 3.93711 9.70097e-05 178224 1.43756  
2.41521 0 2.15978 0.106067 2.17591 195.98 0.390474 0.0005 4.34969 0.000174227 173109 0.365851  
2.4908 0 2.23055 0.0781024 2.08298 237.079 0.428762 0.0005 4.07653 0.000119887 816539 1.49919  
2.96656 0 1.73697 0.085396 2.7006 230.015 0.45813 0.0005 3.88126 9.9932e-05 490000 0.709892  
2.35177 0 2.32945 0.0982531 2.21072 244.494 0.519696 0.0005 4.39979 0.000172113 333378 1.3986  
2.42296 0 2.0023 0.0950812 2.34812 228.317 0.460567 0.0005 3.70301 0.00010077 58109 1.42385  
2.50942 0 1.96181 0.0853446 2.40157 205.954 0.49977 0.0005 4.02934 0.000150199 945053 0.570881  
2.25385 0 1.78012 0.0885832 2.30911 185.57 0.41918 0.0005 4.23741 0.000120746 955081 1.14381  
2.39247 0 2.08291 0.0981089 2.31133 199.666 0.415578 0.0005 4.53588 0.000145274 489114 1.04524  
2.36615 0 2.40618 0.0921919 2.16889 230.244 0.45349 0.0005 3.55444 0.000153799 671338 0.60427  
2.34371 0 2.28054 0.108538 2.41626 209.916 0.4815 0.0005 3.69498 0.000128492 405989 1.29463  
2.13585 0 2.15693 0.0850388 2.33603 231.942 0.464326 0.0005 4.26701 9.72038e-05 59426 0.972309  
2.28384 0 2.18236 0.110921 2.65299 197.817 0.337373 0.0005 3.86554 0.000212368 28067 0.664862  
2.26718 0 2.29454 0.0957381 2.30454 199.368 0.436888 0.0005 4.66642 0.000105414 785147 0.998764  
2.46484 0 2.599 0.0864832 2.23712 212.057 0.439097 0.0005 4.25001 0.000116316 575223 0.359336  
2.42658 0 2.21015 0.09487 2.5188 186.985 0.437369 0.0005 3.54041 0.000147555 776787 1.36861  
2.66777 0 2.06119 0.090575 2.71938 205.122 0.460185 0.0005 3.40762 0.000165601 332231 0.569538  
1.94407 0 2.38413 0.104183 2.16713 204.002 0.529852 0.0005 4.53474 0.000111696 696532 0.621867  
2.16546 0 1.92956 0.0812374 1.95458 204.875 0.523438 0.0005 4.41915 0.000156499 292122 1.34667  
2.23122 0 2.07808 0.0947955 2.29442 196.019 0.494585 0.0005 3.64956 0.00010055 591281 0.515616  
2.31381 0 2.40097 0.0838653 2.33419 190.001 0.465278 0.0005 5.06963 0.000136297 323875 0.266864  
2.1192 0 2.31508 0.109507 2.46632 212.894 0.482925 0.0005 4.57245 0.000179228 884850 0.723994  
2.3597 0 1.68759 0.103148 2.55817 174.152 0.495405 0.0005 4.03122 0.000100868 390179 0.876287  
2.29287 0 2.14104 0.100538 2.60717 201.114 0.408758 0.0005 4.13981 0.000112033 576590 1.26136  
2.24341 0 2.20733 0.0904264 2.23643 186.704 0.419747 0.0005 4.0279 0.000118341 202254 1.01129  
1.93525 0 2.04667 0.0847332 2.37559 216.121 0.497171 0.0005 3.89871 0.000128313 215350 1.04654  
1.98479 0 2.11551 0.0658604 2.18849 185.668 0.333241 0.0005 3.79948 0.000101116 311131 0.853435  
2.44797 0 2.05399 0.104885 2.17078 204.808 0.503017 0.0005 3.78253 0.000120767 973813 1.27527  
2.141 0 2.18233 0.0904574 2.30714 187.171 0.413462 0.0005 4.07346 0.000140635 967857 1.36085  
2.27123 0 2.57591 0.0938893 2.0763 205.084 0.467498 0.0005 3.46556 0.000105139 381494 1.24081  
1.97231 0 2.61863 0.101913 2.02194 199.612 0.511854 0.0005 3.63327 7.92723e-05 199181 1.21926  
1.89692 0 2.29646 0.0810499 2.35345 219.315 0.411325 0.0005 4.11253 0.000151086 146081 0.287872  
2.4573 0 2.21523 0.110058 2.10251 213.565 0.489465 0.0005 4.19548 0.000151395 554603 0.284462  
2.17382 0 2.13283 0.0963692 2.24654 221.214 0.498944 0.0005 3.89413 0.00011382 15720 1.31726  
2.06984 0 1.99829 0.0968732 2.59243 185.821 0.415648 0.0005 3.09055 0.00015344 152433 1.29852  
1.91658 0 2.33785 0.0954398 2.35555 203.098 0.464319 0.0005 3.16262 0.000169321 887982 1.39758  
2.38486 0 2.39443 0.0962621 1.94357 236.37 0.400969 0.0005 4.56707 0.000127167 590181 0.452263  
2.15277 0 2.29552 0.0865185 2.86801 200.018 0.534269 0.0005 3.5523 7.03415e-05 97487 1.04722  
2.11066 0 1.81603 0.100465 2.33204 192.686 0.547737 0.0005 3.45634 9.46324e-05 359415 0.355239  
2.577 0 2.35884 0.103515 1.79834 198.434 0.453916 0.0005 3.96218 0.000164752 79296 0.551196  
2.13368 0 2.18886 0.0927878 2.48532 205.666 0.452778 0.0005 3.98214 0.000109099 768825 1.265  
2.55191 0 1.84236 0.101264 2.09197 239.983 0.414256 0.0005 3.66858 0.000163845 765404 0.660941  
2.52235 0 2.03794 0.0984689 2.69379 185.113 0.358488 0.0005 4.53067 0.00015042 138722 1.46302  
2.12592 0 2.10729 0.0851659 2.33687 184.142 0.47235 0.0005 4.262 0.000126563 796892 0.367937  
2.21524 0 2.03126 0.0866029 2.20101 207.495 0.446881 0.0005 3.44809 0.000134372 550551 0.373976  
2.31094 0 2.34098 0.0878368 2.46294 232.135 0.43137 0.0005 3.99821 0.000134328 230297 1.00854  
2.05676 0 2.32701 0.104255 2.245 212.614 0.531733 0.0005 4.5969 0.000119223 90032 0.865256  
1.99934 0 2.20985 0.0986068 2.29341 184.71 0.402369 0.0005 4.55193 0.000117978 399134 1.09407  
2.47455 0 2.40747 0.0949215 2.10964 244.681 0.475793 0.0005 4.0547 0.000142696 443181 0.591107  
2.18532 0 1.87951 0.0903584 2.17142 208.018 0.525458 0.0005 4.0938 6.92493e-05 898506 0.694472  
2.06725 0 1.75075 0.106991 2.49862 215.784 0.419824 0.0005 3.76132 0.000152159 990415 0.494075  
2.00021 0 2.44684 0.0977932 2.16539 194.361 0.474806 0.0005 3.82081 8.61772e-05 767057 1.34538  
2.39295 0 2.27824 0.105438 2.81162 189.886 0.464571 0.0005 4.32747 0.000143588 299708 1.22607  
2.0218 0 2.32369 0.106646 2.27686 197.26 0.493725 0.0005 3.29133 0.000120903 380595 0.481268  
2.39423 0 2.22619 0.0951524 2.32793 182.159 0.473791 0.0005 4.04943 0.000155248 859999 0.45331  
2.10513 0 2.04435 0.0998469 2.16343 212.454 0.438874 0.0005 3.76844 0.000170946 501962 0.725542  
2.47616 0 2.4465 0.0947233 2.32504 207.417 0.42005 0.0005 3.74574 0.000169242 112297 0.430372  
2.38444 0 1.87551 0.0939133 1.98618 190.807 0.505128 0.0005 4.01018 0.000143913 687483 0.861786  
2.21971 0 2.12813 0.0852653 2.13769 185.707 0.41584 0.0005 4.09717 0.000106283 475776 1.29601  
2.66019 0 2.48763 0.108334 2.40398 207.811 0.468449 0.0005 3.26988 0.000123442 80154 0.768415  
2.44453 0 2.08957 0.101062 2.41695 210.191 0.552798 0.0005 4.72184 0.000166999 68977 0.313379  
2.49332 0 2.20864 0.100784 2.4616 211.278 0.387703 0.0005 4.20899 0.000129346 191309 1.47855  
2.75884 0 2.13776 0.0948765 2.31505 219.388 0.431552 0.0005 4.31388 0.000143572 742587 0.370668  
2.27734 0 1.86854 0.101813 2.32442 210.087 0.491635 0.0005 4.61739 0.000130405 139932 0.58545  
2.1475 0 2.10092 0.072319 2.20516 191.854 0.422317 0.0005 4.31923 8.64526e-05 723382 0.277766  
1.96081 0 2.23463 0.0691233 2.35057 204.461 0.423463 0.0005 3.91416 9.9832e-05 895021 1.28963  
1.99847 0 2.1962 0.0867447 2.16209 210.393 0.480511 0.0005 4.062 0.000132551 544266 0.257875  
2.67492 0 2.08878 0.0905386 2.18343 224.823 0.468247 0.0005 3.35875 8.33844e-05 313563 0.632813  
2.52771 0 2.13596 0.10626 2.45094 173.626 0.440191 0.0005 3.97997 0.000182022 508860 1.43163  
2.46253 0 1.78965 0.071676 1.78011 232.618 0.472499 0.0005 3.5545 6.6649e-05 903682 0.685772  
2.43545 0 1.77485 0.0975171 2.1683 187.591 0.443769 0.0005 4.01174 0.000130965 909211 1.333  
2.92443 0 2.25401 0.0840017 2.52182 186.768 0.392213 0.0005 4.26126 0.000129234 277685 0.4485  
2.71966 0 1.93863 0.103659 2.59496 208.822 0.44699 0.0005 4.58243 8.56236e-05 669086 1.2908  
2.4159 0 2.07488 0.102012 2.23024 171.816 0.485059 0.0005 4.38261 0.000101339 564285 0.591966  
2.00825 0 1.95897 0.093173 2.58234 235.075 0.390229 0.0005 4.15245 0.00016686 590930 1.09359  
2.29818 0 2.35728 0.0962491 2.76447 195.522 0.373834 0.0005 2.87213 0.000148772 735990 0.355827  
2.2717 0 1.85192 0.0923613 2.14623 218.929 0.413629 0.0005 4.03202 9.53926e-05 794583 1.0563  
2.40122 0 2.07272 0.10263 2.47755 177.6 0.448555 0.0005 4.0726 0.000143934 197314 0.531566  
1.89029 0 2.3701 0.0900471 2.58044 224.702 0.435571 0.0005 3.70339 0.00012062 651476 1.42479  
2.10884 0 2.13196 0.0883429 2.15231 212.557 0.484909 0.0005 4.42434 0.000103251 754116 0.328802  
2.18928 0 2.33095 0.0883257 2.28959 188.207 0.363738 0.0005 4.24316 0.000159178 95820 0.667872  
2.36468 0 2.38839 0.0900306 2.51245 212.774 0.465281 0.0005 3.88802 0.00016635 641892 0.297531  
2.18744 0 2.49119 0.0984437 2.39623 200.598 0.490583 0.0005 4.35502 0.000177311 37525 0.393631  
2.27806 0 2.40992 0.080774 1.93105 199.843 0.506532 0.0005 4.31399 0.000147155 395528 0.670032  
2.22364 0 2.21692 0.0944952 2.64812 170.559 0.446335 0.0005 3.8426 0.000162752 538839 0.92361  
2.4795 0 2.58244 0.0896963 2.517 159.893 0.458518 0.0005 3.75744 9.69685e-05 897525 1.20067  
2.27963 0 2.26671 0.109137 2.4922 202.559 0.433327 0.0005 4.09112 0.000112701 897490 0.575468  
2.36562 0 2.19455 0.0866253 2.21742 210.746 0.44039 0.0005 4.27602 0.000158911 651136 0.605374  
2.20222 0 2.3606 0.0923798 2.11174 188.569 0.450893 0.0005 3.86495 9.52887e-05 101360 1.18548  
2.46472 0 1.81447 0.107194 2.21201 218.459 0.4191 0.0005 3.86868 0.000160747 889618 1.424  
2.41722 0 2.44067 0.0889893 2.63693 188.156 0.509757 0.0005 4.02321 0.000128991 247643 1.31018  
2.65609 0 1.96771 0.114134 2.20838 215.597 0.539578 0.0005 4.66751 0.00011554 170337 1.00906  
2.43649 0 2.05351 0.0990841 2.41797 231.797 0.489251 0.0005 4.19873 0.000106573 80928 1.23456  
2.61415 0 2.48133 0.093513 2.65544 216.627 0.42389 0.0005 3.84042 0.000131721 506582 0.727792  
2.39281 0 2.11192 0.0960126 2.64497 189.941 0.475934 0.0005 4.18816 0.000146177 826621 1.27616  
2.43282 0 2.07966 0.101411 2.67717 202.992 0.480422 0.0005 3.55389 0.000113624 804310 0.471135  
2.82582 0 2.1892 0.116087 2.55345 198.655 0.425149 0.0005 2.93049 0.000223467 917955 0.563909  
2.43719 0 2.20106 0.092731 2.1726 184.597 0.429995 0.0005 3.21779 0.000123907 370888 0.729502  
2.77382 0 2.08217 0.0916609 2.18352 207.117 0.437403 0.0005 4.2165 0.000140283 634225 0.32249  
2.3634 0 2.36442 0.0989935 2.03034 219.699 0.469725 0.0005 3.5855 0.000170643 426815 1.29243  
2.2432 0 2.05297 0.0865758 2.29349 213.747 0.427385 0.0005 3.57662 0.000157703 274570 0.919937  
2.01724 0 2.4616 0.096464 2.05571 202.845 0.546671 0.0005 4.24798 0.000152468 543437 1.02443  
2.76015 0 2.15032 0.096617 2.32996 200.22 0.432393 0.0005 4.38328 0.00015979 220853 0.258325  
2.21294 0 2.06237 0.0805107 2.46532 223.676 0.438233 0.0005 4.44503 0.000116844 460008 0.767804  
2.35112 0 2.14537 0.0969186 2.39413 189.839 0.407977 0.0005 4.15182 0.000137577 107722 1.32949  
2.02363 0 2.0172 0.10233 2.23958 209.615 0.471846 0.0005 3.65835 8.05709e-05 811783 1.45982  
2.25891 0 1.78203 0.102091 2.31305 199.561 0.419825 0.0005 4.328 9.3583e-05 712350 1.44017  
2.15356 0 1.72831 0.0928516 2.28055 179.118 0.481308 0.0005 3.8792 0.000154032 418657 0.257767  
2.30424 0 2.4079 0.106337 2.2018 210.379 0.412613 0.0005 3.83786 0.000170223 9097 0.589446  
2.42057 0 2.07008 0.0978683 2.44144 210.371 0.57448 0.0005 4.60742 0.000121054 363827 1.3665  
2.09713 0 1.91135 0.0977721 2.25368 186.123 0.581506 0.0005 4.33848 0.000128422 689126 1.07543  
1.85409 0 2.30908 0.0976357 2.06081 203.873 0.488197 0.0005 4.03612 0.000221644 621269 0.917268  
2.28629 0 1.89829 0.112316 2.52774 210.537 0.484718 0.0005 4.35627 0.000143367 522071 1.18445  
2.60011 0 1.8662 0.0955811 2.61 179.543 0.451707 0.0005 4.0516 0.000104286 726651 0.586207  
2.17392 0 2.08683 0.091188 2.56539 226.273 0.444409 0.0005 3.99291 0.000137817 533149 1.22365  
2.55519 0 2.34009 0.0950899 2.43145 225.742 0.493779 0.0005 4.29668 0.000117006 60910 0.569151  
2.75109 0 2.34025 0.0926035 2.42442 194.11 0.464732 0.0005 4.26342 0.000110121 140528 1.08655  
2.48609 0 1.94755 0.0802263 2.39213 186.55 0.437279 0.0005 3.87894 0.000148512 430639 1.18099  
2.07027 0 2.16958 0.0905295 2.30157 226.546 0.412337 0.0005 3.75743 0.000159865 228398 1.30352  
2.10034 0 1.6642 0.096465 2.4985 205.467 0.419027 0.0005 3.57573 8.85103e-05 241888 1.06583  
2.34383 0 2.06046 0.104618 2.45487 195.062 0.46278 0.0005 3.96345 0.000138806 836610 0.404159  
2.37701 0 1.81058 0.102906 2.35016 227.661 0.46077 0.0005 3.42096 0.000143092 992393 1.29357  
2.19356 0 2.26504 0.109712 2.19693 245.702 0.421273 0.0005 4.70373 0.000142344 928577 0.430274  
2.12768 0 2.37657 0.0997591 2.11128 220.183 0.448023 0.0005 3.88975 0.000133218 433890 1.0009  
2.77902 0 2.29786 0.102473 2.22048 204.232 0.358204 0.0005 4.04783 0.000110267 498976 0.321358  
2.62254 0 2.41621 0.0825972 2.17817 247.223 0.451844 0.0005 4.26732 0.000116232 755199 0.452472  
2.22143 0 2.35371 0.0895661 2.12539 185.5 0.452502 0.0005 3.59843 0.000123144 754552 0.512005  
2.30216 0 1.98818 0.0929871 1.8717 170.835 0.514629 0.0005 4.29001 9.35172e-05 416931 1.4206  
1.99431 0 2.0039 0.112099 2.57859 206.884 0.362714 0.0005 4.1449 0.000106202 126087 0.920408  
2.23113 0 1.99097 0.0938786 2.13174 230.272 0.428909 0.0005 3.62426 0.000119432 388777 0.562356  
2.43521 0 2.3092 0.089944 2.2997 220.723 0.465861 0.0005 3.82005 7.34804e-05 360099 0.562753  
2.21731 0 1.89786 0.0905675 2.58583 248.757 0.488416 0.0005 3.943 0.000138437 400657 1.48247  
2.20734 0 1.83186 0.0991478 2.42614 210.117 0.512188 0.0005 2.70406 0.000180889 448566 1.02668  
2.06472 0 1.93583 0.0831299 2.14553 222.6 0.496848 0.0005 4.21493 0.000178836 580952 0.310534  
2.16943 0 2.14631 0.0841795 2.54854 179.168 0.456855 0.0005 4.56406 0.000111917 377017 1.05977  
1.93877 0 1.68102 0.113094 2.56392 205.355 0.515908 0.0005 4.31546 0.000124965 72641 1.03186  
2.40449 0 2.33977 0.100989 1.9274 167.878 0.379053 0.0005 3.56408 0.000125803 392735 0.511313  
2.7916 0 2.72342 0.0965688 2.41327 227.663 0.466894 0.0005 4.84902 5.93381e-05 89368 0.387317  
2.43406 0 2.05992 0.0864777 2.1303 192.496 0.383484 0.0005 3.3808 9.43993e-05 491298 1.34248  
2.18394 0 2.42863 0.098663 2.26473 203.49 0.432376 0.0005 3.94222 0.000133742 918184 1.21555  
1.89846 0 2.09356 0.0996528 2.04908 227.997 0.496396 0.0005 4.21156 0.000111681 453195 0.607802  
2.26702 0 2.49011 0.0907905 2.17493 182.01 0.477584 0.0005 3.74928 0.000120598 696776 0.333668  
2.28126 0 2.26882 0.0926988 2.02004 191.394 0.461399 0.0005 4.7392 0.000112301 55805 0.29213  
2.31321 0 2.38191 0.0946098 2.72989 220.882 0.486082 0.0005 3.63129 0.000122848 975266 1.34008  
2.4034 0 2.02896 0.094177 2.23751 193.4 0.496189 0.0005 3.72621 0.000120039 423428 1.05867  
2.77906 0 1.53884 0.119049 2.26533 187.538 0.535736 0.0005 4.04291 0.00012061 588954 0.872845  
2.21437 0 2.18986 0.109678 2.09002 208.795 0.473244 0.0005 4.71971 7.17599e-05 552528 1.48855  
2.1453 0 1.7894 0.0941537 1.97828 199.21 0.548567 0.0005 3.64754 0.000139744 80308 0.719506  
2.36183 0 1.90013 0.0944227 2.4167 180.836 0.398448 0.0005 3.49031 0.000168081 19593 1.08172  
1.83964 0 2.2854 0.0974646 1.90846 255.153 0.403622 0.0005 4.24604 0.000137711 297278 1.22802  
2.37411 0 2.26869 0.0844586 2.22632 196.768 0.473168 0.0005 4.43611 0.000186661 322197 1.1466  
2.09715 0 1.99213 0.0893597 2.52029 201.643 0.40735 0.0005 3.76659 0.000102144 372555 0.800613  
2.24122 0 1.77614 0.0938672 2.30572 220.529 0.407184 0.0005 3.76013 0.000117198 289672 1.39866  
2.36408 0 2.23244 0.103287 2.43698 242.346 0.505734 0.0005 4.34268 0.000138329 250774 0.705474  
2.60023 0 1.76009 0.0975137 2.57445 153.788 0.397839 0.0005 4.05457 0.000156434 806445 1.1311  
2.34905 0 1.98724 0.102009 1.95975 216.022 0.453352 0.0005 3.89683 0.000179527 305000 0.286771  
1.94794 0 2.00034 0.0962743 2.39311 174.602 0.421756 0.0005 4.15759 0.000158886 522325 1.0632  
2.32193 0 2.41893 0.108762 2.27969 215.759 0.490641 0.0005 4.50792 0.000132837 560997 0.449294  
2.27592 0 2.09651 0.0992822 2.69516 205.511 0.532111 0.0005 4.27114 0.000149821 238283 0.925169  
2.37973 0 2.05596 0.104557 2.33594 198.785 0.465745 0.0005 3.9712 0.00014224 648412 0.813007  
1.89304 0 2.1467 0.0892918 2.7364 209.992 0.415678 0.0005 3.74166 0.000114978 466127 0.398824  
2.27392 0 2.20907 0.1005 2.06112 213.221 0.443815 0.0005 3.73075 0.000160779 598382 1.36926  
2.02595 0 2.49128 0.099465 2.15659 199.171 0.472307 0.0005 4.82092 0.000150925 565421 1.04589  
