# Supplementary material for: Decreases in Gap Junction Coupling Recovers Ca2+ and Insulin Secretion in Neonatal Diabetes Mellitus, Dependent on Beta Cell Heterogeneity and Noise
Source: PLoS Comput Biol. 2016 Sep 28;12(9):e1005116. doi: 10.1371/journal.pcbi.1005116 (PMC5040430; doi:10.1371/journal.pcbi.1005116)
Supplement: S1 File — The ‘read_me.doc’ file included explains how the source code files were used. (ZIP) [file pcbi.1005116.s014.zip › vars5exo.txt]

-67.7255288527780
4.73492579359968
128.440540043755
1.00000000000000e-05
1.06344744523320
0.808150229805543
0.159592408303701
0.164665559336556
0.999831579130400
0.0344884122835283
0.965377143315037
0.945521778718382
7.35142301953809e-05
0.00494596246784951
0.966585021372352
0.133257801390668
0.106255767286513
0.760144464209342
0
0
1
0
7.69000000000000
38
297
900
1.00000000000000e-07
2.30000000000000e-05
0
0
-67.7255288527780
4.73492579359968
128.440540043755
1.00000000000000e-05
1.06344744523320
0.808150229805543
0.159592408303701
0.164665559336556
0.999831579130400
0.0344884122835283
0.965377143315037
0.945521778718382
7.35142301953809e-05
0.00494596246784951
0.966585021372352
0.133257801390668
0.106255767286513
0.760144464209342
0
0
1
0
7.69000000000000
38
297
900
1.00000000000000e-07
2.30000000000000e-05
0
0
-67.7255288527780
4.73492579359968
128.440540043755
1.00000000000000e-05
1.06344744523320
0.808150229805543
0.159592408303701
0.164665559336556
0.999831579130400
0.0344884122835283
0.965377143315037
0.945521778718382
7.35142301953809e-05
0.00494596246784951
0.966585021372352
0.133257801390668
0.106255767286513
0.760144464209342
0
0
1
0
7.69000000000000
38
297
900
1.00000000000000e-07
2.30000000000000e-05
0
0
-67.7255288527780
4.73492579359968
128.440540043755
1.00000000000000e-05
1.06344744523320
0.808150229805543
0.159592408303701
0.164665559336556
0.999831579130400
0.0344884122835283
0.965377143315037
0.945521778718382
7.35142301953809e-05
0.00494596246784951
0.966585021372352
0.133257801390668
0.106255767286513
0.760144464209342
0
0
1
0
7.69000000000000
38
297
900
1.00000000000000e-07
2.30000000000000e-05
0
0
-67.7255288527780
4.73492579359968
128.440540043755
1.00000000000000e-05
1.06344744523320
0.808150229805543
0.159592408303701
0.164665559336556
0.999831579130400
0.0344884122835283
0.965377143315037
0.945521778718382
7.35142301953809e-05
0.00494596246784951
0.966585021372352
0.133257801390668
0.106255767286513
0.760144464209342
0
0
1
0
7.69000000000000
38
297
900
1.00000000000000e-07
2.30000000000000e-05
0
0
-67.7255288527780
4.73492579359968
128.440540043755
1.00000000000000e-05
1.06344744523320
0.808150229805543
0.159592408303701
0.164665559336556
0.999831579130400
0.0344884122835283
0.965377143315037
0.945521778718382
7.35142301953809e-05
0.00494596246784951
0.966585021372352
0.133257801390668
0.106255767286513
0.760144464209342
0
0
1
0
7.69000000000000
38
297
900
1.00000000000000e-07
2.30000000000000e-05
0
0
-67.7255288527780
4.73492579359968
128.440540043755
1.00000000000000e-05
1.06344744523320
0.808150229805543
0.159592408303701
0.164665559336556
0.999831579130400
0.0344884122835283
0.965377143315037
0.945521778718382
7.35142301953809e-05
0.00494596246784951
0.966585021372352
0.133257801390668
0.106255767286513
0.760144464209342
0
0
1
0
7.69000000000000
38
297
900
1.00000000000000e-07
2.30000000000000e-05
0
0
-67.7255288527780
4.73492579359968
128.440540043755
1.00000000000000e-05
1.06344744523320
0.808150229805543
0.159592408303701
0.164665559336556
0.999831579130400
0.0344884122835283
0.965377143315037
0.945521778718382
7.35142301953809e-05
0.00494596246784951
0.966585021372352
0.133257801390668
0.106255767286513
0.760144464209342
0
0
1
0
7.69000000000000
38
297
900
1.00000000000000e-07
2.30000000000000e-05
0
0
-67.7255288527780
4.73492579359968
128.440540043755
1.00000000000000e-05
1.06344744523320
0.808150229805543
0.159592408303701
0.164665559336556
0.999831579130400
0.0344884122835283
0.965377143315037
0.945521778718382
7.35142301953809e-05
0.00494596246784951
0.966585021372352
0.133257801390668
0.106255767286513
0.760144464209342
0
0
1
0
7.69000000000000
38
297
900
1.00000000000000e-07
2.30000000000000e-05
0
0
-67.7255288527780
4.73492579359968
128.440540043755
1.00000000000000e-05
1.06344744523320
0.808150229805543
0.159592408303701
0.164665559336556
0.999831579130400
0.0344884122835283
0.965377143315037
0.945521778718382
7.35142301953809e-05
0.00494596246784951
0.966585021372352
0.133257801390668
0.106255767286513
0.760144464209342
0
0
1
0
7.69000000000000
38
297
900
1.00000000000000e-07
2.30000000000000e-05
0
0
-67.7255288527780
4.73492579359968
128.440540043755
1.00000000000000e-05
1.06344744523320
0.808150229805543
0.159592408303701
0.164665559336556
0.999831579130400
0.0344884122835283
0.965377143315037
0.945521778718382
7.35142301953809e-05
0.00494596246784951
0.966585021372352
0.133257801390668
0.106255767286513
0.760144464209342
0
0
1
0
7.69000000000000
38
297
900
1.00000000000000e-07
2.30000000000000e-05
0
0
-67.7255288527780
4.73492579359968
128.440540043755
1.00000000000000e-05
1.06344744523320
0.808150229805543
0.159592408303701
0.164665559336556
0.999831579130400
0.0344884122835283
0.965377143315037
0.945521778718382
7.35142301953809e-05
0.00494596246784951
0.966585021372352
0.133257801390668
0.106255767286513
0.760144464209342
0
0
1
0
7.69000000000000
38
297
900
1.00000000000000e-07
2.30000000000000e-05
0
0
-67.7255288527780
4.73492579359968
128.440540043755
1.00000000000000e-05
1.06344744523320
0.808150229805543
0.159592408303701
0.164665559336556
0.999831579130400
0.0344884122835283
0.965377143315037
0.945521778718382
7.35142301953809e-05
0.00494596246784951
0.966585021372352
0.133257801390668
0.106255767286513
0.760144464209342
0
0
1
0
7.69000000000000
38
297
900
1.00000000000000e-07
2.30000000000000e-05
0
0
-67.7255288527780
4.73492579359968
128.440540043755
1.00000000000000e-05
1.06344744523320
0.808150229805543
0.159592408303701
0.164665559336556
0.999831579130400
0.0344884122835283
0.965377143315037
0.945521778718382
7.35142301953809e-05
0.00494596246784951
0.966585021372352
0.133257801390668
0.106255767286513
0.760144464209342
0
0
1
0
7.69000000000000
38
297
900
1.00000000000000e-07
2.30000000000000e-05
0
0
-67.7255288527780
4.73492579359968
128.440540043755
1.00000000000000e-05
1.06344744523320
0.808150229805543
0.159592408303701
0.164665559336556
0.999831579130400
0.0344884122835283
0.965377143315037
0.945521778718382
7.35142301953809e-05
0.00494596246784951
0.966585021372352
0.133257801390668
0.106255767286513
0.760144464209342
0
0
1
0
7.69000000000000
38
297
900
1.00000000000000e-07
2.30000000000000e-05
0
0
-67.7255288527780
4.73492579359968
128.440540043755
1.00000000000000e-05
1.06344744523320
0.808150229805543
0.159592408303701
0.164665559336556
0.999831579130400
0.0344884122835283
0.965377143315037
0.945521778718382
7.35142301953809e-05
0.00494596246784951
0.966585021372352
0.133257801390668
0.106255767286513
0.760144464209342
0
0
1
0
7.69000000000000
38
297
900
1.00000000000000e-07
2.30000000000000e-05
0
0
-67.7255288527780
4.73492579359968
128.440540043755
1.00000000000000e-05
1.06344744523320
0.808150229805543
0.159592408303701
0.164665559336556
0.999831579130400
0.0344884122835283
0.965377143315037
0.945521778718382
7.35142301953809e-05
0.00494596246784951
0.966585021372352
0.133257801390668
0.106255767286513
0.760144464209342
0
0
1
0
7.69000000000000
38
297
900
1.00000000000000e-07
2.30000000000000e-05
0
0
-67.7255288527780
4.73492579359968
128.440540043755
1.00000000000000e-05
1.06344744523320
0.808150229805543
0.159592408303701
0.164665559336556
0.999831579130400
0.0344884122835283
0.965377143315037
0.945521778718382
7.35142301953809e-05
0.00494596246784951
0.966585021372352
0.133257801390668
0.106255767286513
0.760144464209342
0
0
1
0
7.69000000000000
38
297
900
1.00000000000000e-07
2.30000000000000e-05
0
0
-67.7255288527780
4.73492579359968
128.440540043755
1.00000000000000e-05
1.06344744523320
0.808150229805543
0.159592408303701
0.164665559336556
0.999831579130400
0.0344884122835283
0.965377143315037
0.945521778718382
7.35142301953809e-05
0.00494596246784951
0.966585021372352
0.133257801390668
0.106255767286513
0.760144464209342
0
0
1
0
7.69000000000000
38
297
900
1.00000000000000e-07
2.30000000000000e-05
0
0
-67.7255288527780
4.73492579359968
128.440540043755
1.00000000000000e-05
1.06344744523320
0.808150229805543
0.159592408303701
0.164665559336556
0.999831579130400
0.0344884122835283
0.965377143315037
0.945521778718382
7.35142301953809e-05
0.00494596246784951
0.966585021372352
0.133257801390668
0.106255767286513
0.760144464209342
0
0
1
0
7.69000000000000
38
297
900
1.00000000000000e-07
2.30000000000000e-05
0
0
-67.7255288527780
4.73492579359968
128.440540043755
1.00000000000000e-05
1.06344744523320
0.808150229805543
0.159592408303701
0.164665559336556
0.999831579130400
0.0344884122835283
0.965377143315037
0.945521778718382
7.35142301953809e-05
0.00494596246784951
0.966585021372352
0.133257801390668
0.106255767286513
0.760144464209342
0
0
1
0
7.69000000000000
38
297
900
1.00000000000000e-07
2.30000000000000e-05
0
0
-67.7255288527780
4.73492579359968
128.440540043755
1.00000000000000e-05
1.06344744523320
0.808150229805543
0.159592408303701
0.164665559336556
0.999831579130400
0.0344884122835283
0.965377143315037
0.945521778718382
7.35142301953809e-05
0.00494596246784951
0.966585021372352
0.133257801390668
0.106255767286513
0.760144464209342
0
0
1
0
7.69000000000000
38
297
900
1.00000000000000e-07
2.30000000000000e-05
0
0
-67.7255288527780
4.73492579359968
128.440540043755
1.00000000000000e-05
1.06344744523320
0.808150229805543
0.159592408303701
0.164665559336556
0.999831579130400
0.0344884122835283
0.965377143315037
0.945521778718382
7.35142301953809e-05
0.00494596246784951
0.966585021372352
0.133257801390668
0.106255767286513
0.760144464209342
0
0
1
0
7.69000000000000
38
297
900
1.00000000000000e-07
2.30000000000000e-05
0
0
-67.7255288527780
4.73492579359968
128.440540043755
1.00000000000000e-05
1.06344744523320
0.808150229805543
0.159592408303701
0.164665559336556
0.999831579130400
0.0344884122835283
0.965377143315037
0.945521778718382
7.35142301953809e-05
0.00494596246784951
0.966585021372352
0.133257801390668
0.106255767286513
0.760144464209342
0
0
1
0
7.69000000000000
38
297
900
1.00000000000000e-07
2.30000000000000e-05
0
0
-67.7255288527780
4.73492579359968
128.440540043755
1.00000000000000e-05
1.06344744523320
0.808150229805543
0.159592408303701
0.164665559336556
0.999831579130400
0.0344884122835283
0.965377143315037
0.945521778718382
7.35142301953809e-05
0.00494596246784951
0.966585021372352
0.133257801390668
0.106255767286513
0.760144464209342
0
0
1
0
7.69000000000000
38
297
900
1.00000000000000e-07
2.30000000000000e-05
0
0
-67.7255288527780
4.73492579359968
128.440540043755
1.00000000000000e-05
1.06344744523320
0.808150229805543
0.159592408303701
0.164665559336556
0.999831579130400
0.0344884122835283
0.965377143315037
0.945521778718382
7.35142301953809e-05
0.00494596246784951
0.966585021372352
0.133257801390668
0.106255767286513
0.760144464209342
0
0
1
0
7.69000000000000
38
297
900
1.00000000000000e-07
2.30000000000000e-05
0
0
-67.7255288527780
4.73492579359968
128.440540043755
1.00000000000000e-05
1.06344744523320
0.808150229805543
0.159592408303701
0.164665559336556
0.999831579130400
0.0344884122835283
0.965377143315037
0.945521778718382
7.35142301953809e-05
0.00494596246784951
0.966585021372352
0.133257801390668
0.106255767286513
0.760144464209342
0
0
1
0
7.69000000000000
38
297
900
1.00000000000000e-07
2.30000000000000e-05
0
0
-67.7255288527780
4.73492579359968
128.440540043755
1.00000000000000e-05
1.06344744523320
0.808150229805543
0.159592408303701
0.164665559336556
0.999831579130400
0.0344884122835283
0.965377143315037
0.945521778718382
7.35142301953809e-05
0.00494596246784951
0.966585021372352
0.133257801390668
0.106255767286513
0.760144464209342
0
0
1
0
7.69000000000000
38
297
900
1.00000000000000e-07
2.30000000000000e-05
0
0
-67.7255288527780
4.73492579359968
128.440540043755
1.00000000000000e-05
1.06344744523320
0.808150229805543
0.159592408303701
0.164665559336556
0.999831579130400
0.0344884122835283
0.965377143315037
0.945521778718382
7.35142301953809e-05
0.00494596246784951
0.966585021372352
0.133257801390668
0.106255767286513
0.760144464209342
0
0
1
0
7.69000000000000
38
297
900
1.00000000000000e-07
2.30000000000000e-05
0
0
-67.7255288527780
4.73492579359968
128.440540043755
1.00000000000000e-05
1.06344744523320
0.808150229805543
0.159592408303701
0.164665559336556
0.999831579130400
0.0344884122835283
0.965377143315037
0.945521778718382
7.35142301953809e-05
0.00494596246784951
0.966585021372352
0.133257801390668
0.106255767286513
0.760144464209342
0
0
1
0
7.69000000000000
38
297
900
1.00000000000000e-07
2.30000000000000e-05
0
0
-67.7255288527780
4.73492579359968
128.440540043755
1.00000000000000e-05
1.06344744523320
0.808150229805543
0.159592408303701
0.164665559336556
0.999831579130400
0.0344884122835283
0.965377143315037
0.945521778718382
7.35142301953809e-05
0.00494596246784951
0.966585021372352
0.133257801390668
0.106255767286513
0.760144464209342
0
0
1
0
7.69000000000000
38
297
900
1.00000000000000e-07
2.30000000000000e-05
0
0
-67.7255288527780
4.73492579359968
128.440540043755
1.00000000000000e-05
1.06344744523320
0.808150229805543
0.159592408303701
0.164665559336556
0.999831579130400
0.0344884122835283
0.965377143315037
0.945521778718382
7.35142301953809e-05
0.00494596246784951
0.966585021372352
0.133257801390668
0.106255767286513
0.760144464209342
0
0
1
0
7.69000000000000
38
297
900
1.00000000000000e-07
2.30000000000000e-05
0
0
-67.7255288527780
4.73492579359968
128.440540043755
1.00000000000000e-05
1.06344744523320
0.808150229805543
0.159592408303701
0.164665559336556
0.999831579130400
0.0344884122835283
0.965377143315037
0.945521778718382
7.35142301953809e-05
0.00494596246784951
0.966585021372352
0.133257801390668
0.106255767286513
0.760144464209342
0
0
1
0
7.69000000000000
38
297
900
1.00000000000000e-07
2.30000000000000e-05
0
0
-67.7255288527780
4.73492579359968
128.440540043755
1.00000000000000e-05
1.06344744523320
0.808150229805543
0.159592408303701
0.164665559336556
0.999831579130400
0.0344884122835283
0.965377143315037
0.945521778718382
7.35142301953809e-05
0.00494596246784951
0.966585021372352
0.133257801390668
0.106255767286513
0.760144464209342
0
0
1
0
7.69000000000000
38
297
900
1.00000000000000e-07
2.30000000000000e-05
0
0
-67.7255288527780
4.73492579359968
128.440540043755
1.00000000000000e-05
1.06344744523320
0.808150229805543
0.159592408303701
0.164665559336556
0.999831579130400
0.0344884122835283
0.965377143315037
0.945521778718382
7.35142301953809e-05
0.00494596246784951
0.966585021372352
0.133257801390668
0.106255767286513
0.760144464209342
0
0
1
0
7.69000000000000
38
297
900
1.00000000000000e-07
2.30000000000000e-05
0
0
-67.7255288527780
4.73492579359968
128.440540043755
1.00000000000000e-05
1.06344744523320
0.808150229805543
0.159592408303701
0.164665559336556
0.999831579130400
0.0344884122835283
0.965377143315037
0.945521778718382
7.35142301953809e-05
0.00494596246784951
0.966585021372352
0.133257801390668
0.106255767286513
0.760144464209342
0
0
1
0
7.69000000000000
38
297
900
1.00000000000000e-07
2.30000000000000e-05
0
0
-67.7255288527780
4.73492579359968
128.440540043755
1.00000000000000e-05
1.06344744523320
0.808150229805543
0.159592408303701
0.164665559336556
0.999831579130400
0.0344884122835283
0.965377143315037
0.945521778718382
7.35142301953809e-05
0.00494596246784951
0.966585021372352
0.133257801390668
0.106255767286513
0.760144464209342
0
0
1
0
7.69000000000000
38
297
900
1.00000000000000e-07
2.30000000000000e-05
0
0
-67.7255288527780
4.73492579359968
128.440540043755
1.00000000000000e-05
1.06344744523320
0.808150229805543
0.159592408303701
0.164665559336556
0.999831579130400
0.0344884122835283
0.965377143315037
0.945521778718382
7.35142301953809e-05
0.00494596246784951
0.966585021372352
0.133257801390668
0.106255767286513
0.760144464209342
0
0
1
0
7.69000000000000
38
297
900
1.00000000000000e-07
2.30000000000000e-05
0
0
-67.7255288527780
4.73492579359968
128.440540043755
1.00000000000000e-05
1.06344744523320
0.808150229805543
0.159592408303701
0.164665559336556
0.999831579130400
0.0344884122835283
0.965377143315037
0.945521778718382
7.35142301953809e-05
0.00494596246784951
0.966585021372352
0.133257801390668
0.106255767286513
0.760144464209342
0
0
1
0
7.69000000000000
38
297
900
1.00000000000000e-07
2.30000000000000e-05
0
0
-67.7255288527780
4.73492579359968
128.440540043755
1.00000000000000e-05
1.06344744523320
0.808150229805543
0.159592408303701
0.164665559336556
0.999831579130400
0.0344884122835283
0.965377143315037
0.945521778718382
7.35142301953809e-05
0.00494596246784951
0.966585021372352
0.133257801390668
0.106255767286513
0.760144464209342
0
0
1
0
7.69000000000000
38
297
900
1.00000000000000e-07
2.30000000000000e-05
0
0
-67.7255288527780
4.73492579359968
128.440540043755
1.00000000000000e-05
1.06344744523320
0.808150229805543
0.159592408303701
0.164665559336556
0.999831579130400
0.0344884122835283
0.965377143315037
0.945521778718382
7.35142301953809e-05
0.00494596246784951
0.966585021372352
0.133257801390668
0.106255767286513
0.760144464209342
0
0
1
0
7.69000000000000
38
297
900
1.00000000000000e-07
2.30000000000000e-05
0
0
-67.7255288527780
4.73492579359968
128.440540043755
1.00000000000000e-05
1.06344744523320
0.808150229805543
0.159592408303701
0.164665559336556
0.999831579130400
0.0344884122835283
0.965377143315037
0.945521778718382
7.35142301953809e-05
0.00494596246784951
0.966585021372352
0.133257801390668
0.106255767286513
0.760144464209342
0
0
1
0
7.69000000000000
38
297
900
1.00000000000000e-07
2.30000000000000e-05
0
0
-67.7255288527780
4.73492579359968
128.440540043755
1.00000000000000e-05
1.06344744523320
0.808150229805543
0.159592408303701
0.164665559336556
0.999831579130400
0.0344884122835283
0.965377143315037
0.945521778718382
7.35142301953809e-05
0.00494596246784951
0.966585021372352
0.133257801390668
0.106255767286513
0.760144464209342
0
0
1
0
7.69000000000000
38
297
900
1.00000000000000e-07
2.30000000000000e-05
0
0
-67.7255288527780
4.73492579359968
128.440540043755
1.00000000000000e-05
1.06344744523320
0.808150229805543
0.159592408303701
0.164665559336556
0.999831579130400
0.0344884122835283
0.965377143315037
0.945521778718382
7.35142301953809e-05
0.00494596246784951
0.966585021372352
0.133257801390668
0.106255767286513
0.760144464209342
0
0
1
0
7.69000000000000
38
297
900
1.00000000000000e-07
2.30000000000000e-05
0
0
-67.7255288527780
4.73492579359968
128.440540043755
1.00000000000000e-05
1.06344744523320
0.808150229805543
0.159592408303701
0.164665559336556
0.999831579130400
0.0344884122835283
0.965377143315037
0.945521778718382
7.35142301953809e-05
0.00494596246784951
0.966585021372352
0.133257801390668
0.106255767286513
0.760144464209342
0
0
1
0
7.69000000000000
38
297
900
1.00000000000000e-07
2.30000000000000e-05
0
0
-67.7255288527780
4.73492579359968
128.440540043755
1.00000000000000e-05
1.06344744523320
0.808150229805543
0.159592408303701
0.164665559336556
0.999831579130400
0.0344884122835283
0.965377143315037
0.945521778718382
7.35142301953809e-05
0.00494596246784951
0.966585021372352
0.133257801390668
0.106255767286513
0.760144464209342
0
0
1
0
7.69000000000000
38
297
900
1.00000000000000e-07
2.30000000000000e-05
0
0
-67.7255288527780
4.73492579359968
128.440540043755
1.00000000000000e-05
1.06344744523320
0.808150229805543
0.159592408303701
0.164665559336556
0.999831579130400
0.0344884122835283
0.965377143315037
0.945521778718382
7.35142301953809e-05
0.00494596246784951
0.966585021372352
0.133257801390668
0.106255767286513
0.760144464209342
0
0
1
0
7.69000000000000
38
297
900
1.00000000000000e-07
2.30000000000000e-05
0
0
-67.7255288527780
4.73492579359968
128.440540043755
1.00000000000000e-05
1.06344744523320
0.808150229805543
0.159592408303701
0.164665559336556
0.999831579130400
0.0344884122835283
0.965377143315037
0.945521778718382
7.35142301953809e-05
0.00494596246784951
0.966585021372352
0.133257801390668
0.106255767286513
0.760144464209342
0
0
1
0
7.69000000000000
38
297
900
1.00000000000000e-07
2.30000000000000e-05
0
0
-67.7255288527780
4.73492579359968
128.440540043755
1.00000000000000e-05
1.06344744523320
0.808150229805543
0.159592408303701
0.164665559336556
0.999831579130400
0.0344884122835283
0.965377143315037
0.945521778718382
7.35142301953809e-05
0.00494596246784951
0.966585021372352
0.133257801390668
0.106255767286513
0.760144464209342
0
0
1
0
7.69000000000000
38
297
900
1.00000000000000e-07
2.30000000000000e-05
0
0
-67.7255288527780
4.73492579359968
128.440540043755
1.00000000000000e-05
1.06344744523320
0.808150229805543
0.159592408303701
0.164665559336556
0.999831579130400
0.0344884122835283
0.965377143315037
0.945521778718382
7.35142301953809e-05
0.00494596246784951
0.966585021372352
0.133257801390668
0.106255767286513
0.760144464209342
0
0
1
0
7.69000000000000
38
297
900
1.00000000000000e-07
2.30000000000000e-05
0
0
-67.7255288527780
4.73492579359968
128.440540043755
1.00000000000000e-05
1.06344744523320
0.808150229805543
0.159592408303701
0.164665559336556
0.999831579130400
0.0344884122835283
0.965377143315037
0.945521778718382
7.35142301953809e-05
0.00494596246784951
0.966585021372352
0.133257801390668
0.106255767286513
0.760144464209342
0
0
1
0
7.69000000000000
38
297
900
1.00000000000000e-07
2.30000000000000e-05
0
0
-67.7255288527780
4.73492579359968
128.440540043755
1.00000000000000e-05
1.06344744523320
0.808150229805543
0.159592408303701
0.164665559336556
0.999831579130400
0.0344884122835283
0.965377143315037
0.945521778718382
7.35142301953809e-05
0.00494596246784951
0.966585021372352
0.133257801390668
0.106255767286513
0.760144464209342
0
0
1
0
7.69000000000000
38
297
900
1.00000000000000e-07
2.30000000000000e-05
0
0
-67.7255288527780
4.73492579359968
128.440540043755
1.00000000000000e-05
1.06344744523320
0.808150229805543
0.159592408303701
0.164665559336556
0.999831579130400
0.0344884122835283
0.965377143315037
0.945521778718382
7.35142301953809e-05
0.00494596246784951
0.966585021372352
0.133257801390668
0.106255767286513
0.760144464209342
0
0
1
0
7.69000000000000
38
297
900
1.00000000000000e-07
2.30000000000000e-05
0
0
-67.7255288527780
4.73492579359968
128.440540043755
1.00000000000000e-05
1.06344744523320
0.808150229805543
0.159592408303701
0.164665559336556
0.999831579130400
0.0344884122835283
0.965377143315037
0.945521778718382
7.35142301953809e-05
0.00494596246784951
0.966585021372352
0.133257801390668
0.106255767286513
0.760144464209342
0
0
1
0
7.69000000000000
38
297
900
1.00000000000000e-07
2.30000000000000e-05
0
0
-67.7255288527780
4.73492579359968
128.440540043755
1.00000000000000e-05
1.06344744523320
0.808150229805543
0.159592408303701
0.164665559336556
0.999831579130400
0.0344884122835283
0.965377143315037
0.945521778718382
7.35142301953809e-05
0.00494596246784951
0.966585021372352
0.133257801390668
0.106255767286513
0.760144464209342
0
0
1
0
7.69000000000000
38
297
900
1.00000000000000e-07
2.30000000000000e-05
0
0
-67.7255288527780
4.73492579359968
128.440540043755
1.00000000000000e-05
1.06344744523320
0.808150229805543
0.159592408303701
0.164665559336556
0.999831579130400
0.0344884122835283
0.965377143315037
0.945521778718382
7.35142301953809e-05
0.00494596246784951
0.966585021372352
0.133257801390668
0.106255767286513
0.760144464209342
0
0
1
0
7.69000000000000
38
297
900
1.00000000000000e-07
2.30000000000000e-05
0
0
-67.7255288527780
4.73492579359968
128.440540043755
1.00000000000000e-05
1.06344744523320
0.808150229805543
0.159592408303701
0.164665559336556
0.999831579130400
0.0344884122835283
0.965377143315037
0.945521778718382
7.35142301953809e-05
0.00494596246784951
0.966585021372352
0.133257801390668
0.106255767286513
0.760144464209342
0
0
1
0
7.69000000000000
38
297
900
1.00000000000000e-07
2.30000000000000e-05
0
0
-67.7255288527780
4.73492579359968
128.440540043755
1.00000000000000e-05
1.06344744523320
0.808150229805543
0.159592408303701
0.164665559336556
0.999831579130400
0.0344884122835283
0.965377143315037
0.945521778718382
7.35142301953809e-05
0.00494596246784951
0.966585021372352
0.133257801390668
0.106255767286513
0.760144464209342
0
0
1
0
7.69000000000000
38
297
900
1.00000000000000e-07
2.30000000000000e-05
0
0
-67.7255288527780
4.73492579359968
128.440540043755
1.00000000000000e-05
1.06344744523320
0.808150229805543
0.159592408303701
0.164665559336556
0.999831579130400
0.0344884122835283
0.965377143315037
0.945521778718382
7.35142301953809e-05
0.00494596246784951
0.966585021372352
0.133257801390668
0.106255767286513
0.760144464209342
0
0
1
0
7.69000000000000
38
297
900
1.00000000000000e-07
2.30000000000000e-05
0
0
-67.7255288527780
4.73492579359968
128.440540043755
1.00000000000000e-05
1.06344744523320
0.808150229805543
0.159592408303701
0.164665559336556
0.999831579130400
0.0344884122835283
0.965377143315037
0.945521778718382
7.35142301953809e-05
0.00494596246784951
0.966585021372352
0.133257801390668
0.106255767286513
0.760144464209342
0
0
1
0
7.69000000000000
38
297
900
1.00000000000000e-07
2.30000000000000e-05
0
0
-67.7255288527780
4.73492579359968
128.440540043755
1.00000000000000e-05
1.06344744523320
0.808150229805543
0.159592408303701
0.164665559336556
0.999831579130400
0.0344884122835283
0.965377143315037
0.945521778718382
7.35142301953809e-05
0.00494596246784951
0.966585021372352
0.133257801390668
0.106255767286513
0.760144464209342
0
0
1
0
7.69000000000000
38
297
900
1.00000000000000e-07
2.30000000000000e-05
0
0
-67.7255288527780
4.73492579359968
128.440540043755
1.00000000000000e-05
1.06344744523320
0.808150229805543
0.159592408303701
0.164665559336556
0.999831579130400
0.0344884122835283
0.965377143315037
0.945521778718382
7.35142301953809e-05
0.00494596246784951
0.966585021372352
0.133257801390668
0.106255767286513
0.760144464209342
0
0
1
0
7.69000000000000
38
297
900
1.00000000000000e-07
2.30000000000000e-05
0
0
-67.7255288527780
4.73492579359968
128.440540043755
1.00000000000000e-05
1.06344744523320
0.808150229805543
0.159592408303701
0.164665559336556
0.999831579130400
0.0344884122835283
0.965377143315037
0.945521778718382
7.35142301953809e-05
0.00494596246784951
0.966585021372352
0.133257801390668
0.106255767286513
0.760144464209342
0
0
1
0
7.69000000000000
38
297
900
1.00000000000000e-07
2.30000000000000e-05
0
0
-67.7255288527780
4.73492579359968
128.440540043755
1.00000000000000e-05
1.06344744523320
0.808150229805543
0.159592408303701
0.164665559336556
0.999831579130400
0.0344884122835283
0.965377143315037
0.945521778718382
7.35142301953809e-05
0.00494596246784951
0.966585021372352
0.133257801390668
0.106255767286513
0.760144464209342
0
0
1
0
7.69000000000000
38
297
900
1.00000000000000e-07
2.30000000000000e-05
0
0
-67.7255288527780
4.73492579359968
128.440540043755
1.00000000000000e-05
1.06344744523320
0.808150229805543
0.159592408303701
0.164665559336556
0.999831579130400
0.0344884122835283
0.965377143315037
0.945521778718382
7.35142301953809e-05
0.00494596246784951
0.966585021372352
0.133257801390668
0.106255767286513
0.760144464209342
0
0
1
0
7.69000000000000
38
297
900
1.00000000000000e-07
2.30000000000000e-05
0
0
-67.7255288527780
4.73492579359968
128.440540043755
1.00000000000000e-05
1.06344744523320
0.808150229805543
0.159592408303701
0.164665559336556
0.999831579130400
0.0344884122835283
0.965377143315037
0.945521778718382
7.35142301953809e-05
0.00494596246784951
0.966585021372352
0.133257801390668
0.106255767286513
0.760144464209342
0
0
1
0
7.69000000000000
38
297
900
1.00000000000000e-07
2.30000000000000e-05
0
0
-67.7255288527780
4.73492579359968
128.440540043755
1.00000000000000e-05
1.06344744523320
0.808150229805543
0.159592408303701
0.164665559336556
0.999831579130400
0.0344884122835283
0.965377143315037
0.945521778718382
7.35142301953809e-05
0.00494596246784951
0.966585021372352
0.133257801390668
0.106255767286513
0.760144464209342
0
0
1
0
7.69000000000000
38
297
900
1.00000000000000e-07
2.30000000000000e-05
0
0
-67.7255288527780
4.73492579359968
128.440540043755
1.00000000000000e-05
1.06344744523320
0.808150229805543
0.159592408303701
0.164665559336556
0.999831579130400
0.0344884122835283
0.965377143315037
0.945521778718382
7.35142301953809e-05
0.00494596246784951
0.966585021372352
0.133257801390668
0.106255767286513
0.760144464209342
0
0
1
0
7.69000000000000
38
297
900
1.00000000000000e-07
2.30000000000000e-05
0
0
-67.7255288527780
4.73492579359968
128.440540043755
1.00000000000000e-05
1.06344744523320
0.808150229805543
0.159592408303701
0.164665559336556
0.999831579130400
0.0344884122835283
0.965377143315037
0.945521778718382
7.35142301953809e-05
0.00494596246784951
0.966585021372352
0.133257801390668
0.106255767286513
0.760144464209342
0
0
1
0
7.69000000000000
38
297
900
1.00000000000000e-07
2.30000000000000e-05
0
0
-67.7255288527780
4.73492579359968
128.440540043755
1.00000000000000e-05
1.06344744523320
0.808150229805543
0.159592408303701
0.164665559336556
0.999831579130400
0.0344884122835283
0.965377143315037
0.945521778718382
7.35142301953809e-05
0.00494596246784951
0.966585021372352
0.133257801390668
0.106255767286513
0.760144464209342
0
0
1
0
7.69000000000000
38
297
900
1.00000000000000e-07
2.30000000000000e-05
0
0
-67.7255288527780
4.73492579359968
128.440540043755
1.00000000000000e-05
1.06344744523320
0.808150229805543
0.159592408303701
0.164665559336556
0.999831579130400
0.0344884122835283
0.965377143315037
0.945521778718382
7.35142301953809e-05
0.00494596246784951
0.966585021372352
0.133257801390668
0.106255767286513
0.760144464209342
0
0
1
0
7.69000000000000
38
297
900
1.00000000000000e-07
2.30000000000000e-05
0
0
-67.7255288527780
4.73492579359968
128.440540043755
1.00000000000000e-05
1.06344744523320
0.808150229805543
0.159592408303701
0.164665559336556
0.999831579130400
0.0344884122835283
0.965377143315037
0.945521778718382
7.35142301953809e-05
0.00494596246784951
0.966585021372352
0.133257801390668
0.106255767286513
0.760144464209342
0
0
1
0
7.69000000000000
38
297
900
1.00000000000000e-07
2.30000000000000e-05
0
0
-67.7255288527780
4.73492579359968
128.440540043755
1.00000000000000e-05
1.06344744523320
0.808150229805543
0.159592408303701
0.164665559336556
0.999831579130400
0.0344884122835283
0.965377143315037
0.945521778718382
7.35142301953809e-05
0.00494596246784951
0.966585021372352
0.133257801390668
0.106255767286513
0.760144464209342
0
0
1
0
7.69000000000000
38
297
900
1.00000000000000e-07
2.30000000000000e-05
0
0
-67.7255288527780
4.73492579359968
128.440540043755
1.00000000000000e-05
1.06344744523320
0.808150229805543
0.159592408303701
0.164665559336556
0.999831579130400
0.0344884122835283
0.965377143315037
0.945521778718382
7.35142301953809e-05
0.00494596246784951
0.966585021372352
0.133257801390668
0.106255767286513
0.760144464209342
0
0
1
0
7.69000000000000
38
297
900
1.00000000000000e-07
2.30000000000000e-05
0
0
-67.7255288527780
4.73492579359968
128.440540043755
1.00000000000000e-05
1.06344744523320
0.808150229805543
0.159592408303701
0.164665559336556
0.999831579130400
0.0344884122835283
0.965377143315037
0.945521778718382
7.35142301953809e-05
0.00494596246784951
0.966585021372352
0.133257801390668
0.106255767286513
0.760144464209342
0
0
1
0
7.69000000000000
38
297
900
1.00000000000000e-07
2.30000000000000e-05
0
0
-67.7255288527780
4.73492579359968
128.440540043755
1.00000000000000e-05
1.06344744523320
0.808150229805543
0.159592408303701
0.164665559336556
0.999831579130400
0.0344884122835283
0.965377143315037
0.945521778718382
7.35142301953809e-05
0.00494596246784951
0.966585021372352
0.133257801390668
0.106255767286513
0.760144464209342
0
0
1
0
7.69000000000000
38
297
900
1.00000000000000e-07
2.30000000000000e-05
0
0
-67.7255288527780
4.73492579359968
128.440540043755
1.00000000000000e-05
1.06344744523320
0.808150229805543
0.159592408303701
0.164665559336556
0.999831579130400
0.0344884122835283
0.965377143315037
0.945521778718382
7.35142301953809e-05
0.00494596246784951
0.966585021372352
0.133257801390668
0.106255767286513
0.760144464209342
0
0
1
0
7.69000000000000
38
297
900
1.00000000000000e-07
2.30000000000000e-05
0
0
-67.7255288527780
4.73492579359968
128.440540043755
1.00000000000000e-05
1.06344744523320
0.808150229805543
0.159592408303701
0.164665559336556
0.999831579130400
0.0344884122835283
0.965377143315037
0.945521778718382
7.35142301953809e-05
0.00494596246784951
0.966585021372352
0.133257801390668
0.106255767286513
0.760144464209342
0
0
1
0
7.69000000000000
38
297
900
1.00000000000000e-07
2.30000000000000e-05
0
0
-67.7255288527780
4.73492579359968
128.440540043755
1.00000000000000e-05
1.06344744523320
0.808150229805543
0.159592408303701
0.164665559336556
0.999831579130400
0.0344884122835283
0.965377143315037
0.945521778718382
7.35142301953809e-05
0.00494596246784951
0.966585021372352
0.133257801390668
0.106255767286513
0.760144464209342
0
0
1
0
7.69000000000000
38
297
900
1.00000000000000e-07
2.30000000000000e-05
0
0
-67.7255288527780
4.73492579359968
128.440540043755
1.00000000000000e-05
1.06344744523320
0.808150229805543
0.159592408303701
0.164665559336556
0.999831579130400
0.0344884122835283
0.965377143315037
0.945521778718382
7.35142301953809e-05
0.00494596246784951
0.966585021372352
0.133257801390668
0.106255767286513
0.760144464209342
0
0
1
0
7.69000000000000
38
297
900
1.00000000000000e-07
2.30000000000000e-05
0
0
-67.7255288527780
4.73492579359968
128.440540043755
1.00000000000000e-05
1.06344744523320
0.808150229805543
0.159592408303701
0.164665559336556
0.999831579130400
0.0344884122835283
0.965377143315037
0.945521778718382
7.35142301953809e-05
0.00494596246784951
0.966585021372352
0.133257801390668
0.106255767286513
0.760144464209342
0
0
1
0
7.69000000000000
38
297
900
1.00000000000000e-07
2.30000000000000e-05
0
0
-67.7255288527780
4.73492579359968
128.440540043755
1.00000000000000e-05
1.06344744523320
0.808150229805543
0.159592408303701
0.164665559336556
0.999831579130400
0.0344884122835283
0.965377143315037
0.945521778718382
7.35142301953809e-05
0.00494596246784951
0.966585021372352
0.133257801390668
0.106255767286513
0.760144464209342
0
0
1
0
7.69000000000000
38
297
900
1.00000000000000e-07
2.30000000000000e-05
0
0
-67.7255288527780
4.73492579359968
128.440540043755
1.00000000000000e-05
1.06344744523320
0.808150229805543
0.159592408303701
0.164665559336556
0.999831579130400
0.0344884122835283
0.965377143315037
0.945521778718382
7.35142301953809e-05
0.00494596246784951
0.966585021372352
0.133257801390668
0.106255767286513
0.760144464209342
0
0
1
0
7.69000000000000
38
297
900
1.00000000000000e-07
2.30000000000000e-05
0
0
-67.7255288527780
4.73492579359968
128.440540043755
1.00000000000000e-05
1.06344744523320
0.808150229805543
0.159592408303701
0.164665559336556
0.999831579130400
0.0344884122835283
0.965377143315037
0.945521778718382
7.35142301953809e-05
0.00494596246784951
0.966585021372352
0.133257801390668
0.106255767286513
0.760144464209342
0
0
1
0
7.69000000000000
38
297
900
1.00000000000000e-07
2.30000000000000e-05
0
0
-67.7255288527780
4.73492579359968
128.440540043755
1.00000000000000e-05
1.06344744523320
0.808150229805543
0.159592408303701
0.164665559336556
0.999831579130400
0.0344884122835283
0.965377143315037
0.945521778718382
7.35142301953809e-05
0.00494596246784951
0.966585021372352
0.133257801390668
0.106255767286513
0.760144464209342
0
0
1
0
7.69000000000000
38
297
900
1.00000000000000e-07
2.30000000000000e-05
0
0
-67.7255288527780
4.73492579359968
128.440540043755
1.00000000000000e-05
1.06344744523320
0.808150229805543
0.159592408303701
0.164665559336556
0.999831579130400
0.0344884122835283
0.965377143315037
0.945521778718382
7.35142301953809e-05
0.00494596246784951
0.966585021372352
0.133257801390668
0.106255767286513
0.760144464209342
0
0
1
0
7.69000000000000
38
297
900
1.00000000000000e-07
2.30000000000000e-05
0
0
-67.7255288527780
4.73492579359968
128.440540043755
1.00000000000000e-05
1.06344744523320
0.808150229805543
0.159592408303701
0.164665559336556
0.999831579130400
0.0344884122835283
0.965377143315037
0.945521778718382
7.35142301953809e-05
0.00494596246784951
0.966585021372352
0.133257801390668
0.106255767286513
0.760144464209342
0
0
1
0
7.69000000000000
38
297
900
1.00000000000000e-07
2.30000000000000e-05
0
0
-67.7255288527780
4.73492579359968
128.440540043755
1.00000000000000e-05
1.06344744523320
0.808150229805543
0.159592408303701
0.164665559336556
0.999831579130400
0.0344884122835283
0.965377143315037
0.945521778718382
7.35142301953809e-05
0.00494596246784951
0.966585021372352
0.133257801390668
0.106255767286513
0.760144464209342
0
0
1
0
7.69000000000000
38
297
900
1.00000000000000e-07
2.30000000000000e-05
0
0
-67.7255288527780
4.73492579359968
128.440540043755
1.00000000000000e-05
1.06344744523320
0.808150229805543
0.159592408303701
0.164665559336556
0.999831579130400
0.0344884122835283
0.965377143315037
0.945521778718382
7.35142301953809e-05
0.00494596246784951
0.966585021372352
0.133257801390668
0.106255767286513
0.760144464209342
0
0
1
0
7.69000000000000
38
297
900
1.00000000000000e-07
2.30000000000000e-05
0
0
-67.7255288527780
4.73492579359968
128.440540043755
1.00000000000000e-05
1.06344744523320
0.808150229805543
0.159592408303701
0.164665559336556
0.999831579130400
0.0344884122835283
0.965377143315037
0.945521778718382
7.35142301953809e-05
0.00494596246784951
0.966585021372352
0.133257801390668
0.106255767286513
0.760144464209342
0
0
1
0
7.69000000000000
38
297
900
1.00000000000000e-07
2.30000000000000e-05
0
0
-67.7255288527780
4.73492579359968
128.440540043755
1.00000000000000e-05
1.06344744523320
0.808150229805543
0.159592408303701
0.164665559336556
0.999831579130400
0.0344884122835283
0.965377143315037
0.945521778718382
7.35142301953809e-05
0.00494596246784951
0.966585021372352
0.133257801390668
0.106255767286513
0.760144464209342
0
0
1
0
7.69000000000000
38
297
900
1.00000000000000e-07
2.30000000000000e-05
0
0
-67.7255288527780
4.73492579359968
128.440540043755
1.00000000000000e-05
1.06344744523320
0.808150229805543
0.159592408303701
0.164665559336556
0.999831579130400
0.0344884122835283
0.965377143315037
0.945521778718382
7.35142301953809e-05
0.00494596246784951
0.966585021372352
0.133257801390668
0.106255767286513
0.760144464209342
0
0
1
0
7.69000000000000
38
297
900
1.00000000000000e-07
2.30000000000000e-05
0
0
-67.7255288527780
4.73492579359968
128.440540043755
1.00000000000000e-05
1.06344744523320
0.808150229805543
0.159592408303701
0.164665559336556
0.999831579130400
0.0344884122835283
0.965377143315037
0.945521778718382
7.35142301953809e-05
0.00494596246784951
0.966585021372352
0.133257801390668
0.106255767286513
0.760144464209342
0
0
1
0
7.69000000000000
38
297
900
1.00000000000000e-07
2.30000000000000e-05
0
0
-67.7255288527780
4.73492579359968
128.440540043755
1.00000000000000e-05
1.06344744523320
0.808150229805543
0.159592408303701
0.164665559336556
0.999831579130400
0.0344884122835283
0.965377143315037
0.945521778718382
7.35142301953809e-05
0.00494596246784951
0.966585021372352
0.133257801390668
0.106255767286513
0.760144464209342
0
0
1
0
7.69000000000000
38
297
900
1.00000000000000e-07
2.30000000000000e-05
0
0
-67.7255288527780
4.73492579359968
128.440540043755
1.00000000000000e-05
1.06344744523320
0.808150229805543
0.159592408303701
0.164665559336556
0.999831579130400
0.0344884122835283
0.965377143315037
0.945521778718382
7.35142301953809e-05
0.00494596246784951
0.966585021372352
0.133257801390668
0.106255767286513
0.760144464209342
0
0
1
0
7.69000000000000
38
297
900
1.00000000000000e-07
2.30000000000000e-05
0
0
-67.7255288527780
4.73492579359968
128.440540043755
1.00000000000000e-05
1.06344744523320
0.808150229805543
0.159592408303701
0.164665559336556
0.999831579130400
0.0344884122835283
0.965377143315037
0.945521778718382
7.35142301953809e-05
0.00494596246784951
0.966585021372352
0.133257801390668
0.106255767286513
0.760144464209342
0
0
1
0
7.69000000000000
38
297
900
1.00000000000000e-07
2.30000000000000e-05
0
0
-67.7255288527780
4.73492579359968
128.440540043755
1.00000000000000e-05
1.06344744523320
0.808150229805543
0.159592408303701
0.164665559336556
0.999831579130400
0.0344884122835283
0.965377143315037
0.945521778718382
7.35142301953809e-05
0.00494596246784951
0.966585021372352
0.133257801390668
0.106255767286513
0.760144464209342
0
0
1
0
7.69000000000000
38
297
900
1.00000000000000e-07
2.30000000000000e-05
0
0
-67.7255288527780
4.73492579359968
128.440540043755
1.00000000000000e-05
1.06344744523320
0.808150229805543
0.159592408303701
0.164665559336556
0.999831579130400
0.0344884122835283
0.965377143315037
0.945521778718382
7.35142301953809e-05
0.00494596246784951
0.966585021372352
0.133257801390668
0.106255767286513
0.760144464209342
0
0
1
0
7.69000000000000
38
297
900
1.00000000000000e-07
2.30000000000000e-05
0
0
-67.7255288527780
4.73492579359968
128.440540043755
1.00000000000000e-05
1.06344744523320
0.808150229805543
0.159592408303701
0.164665559336556
0.999831579130400
0.0344884122835283
0.965377143315037
0.945521778718382
7.35142301953809e-05
0.00494596246784951
0.966585021372352
0.133257801390668
0.106255767286513
0.760144464209342
0
0
1
0
7.69000000000000
38
297
900
1.00000000000000e-07
2.30000000000000e-05
0
0
-67.7255288527780
4.73492579359968
128.440540043755
1.00000000000000e-05
1.06344744523320
0.808150229805543
0.159592408303701
0.164665559336556
0.999831579130400
0.0344884122835283
0.965377143315037
0.945521778718382
7.35142301953809e-05
0.00494596246784951
0.966585021372352
0.133257801390668
0.106255767286513
0.760144464209342
0
0
1
0
7.69000000000000
38
297
900
1.00000000000000e-07
2.30000000000000e-05
0
0
-67.7255288527780
4.73492579359968
128.440540043755
1.00000000000000e-05
1.06344744523320
0.808150229805543
0.159592408303701
0.164665559336556
0.999831579130400
0.0344884122835283
0.965377143315037
0.945521778718382
7.35142301953809e-05
0.00494596246784951
0.966585021372352
0.133257801390668
0.106255767286513
0.760144464209342
0
0
1
0
7.69000000000000
38
297
900
1.00000000000000e-07
2.30000000000000e-05
0
0
-67.7255288527780
4.73492579359968
128.440540043755
1.00000000000000e-05
1.06344744523320
0.808150229805543
0.159592408303701
0.164665559336556
0.999831579130400
0.0344884122835283
0.965377143315037
0.945521778718382
7.35142301953809e-05
0.00494596246784951
0.966585021372352
0.133257801390668
0.106255767286513
0.760144464209342
0
0
1
0
7.69000000000000
38
297
900
1.00000000000000e-07
2.30000000000000e-05
0
0
-67.7255288527780
4.73492579359968
128.440540043755
1.00000000000000e-05
1.06344744523320
0.808150229805543
0.159592408303701
0.164665559336556
0.999831579130400
0.0344884122835283
0.965377143315037
0.945521778718382
7.35142301953809e-05
0.00494596246784951
0.966585021372352
0.133257801390668
0.106255767286513
0.760144464209342
0
0
1
0
7.69000000000000
38
297
900
1.00000000000000e-07
2.30000000000000e-05
0
0
-67.7255288527780
4.73492579359968
128.440540043755
1.00000000000000e-05
1.06344744523320
0.808150229805543
0.159592408303701
0.164665559336556
0.999831579130400
0.0344884122835283
0.965377143315037
0.945521778718382
7.35142301953809e-05
0.00494596246784951
0.966585021372352
0.133257801390668
0.106255767286513
0.760144464209342
0
0
1
0
7.69000000000000
38
297
900
1.00000000000000e-07
2.30000000000000e-05
0
0
-67.7255288527780
4.73492579359968
128.440540043755
1.00000000000000e-05
1.06344744523320
0.808150229805543
0.159592408303701
0.164665559336556
0.999831579130400
0.0344884122835283
0.965377143315037
0.945521778718382
7.35142301953809e-05
0.00494596246784951
0.966585021372352
0.133257801390668
0.106255767286513
0.760144464209342
0
0
1
0
7.69000000000000
38
297
900
1.00000000000000e-07
2.30000000000000e-05
0
0
-67.7255288527780
4.73492579359968
128.440540043755
1.00000000000000e-05
1.06344744523320
0.808150229805543
0.159592408303701
0.164665559336556
0.999831579130400
0.0344884122835283
0.965377143315037
0.945521778718382
7.35142301953809e-05
0.00494596246784951
0.966585021372352
0.133257801390668
0.106255767286513
0.760144464209342
0
0
1
0
7.69000000000000
38
297
900
1.00000000000000e-07
2.30000000000000e-05
0
0
-67.7255288527780
4.73492579359968
128.440540043755
1.00000000000000e-05
1.06344744523320
0.808150229805543
0.159592408303701
0.164665559336556
0.999831579130400
0.0344884122835283
0.965377143315037
0.945521778718382
7.35142301953809e-05
0.00494596246784951
0.966585021372352
0.133257801390668
0.106255767286513
0.760144464209342
0
0
1
0
7.69000000000000
38
297
900
1.00000000000000e-07
2.30000000000000e-05
0
0
-67.7255288527780
4.73492579359968
128.440540043755
1.00000000000000e-05
1.06344744523320
0.808150229805543
0.159592408303701
0.164665559336556
0.999831579130400
0.0344884122835283
0.965377143315037
0.945521778718382
7.35142301953809e-05
0.00494596246784951
0.966585021372352
0.133257801390668
0.106255767286513
0.760144464209342
0
0
1
0
7.69000000000000
38
297
900
1.00000000000000e-07
2.30000000000000e-05
0
0
-67.7255288527780
4.73492579359968
128.440540043755
1.00000000000000e-05
1.06344744523320
0.808150229805543
0.159592408303701
0.164665559336556
0.999831579130400
0.0344884122835283
0.965377143315037
0.945521778718382
7.35142301953809e-05
0.00494596246784951
0.966585021372352
0.133257801390668
0.106255767286513
0.760144464209342
0
0
1
0
7.69000000000000
38
297
900
1.00000000000000e-07
2.30000000000000e-05
0
0
-67.7255288527780
4.73492579359968
128.440540043755
1.00000000000000e-05
1.06344744523320
0.808150229805543
0.159592408303701
0.164665559336556
0.999831579130400
0.0344884122835283
0.965377143315037
0.945521778718382
7.35142301953809e-05
0.00494596246784951
0.966585021372352
0.133257801390668
0.106255767286513
0.760144464209342
0
0
1
0
7.69000000000000
38
297
900
1.00000000000000e-07
2.30000000000000e-05
0
0
-67.7255288527780
4.73492579359968
128.440540043755
1.00000000000000e-05
1.06344744523320
0.808150229805543
0.159592408303701
0.164665559336556
0.999831579130400
0.0344884122835283
0.965377143315037
0.945521778718382
7.35142301953809e-05
0.00494596246784951
0.966585021372352
0.133257801390668
0.106255767286513
0.760144464209342
0
0
1
0
7.69000000000000
38
297
900
1.00000000000000e-07
2.30000000000000e-05
0
0
-67.7255288527780
4.73492579359968
128.440540043755
1.00000000000000e-05
1.06344744523320
0.808150229805543
0.159592408303701
0.164665559336556
0.999831579130400
0.0344884122835283
0.965377143315037
0.945521778718382
7.35142301953809e-05
0.00494596246784951
0.966585021372352
0.133257801390668
0.106255767286513
0.760144464209342
0
0
1
0
7.69000000000000
38
297
900
1.00000000000000e-07
2.30000000000000e-05
0
0
-67.7255288527780
4.73492579359968
128.440540043755
1.00000000000000e-05
1.06344744523320
0.808150229805543
0.159592408303701
0.164665559336556
0.999831579130400
0.0344884122835283
0.965377143315037
0.945521778718382
7.35142301953809e-05
0.00494596246784951
0.966585021372352
0.133257801390668
0.106255767286513
0.760144464209342
0
0
1
0
7.69000000000000
38
297
900
1.00000000000000e-07
2.30000000000000e-05
0
0
-67.7255288527780
4.73492579359968
128.440540043755
1.00000000000000e-05
1.06344744523320
0.808150229805543
0.159592408303701
0.164665559336556
0.999831579130400
0.0344884122835283
0.965377143315037
0.945521778718382
7.35142301953809e-05
0.00494596246784951
0.966585021372352
0.133257801390668
0.106255767286513
0.760144464209342
0
0
1
0
7.69000000000000
38
297
900
1.00000000000000e-07
2.30000000000000e-05
0
0
-67.7255288527780
4.73492579359968
128.440540043755
1.00000000000000e-05
1.06344744523320
0.808150229805543
0.159592408303701
0.164665559336556
0.999831579130400
0.0344884122835283
0.965377143315037
0.945521778718382
7.35142301953809e-05
0.00494596246784951
0.966585021372352
0.133257801390668
0.106255767286513
0.760144464209342
0
0
1
0
7.69000000000000
38
297
900
1.00000000000000e-07
2.30000000000000e-05
0
0
-67.7255288527780
4.73492579359968
128.440540043755
1.00000000000000e-05
1.06344744523320
0.808150229805543
0.159592408303701
0.164665559336556
0.999831579130400
0.0344884122835283
0.965377143315037
0.945521778718382
7.35142301953809e-05
0.00494596246784951
0.966585021372352
0.133257801390668
0.106255767286513
0.760144464209342
0
0
1
0
7.69000000000000
38
297
900
1.00000000000000e-07
2.30000000000000e-05
0
0
-67.7255288527780
4.73492579359968
128.440540043755
1.00000000000000e-05
1.06344744523320
0.808150229805543
0.159592408303701
0.164665559336556
0.999831579130400
0.0344884122835283
0.965377143315037
0.945521778718382
7.35142301953809e-05
0.00494596246784951
0.966585021372352
0.133257801390668
0.106255767286513
0.760144464209342
0
0
1
0
7.69000000000000
38
297
900
1.00000000000000e-07
2.30000000000000e-05
0
0
-67.7255288527780
4.73492579359968
128.440540043755
1.00000000000000e-05
1.06344744523320
0.808150229805543
0.159592408303701
0.164665559336556
0.999831579130400
0.0344884122835283
0.965377143315037
0.945521778718382
7.35142301953809e-05
0.00494596246784951
0.966585021372352
0.133257801390668
0.106255767286513
0.760144464209342
0
0
1
0
7.69000000000000
38
297
900
1.00000000000000e-07
2.30000000000000e-05
0
0
-67.7255288527780
4.73492579359968
128.440540043755
1.00000000000000e-05
1.06344744523320
0.808150229805543
0.159592408303701
0.164665559336556
0.999831579130400
0.0344884122835283
0.965377143315037
0.945521778718382
7.35142301953809e-05
0.00494596246784951
0.966585021372352
0.133257801390668
0.106255767286513
0.760144464209342
0
0
1
0
7.69000000000000
38
297
900
1.00000000000000e-07
2.30000000000000e-05
0
0
-67.7255288527780
4.73492579359968
128.440540043755
1.00000000000000e-05
1.06344744523320
0.808150229805543
0.159592408303701
0.164665559336556
0.999831579130400
0.0344884122835283
0.965377143315037
0.945521778718382
7.35142301953809e-05
0.00494596246784951
0.966585021372352
0.133257801390668
0.106255767286513
0.760144464209342
0
0
1
0
7.69000000000000
38
297
900
1.00000000000000e-07
2.30000000000000e-05
0
0
-67.7255288527780
4.73492579359968
128.440540043755
1.00000000000000e-05
1.06344744523320
0.808150229805543
0.159592408303701
0.164665559336556
0.999831579130400
0.0344884122835283
0.965377143315037
0.945521778718382
7.35142301953809e-05
0.00494596246784951
0.966585021372352
0.133257801390668
0.106255767286513
0.760144464209342
0
0
1
0
7.69000000000000
38
297
900
1.00000000000000e-07
2.30000000000000e-05
0
0
-67.7255288527780
4.73492579359968
128.440540043755
1.00000000000000e-05
1.06344744523320
0.808150229805543
0.159592408303701
0.164665559336556
0.999831579130400
0.0344884122835283
0.965377143315037
0.945521778718382
7.35142301953809e-05
0.00494596246784951
0.966585021372352
0.133257801390668
0.106255767286513
0.760144464209342
0
0
1
0
7.69000000000000
38
297
900
1.00000000000000e-07
2.30000000000000e-05
0
0
-67.7255288527780
4.73492579359968
128.440540043755
1.00000000000000e-05
1.06344744523320
0.808150229805543
0.159592408303701
0.164665559336556
0.999831579130400
0.0344884122835283
0.965377143315037
0.945521778718382
7.35142301953809e-05
0.00494596246784951
0.966585021372352
0.133257801390668
0.106255767286513
0.760144464209342
0
0
1
0
7.69000000000000
38
297
900
1.00000000000000e-07
2.30000000000000e-05
0
0
-67.7255288527780
4.73492579359968
128.440540043755
1.00000000000000e-05
1.06344744523320
0.808150229805543
0.159592408303701
0.164665559336556
0.999831579130400
0.0344884122835283
0.965377143315037
0.945521778718382
7.35142301953809e-05
0.00494596246784951
0.966585021372352
0.133257801390668
0.106255767286513
0.760144464209342
0
0
1
0
7.69000000000000
38
297
900
1.00000000000000e-07
2.30000000000000e-05
0
0
-67.7255288527780
4.73492579359968
128.440540043755
1.00000000000000e-05
1.06344744523320
0.808150229805543
0.159592408303701
0.164665559336556
0.999831579130400
0.0344884122835283
0.965377143315037
0.945521778718382
7.35142301953809e-05
0.00494596246784951
0.966585021372352
0.133257801390668
0.106255767286513
0.760144464209342
0
0
1
0
7.69000000000000
38
297
900
1.00000000000000e-07
2.30000000000000e-05
0
0
-67.7255288527780
4.73492579359968
128.440540043755
1.00000000000000e-05
1.06344744523320
0.808150229805543
0.159592408303701
0.164665559336556
0.999831579130400
0.0344884122835283
0.965377143315037
0.945521778718382
7.35142301953809e-05
0.00494596246784951
0.966585021372352
0.133257801390668
0.106255767286513
0.760144464209342
0
0
1
0
7.69000000000000
38
297
900
1.00000000000000e-07
2.30000000000000e-05
0
0
-67.7255288527780
4.73492579359968
128.440540043755
1.00000000000000e-05
1.06344744523320
0.808150229805543
0.159592408303701
0.164665559336556
0.999831579130400
0.0344884122835283
0.965377143315037
0.945521778718382
7.35142301953809e-05
0.00494596246784951
0.966585021372352
0.133257801390668
0.106255767286513
0.760144464209342
0
0
1
0
7.69000000000000
38
297
900
1.00000000000000e-07
2.30000000000000e-05
0
0
-67.7255288527780
4.73492579359968
128.440540043755
1.00000000000000e-05
1.06344744523320
0.808150229805543
0.159592408303701
0.164665559336556
0.999831579130400
0.0344884122835283
0.965377143315037
0.945521778718382
7.35142301953809e-05
0.00494596246784951
0.966585021372352
0.133257801390668
0.106255767286513
0.760144464209342
0
0
1
0
7.69000000000000
38
297
900
1.00000000000000e-07
2.30000000000000e-05
0
0
-67.7255288527780
4.73492579359968
128.440540043755
1.00000000000000e-05
1.06344744523320
0.808150229805543
0.159592408303701
0.164665559336556
0.999831579130400
0.0344884122835283
0.965377143315037
0.945521778718382
7.35142301953809e-05
0.00494596246784951
0.966585021372352
0.133257801390668
0.106255767286513
0.760144464209342
0
0
1
0
7.69000000000000
38
297
900
1.00000000000000e-07
2.30000000000000e-05
0
0
-67.7255288527780
4.73492579359968
128.440540043755
1.00000000000000e-05
1.06344744523320
0.808150229805543
0.159592408303701
0.164665559336556
0.999831579130400
0.0344884122835283
0.965377143315037
0.945521778718382
7.35142301953809e-05
0.00494596246784951
0.966585021372352
0.133257801390668
0.106255767286513
0.760144464209342
0
0
1
0
7.69000000000000
38
297
900
1.00000000000000e-07
2.30000000000000e-05
0
0
-67.7255288527780
4.73492579359968
128.440540043755
1.00000000000000e-05
1.06344744523320
0.808150229805543
0.159592408303701
0.164665559336556
0.999831579130400
0.0344884122835283
0.965377143315037
0.945521778718382
7.35142301953809e-05
0.00494596246784951
0.966585021372352
0.133257801390668
0.106255767286513
0.760144464209342
0
0
1
0
7.69000000000000
38
297
900
1.00000000000000e-07
2.30000000000000e-05
0
0
-67.7255288527780
4.73492579359968
128.440540043755
1.00000000000000e-05
1.06344744523320
0.808150229805543
0.159592408303701
0.164665559336556
0.999831579130400
0.0344884122835283
0.965377143315037
0.945521778718382
7.35142301953809e-05
0.00494596246784951
0.966585021372352
0.133257801390668
0.106255767286513
0.760144464209342
0
0
1
0
7.69000000000000
38
297
900
1.00000000000000e-07
2.30000000000000e-05
0
0
-67.7255288527780
4.73492579359968
128.440540043755
1.00000000000000e-05
1.06344744523320
0.808150229805543
0.159592408303701
0.164665559336556
0.999831579130400
0.0344884122835283
0.965377143315037
0.945521778718382
7.35142301953809e-05
0.00494596246784951
0.966585021372352
0.133257801390668
0.106255767286513
0.760144464209342
0
0
1
0
7.69000000000000
38
297
900
1.00000000000000e-07
2.30000000000000e-05
0
0
-67.7255288527780
4.73492579359968
128.440540043755
1.00000000000000e-05
1.06344744523320
0.808150229805543
0.159592408303701
0.164665559336556
0.999831579130400
0.0344884122835283
0.965377143315037
0.945521778718382
7.35142301953809e-05
0.00494596246784951
0.966585021372352
0.133257801390668
0.106255767286513
0.760144464209342
0
0
1
0
7.69000000000000
38
297
900
1.00000000000000e-07
2.30000000000000e-05
0
0
-67.7255288527780
4.73492579359968
128.440540043755
1.00000000000000e-05
1.06344744523320
0.808150229805543
0.159592408303701
0.164665559336556
0.999831579130400
0.0344884122835283
0.965377143315037
0.945521778718382
7.35142301953809e-05
0.00494596246784951
0.966585021372352
0.133257801390668
0.106255767286513
0.760144464209342
0
0
1
0
7.69000000000000
38
297
900
1.00000000000000e-07
2.30000000000000e-05
0
0
-67.7255288527780
4.73492579359968
128.440540043755
1.00000000000000e-05
1.06344744523320
0.808150229805543
0.159592408303701
0.164665559336556
0.999831579130400
0.0344884122835283
0.965377143315037
0.945521778718382
7.35142301953809e-05
0.00494596246784951
0.966585021372352
0.133257801390668
0.106255767286513
0.760144464209342
0
0
1
0
7.69000000000000
38
297
900
1.00000000000000e-07
2.30000000000000e-05
0
0
-67.7255288527780
4.73492579359968
128.440540043755
1.00000000000000e-05
1.06344744523320
0.808150229805543
0.159592408303701
0.164665559336556
0.999831579130400
0.0344884122835283
0.965377143315037
0.945521778718382
7.35142301953809e-05
0.00494596246784951
0.966585021372352
0.133257801390668
0.106255767286513
0.760144464209342
0
0
1
0
7.69000000000000
38
297
900
1.00000000000000e-07
2.30000000000000e-05
0
0
-67.7255288527780
4.73492579359968
128.440540043755
1.00000000000000e-05
1.06344744523320
0.808150229805543
0.159592408303701
0.164665559336556
0.999831579130400
0.0344884122835283
0.965377143315037
0.945521778718382
7.35142301953809e-05
0.00494596246784951
0.966585021372352
0.133257801390668
0.106255767286513
0.760144464209342
0
0
1
0
7.69000000000000
38
297
900
1.00000000000000e-07
2.30000000000000e-05
0
0
-67.7255288527780
4.73492579359968
128.440540043755
1.00000000000000e-05
1.06344744523320
0.808150229805543
0.159592408303701
0.164665559336556
0.999831579130400
0.0344884122835283
0.965377143315037
0.945521778718382
7.35142301953809e-05
0.00494596246784951
0.966585021372352
0.133257801390668
0.106255767286513
0.760144464209342
0
0
1
0
7.69000000000000
38
297
900
1.00000000000000e-07
2.30000000000000e-05
0
0
-67.7255288527780
4.73492579359968
128.440540043755
1.00000000000000e-05
1.06344744523320
0.808150229805543
0.159592408303701
0.164665559336556
0.999831579130400
0.0344884122835283
0.965377143315037
0.945521778718382
7.35142301953809e-05
0.00494596246784951
0.966585021372352
0.133257801390668
0.106255767286513
0.760144464209342
0
0
1
0
7.69000000000000
38
297
900
1.00000000000000e-07
2.30000000000000e-05
0
0
-67.7255288527780
4.73492579359968
128.440540043755
1.00000000000000e-05
1.06344744523320
0.808150229805543
0.159592408303701
0.164665559336556
0.999831579130400
0.0344884122835283
0.965377143315037
0.945521778718382
7.35142301953809e-05
0.00494596246784951
0.966585021372352
0.133257801390668
0.106255767286513
0.760144464209342
0
0
1
0
7.69000000000000
38
297
900
1.00000000000000e-07
2.30000000000000e-05
0
0
-67.7255288527780
4.73492579359968
128.440540043755
1.00000000000000e-05
1.06344744523320
0.808150229805543
0.159592408303701
0.164665559336556
0.999831579130400
0.0344884122835283
0.965377143315037
0.945521778718382
7.35142301953809e-05
0.00494596246784951
0.966585021372352
0.133257801390668
0.106255767286513
0.760144464209342
0
0
1
0
7.69000000000000
38
297
900
1.00000000000000e-07
2.30000000000000e-05
0
0
-67.7255288527780
4.73492579359968
128.440540043755
1.00000000000000e-05
1.06344744523320
0.808150229805543
0.159592408303701
0.164665559336556
0.999831579130400
0.0344884122835283
0.965377143315037
0.945521778718382
7.35142301953809e-05
0.00494596246784951
0.966585021372352
0.133257801390668
0.106255767286513
0.760144464209342
0
0
1
0
7.69000000000000
38
297
900
1.00000000000000e-07
2.30000000000000e-05
0
0
-67.7255288527780
4.73492579359968
128.440540043755
1.00000000000000e-05
1.06344744523320
0.808150229805543
0.159592408303701
0.164665559336556
0.999831579130400
0.0344884122835283
0.965377143315037
0.945521778718382
7.35142301953809e-05
0.00494596246784951
0.966585021372352
0.133257801390668
0.106255767286513
0.760144464209342
0
0
1
0
7.69000000000000
38
297
900
1.00000000000000e-07
2.30000000000000e-05
0
0
-67.7255288527780
4.73492579359968
128.440540043755
1.00000000000000e-05
1.06344744523320
0.808150229805543
0.159592408303701
0.164665559336556
0.999831579130400
0.0344884122835283
0.965377143315037
0.945521778718382
7.35142301953809e-05
0.00494596246784951
0.966585021372352
0.133257801390668
0.106255767286513
0.760144464209342
0
0
1
0
7.69000000000000
38
297
900
1.00000000000000e-07
2.30000000000000e-05
0
0
-67.7255288527780
4.73492579359968
128.440540043755
1.00000000000000e-05
1.06344744523320
0.808150229805543
0.159592408303701
0.164665559336556
0.999831579130400
0.0344884122835283
0.965377143315037
0.945521778718382
7.35142301953809e-05
0.00494596246784951
0.966585021372352
0.133257801390668
0.106255767286513
0.760144464209342
0
0
1
0
7.69000000000000
38
297
900
1.00000000000000e-07
2.30000000000000e-05
0
0
-67.7255288527780
4.73492579359968
128.440540043755
1.00000000000000e-05
1.06344744523320
0.808150229805543
0.159592408303701
0.164665559336556
0.999831579130400
0.0344884122835283
0.965377143315037
0.945521778718382
7.35142301953809e-05
0.00494596246784951
0.966585021372352
0.133257801390668
0.106255767286513
0.760144464209342
0
0
1
0
7.69000000000000
38
297
900
1.00000000000000e-07
2.30000000000000e-05
0
0
-67.7255288527780
4.73492579359968
128.440540043755
1.00000000000000e-05
1.06344744523320
0.808150229805543
0.159592408303701
0.164665559336556
0.999831579130400
0.0344884122835283
0.965377143315037
0.945521778718382
7.35142301953809e-05
0.00494596246784951
0.966585021372352
0.133257801390668
0.106255767286513
0.760144464209342
0
0
1
0
7.69000000000000
38
297
900
1.00000000000000e-07
2.30000000000000e-05
0
0
-67.7255288527780
4.73492579359968
128.440540043755
1.00000000000000e-05
1.06344744523320
0.808150229805543
0.159592408303701
0.164665559336556
0.999831579130400
0.0344884122835283
0.965377143315037
0.945521778718382
7.35142301953809e-05
0.00494596246784951
0.966585021372352
0.133257801390668
0.106255767286513
0.760144464209342
0
0
1
0
7.69000000000000
38
297
900
1.00000000000000e-07
2.30000000000000e-05
0
0
-67.7255288527780
4.73492579359968
128.440540043755
1.00000000000000e-05
1.06344744523320
0.808150229805543
0.159592408303701
0.164665559336556
0.999831579130400
0.0344884122835283
0.965377143315037
0.945521778718382
7.35142301953809e-05
0.00494596246784951
0.966585021372352
0.133257801390668
0.106255767286513
0.760144464209342
0
0
1
0
7.69000000000000
38
297
900
1.00000000000000e-07
2.30000000000000e-05
0
0
-67.7255288527780
4.73492579359968
128.440540043755
1.00000000000000e-05
1.06344744523320
0.808150229805543
0.159592408303701
0.164665559336556
0.999831579130400
0.0344884122835283
0.965377143315037
0.945521778718382
7.35142301953809e-05
0.00494596246784951
0.966585021372352
0.133257801390668
0.106255767286513
0.760144464209342
0
0
1
0
7.69000000000000
38
297
900
1.00000000000000e-07
2.30000000000000e-05
0
0
-67.7255288527780
4.73492579359968
128.440540043755
1.00000000000000e-05
1.06344744523320
0.808150229805543
0.159592408303701
0.164665559336556
0.999831579130400
0.0344884122835283
0.965377143315037
0.945521778718382
7.35142301953809e-05
0.00494596246784951
0.966585021372352
0.133257801390668
0.106255767286513
0.760144464209342
0
0
1
0
7.69000000000000
38
297
900
1.00000000000000e-07
2.30000000000000e-05
0
0
-67.7255288527780
4.73492579359968
128.440540043755
1.00000000000000e-05
1.06344744523320
0.808150229805543
0.159592408303701
0.164665559336556
0.999831579130400
0.0344884122835283
0.965377143315037
0.945521778718382
7.35142301953809e-05
0.00494596246784951
0.966585021372352
0.133257801390668
0.106255767286513
0.760144464209342
0
0
1
0
7.69000000000000
38
297
900
1.00000000000000e-07
2.30000000000000e-05
0
0
-67.7255288527780
4.73492579359968
128.440540043755
1.00000000000000e-05
1.06344744523320
0.808150229805543
0.159592408303701
0.164665559336556
0.999831579130400
0.0344884122835283
0.965377143315037
0.945521778718382
7.35142301953809e-05
0.00494596246784951
0.966585021372352
0.133257801390668
0.106255767286513
0.760144464209342
0
0
1
0
7.69000000000000
38
297
900
1.00000000000000e-07
2.30000000000000e-05
0
0
-67.7255288527780
4.73492579359968
128.440540043755
1.00000000000000e-05
1.06344744523320
0.808150229805543
0.159592408303701
0.164665559336556
0.999831579130400
0.0344884122835283
0.965377143315037
0.945521778718382
7.35142301953809e-05
0.00494596246784951
0.966585021372352
0.133257801390668
0.106255767286513
0.760144464209342
0
0
1
0
7.69000000000000
38
297
900
1.00000000000000e-07
2.30000000000000e-05
0
0
-67.7255288527780
4.73492579359968
128.440540043755
1.00000000000000e-05
1.06344744523320
0.808150229805543
0.159592408303701
0.164665559336556
0.999831579130400
0.0344884122835283
0.965377143315037
0.945521778718382
7.35142301953809e-05
0.00494596246784951
0.966585021372352
0.133257801390668
0.106255767286513
0.760144464209342
0
0
1
0
7.69000000000000
38
297
900
1.00000000000000e-07
2.30000000000000e-05
0
0
-67.7255288527780
4.73492579359968
128.440540043755
1.00000000000000e-05
1.06344744523320
0.808150229805543
0.159592408303701
0.164665559336556
0.999831579130400
0.0344884122835283
0.965377143315037
0.945521778718382
7.35142301953809e-05
0.00494596246784951
0.966585021372352
0.133257801390668
0.106255767286513
0.760144464209342
0
0
1
0
7.69000000000000
38
297
900
1.00000000000000e-07
2.30000000000000e-05
0
0
-67.7255288527780
4.73492579359968
128.440540043755
1.00000000000000e-05
1.06344744523320
0.808150229805543
0.159592408303701
0.164665559336556
0.999831579130400
0.0344884122835283
0.965377143315037
0.945521778718382
7.35142301953809e-05
0.00494596246784951
0.966585021372352
0.133257801390668
0.106255767286513
0.760144464209342
0
0
1
0
7.69000000000000
38
297
900
1.00000000000000e-07
2.30000000000000e-05
0
0
-67.7255288527780
4.73492579359968
128.440540043755
1.00000000000000e-05
1.06344744523320
0.808150229805543
0.159592408303701
0.164665559336556
0.999831579130400
0.0344884122835283
0.965377143315037
0.945521778718382
7.35142301953809e-05
0.00494596246784951
0.966585021372352
0.133257801390668
0.106255767286513
0.760144464209342
0
0
1
0
7.69000000000000
38
297
900
1.00000000000000e-07
2.30000000000000e-05
0
0
-67.7255288527780
4.73492579359968
128.440540043755
1.00000000000000e-05
1.06344744523320
0.808150229805543
0.159592408303701
0.164665559336556
0.999831579130400
0.0344884122835283
0.965377143315037
0.945521778718382
7.35142301953809e-05
0.00494596246784951
0.966585021372352
0.133257801390668
0.106255767286513
0.760144464209342
0
0
1
0
7.69000000000000
38
297
900
1.00000000000000e-07
2.30000000000000e-05
0
0
-67.7255288527780
4.73492579359968
128.440540043755
1.00000000000000e-05
1.06344744523320
0.808150229805543
0.159592408303701
0.164665559336556
0.999831579130400
0.0344884122835283
0.965377143315037
0.945521778718382
7.35142301953809e-05
0.00494596246784951
0.966585021372352
0.133257801390668
0.106255767286513
0.760144464209342
0
0
1
0
7.69000000000000
38
297
900
1.00000000000000e-07
2.30000000000000e-05
0
0
-67.7255288527780
4.73492579359968
128.440540043755
1.00000000000000e-05
1.06344744523320
0.808150229805543
0.159592408303701
0.164665559336556
0.999831579130400
0.0344884122835283
0.965377143315037
0.945521778718382
7.35142301953809e-05
0.00494596246784951
0.966585021372352
0.133257801390668
0.106255767286513
0.760144464209342
0
0
1
0
7.69000000000000
38
297
900
1.00000000000000e-07
2.30000000000000e-05
0
0
-67.7255288527780
4.73492579359968
128.440540043755
1.00000000000000e-05
1.06344744523320
0.808150229805543
0.159592408303701
0.164665559336556
0.999831579130400
0.0344884122835283
0.965377143315037
0.945521778718382
7.35142301953809e-05
0.00494596246784951
0.966585021372352
0.133257801390668
0.106255767286513
0.760144464209342
0
0
1
0
7.69000000000000
38
297
900
1.00000000000000e-07
2.30000000000000e-05
0
0
-67.7255288527780
4.73492579359968
128.440540043755
1.00000000000000e-05
1.06344744523320
0.808150229805543
0.159592408303701
0.164665559336556
0.999831579130400
0.0344884122835283
0.965377143315037
0.945521778718382
7.35142301953809e-05
0.00494596246784951
0.966585021372352
0.133257801390668
0.106255767286513
0.760144464209342
0
0
1
0
7.69000000000000
38
297
900
1.00000000000000e-07
2.30000000000000e-05
0
0
-67.7255288527780
4.73492579359968
128.440540043755
1.00000000000000e-05
1.06344744523320
0.808150229805543
0.159592408303701
0.164665559336556
0.999831579130400
0.0344884122835283
0.965377143315037
0.945521778718382
7.35142301953809e-05
0.00494596246784951
0.966585021372352
0.133257801390668
0.106255767286513
0.760144464209342
0
0
1
0
7.69000000000000
38
297
900
1.00000000000000e-07
2.30000000000000e-05
0
0
-67.7255288527780
4.73492579359968
128.440540043755
1.00000000000000e-05
1.06344744523320
0.808150229805543
0.159592408303701
0.164665559336556
0.999831579130400
0.0344884122835283
0.965377143315037
0.945521778718382
7.35142301953809e-05
0.00494596246784951
0.966585021372352
0.133257801390668
0.106255767286513
0.760144464209342
0
0
1
0
7.69000000000000
38
297
900
1.00000000000000e-07
2.30000000000000e-05
0
0
-67.7255288527780
4.73492579359968
128.440540043755
1.00000000000000e-05
1.06344744523320
0.808150229805543
0.159592408303701
0.164665559336556
0.999831579130400
0.0344884122835283
0.965377143315037
0.945521778718382
7.35142301953809e-05
0.00494596246784951
0.966585021372352
0.133257801390668
0.106255767286513
0.760144464209342
0
0
1
0
7.69000000000000
38
297
900
1.00000000000000e-07
2.30000000000000e-05
0
0
-67.7255288527780
4.73492579359968
128.440540043755
1.00000000000000e-05
1.06344744523320
0.808150229805543
0.159592408303701
0.164665559336556
0.999831579130400
0.0344884122835283
0.965377143315037
0.945521778718382
7.35142301953809e-05
0.00494596246784951
0.966585021372352
0.133257801390668
0.106255767286513
0.760144464209342
0
0
1
0
7.69000000000000
38
297
900
1.00000000000000e-07
2.30000000000000e-05
0
0
-67.7255288527780
4.73492579359968
128.440540043755
1.00000000000000e-05
1.06344744523320
0.808150229805543
0.159592408303701
0.164665559336556
0.999831579130400
0.0344884122835283
0.965377143315037
0.945521778718382
7.35142301953809e-05
0.00494596246784951
0.966585021372352
0.133257801390668
0.106255767286513
0.760144464209342
0
0
1
0
7.69000000000000
38
297
900
1.00000000000000e-07
2.30000000000000e-05
0
0
-67.7255288527780
4.73492579359968
128.440540043755
1.00000000000000e-05
1.06344744523320
0.808150229805543
0.159592408303701
0.164665559336556
0.999831579130400
0.0344884122835283
0.965377143315037
0.945521778718382
7.35142301953809e-05
0.00494596246784951
0.966585021372352
0.133257801390668
0.106255767286513
0.760144464209342
0
0
1
0
7.69000000000000
38
297
900
1.00000000000000e-07
2.30000000000000e-05
0
0
-67.7255288527780
4.73492579359968
128.440540043755
1.00000000000000e-05
1.06344744523320
0.808150229805543
0.159592408303701
0.164665559336556
0.999831579130400
0.0344884122835283
0.965377143315037
0.945521778718382
7.35142301953809e-05
0.00494596246784951
0.966585021372352
0.133257801390668
0.106255767286513
0.760144464209342
0
0
1
0
7.69000000000000
38
297
900
1.00000000000000e-07
2.30000000000000e-05
0
0
-67.7255288527780
4.73492579359968
128.440540043755
1.00000000000000e-05
1.06344744523320
0.808150229805543
0.159592408303701
0.164665559336556
0.999831579130400
0.0344884122835283
0.965377143315037
0.945521778718382
7.35142301953809e-05
0.00494596246784951
0.966585021372352
0.133257801390668
0.106255767286513
0.760144464209342
0
0
1
0
7.69000000000000
38
297
900
1.00000000000000e-07
2.30000000000000e-05
0
0
-67.7255288527780
4.73492579359968
128.440540043755
1.00000000000000e-05
1.06344744523320
0.808150229805543
0.159592408303701
0.164665559336556
0.999831579130400
0.0344884122835283
0.965377143315037
0.945521778718382
7.35142301953809e-05
0.00494596246784951
0.966585021372352
0.133257801390668
0.106255767286513
0.760144464209342
0
0
1
0
7.69000000000000
38
297
900
1.00000000000000e-07
2.30000000000000e-05
0
0
-67.7255288527780
4.73492579359968
128.440540043755
1.00000000000000e-05
1.06344744523320
0.808150229805543
0.159592408303701
0.164665559336556
0.999831579130400
0.0344884122835283
0.965377143315037
0.945521778718382
7.35142301953809e-05
0.00494596246784951
0.966585021372352
0.133257801390668
0.106255767286513
0.760144464209342
0
0
1
0
7.69000000000000
38
297
900
1.00000000000000e-07
2.30000000000000e-05
0
0
-67.7255288527780
4.73492579359968
128.440540043755
1.00000000000000e-05
1.06344744523320
0.808150229805543
0.159592408303701
0.164665559336556
0.999831579130400
0.0344884122835283
0.965377143315037
0.945521778718382
7.35142301953809e-05
0.00494596246784951
0.966585021372352
0.133257801390668
0.106255767286513
0.760144464209342
0
0
1
0
7.69000000000000
38
297
900
1.00000000000000e-07
2.30000000000000e-05
0
0
-67.7255288527780
4.73492579359968
128.440540043755
1.00000000000000e-05
1.06344744523320
0.808150229805543
0.159592408303701
0.164665559336556
0.999831579130400
0.0344884122835283
0.965377143315037
0.945521778718382
7.35142301953809e-05
0.00494596246784951
0.966585021372352
0.133257801390668
0.106255767286513
0.760144464209342
0
0
1
0
7.69000000000000
38
297
900
1.00000000000000e-07
2.30000000000000e-05
0
0
-67.7255288527780
4.73492579359968
128.440540043755
1.00000000000000e-05
1.06344744523320
0.808150229805543
0.159592408303701
0.164665559336556
0.999831579130400
0.0344884122835283
0.965377143315037
0.945521778718382
7.35142301953809e-05
0.00494596246784951
0.966585021372352
0.133257801390668
0.106255767286513
0.760144464209342
0
0
1
0
7.69000000000000
38
297
900
1.00000000000000e-07
2.30000000000000e-05
0
0
-67.7255288527780
4.73492579359968
128.440540043755
1.00000000000000e-05
1.06344744523320
0.808150229805543
0.159592408303701
0.164665559336556
0.999831579130400
0.0344884122835283
0.965377143315037
0.945521778718382
7.35142301953809e-05
0.00494596246784951
0.966585021372352
0.133257801390668
0.106255767286513
0.760144464209342
0
0
1
0
7.69000000000000
38
297
900
1.00000000000000e-07
2.30000000000000e-05
0
0
-67.7255288527780
4.73492579359968
128.440540043755
1.00000000000000e-05
1.06344744523320
0.808150229805543
0.159592408303701
0.164665559336556
0.999831579130400
0.0344884122835283
0.965377143315037
0.945521778718382
7.35142301953809e-05
0.00494596246784951
0.966585021372352
0.133257801390668
0.106255767286513
0.760144464209342
0
0
1
0
7.69000000000000
38
297
900
1.00000000000000e-07
2.30000000000000e-05
0
0
-67.7255288527780
4.73492579359968
128.440540043755
1.00000000000000e-05
1.06344744523320
0.808150229805543
0.159592408303701
0.164665559336556
0.999831579130400
0.0344884122835283
0.965377143315037
0.945521778718382
7.35142301953809e-05
0.00494596246784951
0.966585021372352
0.133257801390668
0.106255767286513
0.760144464209342
0
0
1
0
7.69000000000000
38
297
900
1.00000000000000e-07
2.30000000000000e-05
0
0
-67.7255288527780
4.73492579359968
128.440540043755
1.00000000000000e-05
1.06344744523320
0.808150229805543
0.159592408303701
0.164665559336556
0.999831579130400
0.0344884122835283
0.965377143315037
0.945521778718382
7.35142301953809e-05
0.00494596246784951
0.966585021372352
0.133257801390668
0.106255767286513
0.760144464209342
0
0
1
0
7.69000000000000
38
297
900
1.00000000000000e-07
2.30000000000000e-05
0
0
-67.7255288527780
4.73492579359968
128.440540043755
1.00000000000000e-05
1.06344744523320
0.808150229805543
0.159592408303701
0.164665559336556
0.999831579130400
0.0344884122835283
0.965377143315037
0.945521778718382
7.35142301953809e-05
0.00494596246784951
0.966585021372352
0.133257801390668
0.106255767286513
0.760144464209342
0
0
1
0
7.69000000000000
38
297
900
1.00000000000000e-07
2.30000000000000e-05
0
0
-67.7255288527780
4.73492579359968
128.440540043755
1.00000000000000e-05
1.06344744523320
0.808150229805543
0.159592408303701
0.164665559336556
0.999831579130400
0.0344884122835283
0.965377143315037
0.945521778718382
7.35142301953809e-05
0.00494596246784951
0.966585021372352
0.133257801390668
0.106255767286513
0.760144464209342
0
0
1
0
7.69000000000000
38
297
900
1.00000000000000e-07
2.30000000000000e-05
0
0
-67.7255288527780
4.73492579359968
128.440540043755
1.00000000000000e-05
1.06344744523320
0.808150229805543
0.159592408303701
0.164665559336556
0.999831579130400
0.0344884122835283
0.965377143315037
0.945521778718382
7.35142301953809e-05
0.00494596246784951
0.966585021372352
0.133257801390668
0.106255767286513
0.760144464209342
0
0
1
0
7.69000000000000
38
297
900
1.00000000000000e-07
2.30000000000000e-05
0
0
-67.7255288527780
4.73492579359968
128.440540043755
1.00000000000000e-05
1.06344744523320
0.808150229805543
0.159592408303701
0.164665559336556
0.999831579130400
0.0344884122835283
0.965377143315037
0.945521778718382
7.35142301953809e-05
0.00494596246784951
0.966585021372352
0.133257801390668
0.106255767286513
0.760144464209342
0
0
1
0
7.69000000000000
38
297
900
1.00000000000000e-07
2.30000000000000e-05
0
0
-67.7255288527780
4.73492579359968
128.440540043755
1.00000000000000e-05
1.06344744523320
0.808150229805543
0.159592408303701
0.164665559336556
0.999831579130400
0.0344884122835283
0.965377143315037
0.945521778718382
7.35142301953809e-05
0.00494596246784951
0.966585021372352
0.133257801390668
0.106255767286513
0.760144464209342
0
0
1
0
7.69000000000000
38
297
900
1.00000000000000e-07
2.30000000000000e-05
0
0
-67.7255288527780
4.73492579359968
128.440540043755
1.00000000000000e-05
1.06344744523320
0.808150229805543
0.159592408303701
0.164665559336556
0.999831579130400
0.0344884122835283
0.965377143315037
0.945521778718382
7.35142301953809e-05
0.00494596246784951
0.966585021372352
0.133257801390668
0.106255767286513
0.760144464209342
0
0
1
0
7.69000000000000
38
297
900
1.00000000000000e-07
2.30000000000000e-05
0
0
-67.7255288527780
4.73492579359968
128.440540043755
1.00000000000000e-05
1.06344744523320
0.808150229805543
0.159592408303701
0.164665559336556
0.999831579130400
0.0344884122835283
0.965377143315037
0.945521778718382
7.35142301953809e-05
0.00494596246784951
0.966585021372352
0.133257801390668
0.106255767286513
0.760144464209342
0
0
1
0
7.69000000000000
38
297
900
1.00000000000000e-07
2.30000000000000e-05
0
0
-67.7255288527780
4.73492579359968
128.440540043755
1.00000000000000e-05
1.06344744523320
0.808150229805543
0.159592408303701
0.164665559336556
0.999831579130400
0.0344884122835283
0.965377143315037
0.945521778718382
7.35142301953809e-05
0.00494596246784951
0.966585021372352
0.133257801390668
0.106255767286513
0.760144464209342
0
0
1
0
7.69000000000000
38
297
900
1.00000000000000e-07
2.30000000000000e-05
0
0
-67.7255288527780
4.73492579359968
128.440540043755
1.00000000000000e-05
1.06344744523320
0.808150229805543
0.159592408303701
0.164665559336556
0.999831579130400
0.0344884122835283
0.965377143315037
0.945521778718382
7.35142301953809e-05
0.00494596246784951
0.966585021372352
0.133257801390668
0.106255767286513
0.760144464209342
0
0
1
0
7.69000000000000
38
297
900
1.00000000000000e-07
2.30000000000000e-05
0
0
-67.7255288527780
4.73492579359968
128.440540043755
1.00000000000000e-05
1.06344744523320
0.808150229805543
0.159592408303701
0.164665559336556
0.999831579130400
0.0344884122835283
0.965377143315037
0.945521778718382
7.35142301953809e-05
0.00494596246784951
0.966585021372352
0.133257801390668
0.106255767286513
0.760144464209342
0
0
1
0
7.69000000000000
38
297
900
1.00000000000000e-07
2.30000000000000e-05
0
0
-67.7255288527780
4.73492579359968
128.440540043755
1.00000000000000e-05
1.06344744523320
0.808150229805543
0.159592408303701
0.164665559336556
0.999831579130400
0.0344884122835283
0.965377143315037
0.945521778718382
7.35142301953809e-05
0.00494596246784951
0.966585021372352
0.133257801390668
0.106255767286513
0.760144464209342
0
0
1
0
7.69000000000000
38
297
900
1.00000000000000e-07
2.30000000000000e-05
0
0
-67.7255288527780
4.73492579359968
128.440540043755
1.00000000000000e-05
1.06344744523320
0.808150229805543
0.159592408303701
0.164665559336556
0.999831579130400
0.0344884122835283
0.965377143315037
0.945521778718382
7.35142301953809e-05
0.00494596246784951
0.966585021372352
0.133257801390668
0.106255767286513
0.760144464209342
0
0
1
0
7.69000000000000
38
297
900
1.00000000000000e-07
2.30000000000000e-05
0
0
-67.7255288527780
4.73492579359968
128.440540043755
1.00000000000000e-05
1.06344744523320
0.808150229805543
0.159592408303701
0.164665559336556
0.999831579130400
0.0344884122835283
0.965377143315037
0.945521778718382
7.35142301953809e-05
0.00494596246784951
0.966585021372352
0.133257801390668
0.106255767286513
0.760144464209342
0
0
1
0
7.69000000000000
38
297
900
1.00000000000000e-07
2.30000000000000e-05
0
0
-67.7255288527780
4.73492579359968
128.440540043755
1.00000000000000e-05
1.06344744523320
0.808150229805543
0.159592408303701
0.164665559336556
0.999831579130400
0.0344884122835283
0.965377143315037
0.945521778718382
7.35142301953809e-05
0.00494596246784951
0.966585021372352
0.133257801390668
0.106255767286513
0.760144464209342
0
0
1
0
7.69000000000000
38
297
900
1.00000000000000e-07
2.30000000000000e-05
0
0
-67.7255288527780
4.73492579359968
128.440540043755
1.00000000000000e-05
1.06344744523320
0.808150229805543
0.159592408303701
0.164665559336556
0.999831579130400
0.0344884122835283
0.965377143315037
0.945521778718382
7.35142301953809e-05
0.00494596246784951
0.966585021372352
0.133257801390668
0.106255767286513
0.760144464209342
0
0
1
0
7.69000000000000
38
297
900
1.00000000000000e-07
2.30000000000000e-05
0
0
-67.7255288527780
4.73492579359968
128.440540043755
1.00000000000000e-05
1.06344744523320
0.808150229805543
0.159592408303701
0.164665559336556
0.999831579130400
0.0344884122835283
0.965377143315037
0.945521778718382
7.35142301953809e-05
0.00494596246784951
0.966585021372352
0.133257801390668
0.106255767286513
0.760144464209342
0
0
1
0
7.69000000000000
38
297
900
1.00000000000000e-07
2.30000000000000e-05
0
0
-67.7255288527780
4.73492579359968
128.440540043755
1.00000000000000e-05
1.06344744523320
0.808150229805543
0.159592408303701
0.164665559336556
0.999831579130400
0.0344884122835283
0.965377143315037
0.945521778718382
7.35142301953809e-05
0.00494596246784951
0.966585021372352
0.133257801390668
0.106255767286513
0.760144464209342
0
0
1
0
7.69000000000000
38
297
900
1.00000000000000e-07
2.30000000000000e-05
0
0
-67.7255288527780
4.73492579359968
128.440540043755
1.00000000000000e-05
1.06344744523320
0.808150229805543
0.159592408303701
0.164665559336556
0.999831579130400
0.0344884122835283
0.965377143315037
0.945521778718382
7.35142301953809e-05
0.00494596246784951
0.966585021372352
0.133257801390668
0.106255767286513
0.760144464209342
0
0
1
0
7.69000000000000
38
297
900
1.00000000000000e-07
2.30000000000000e-05
0
0
-67.7255288527780
4.73492579359968
128.440540043755
1.00000000000000e-05
1.06344744523320
0.808150229805543
0.159592408303701
0.164665559336556
0.999831579130400
0.0344884122835283
0.965377143315037
0.945521778718382
7.35142301953809e-05
0.00494596246784951
0.966585021372352
0.133257801390668
0.106255767286513
0.760144464209342
0
0
1
0
7.69000000000000
38
297
900
1.00000000000000e-07
2.30000000000000e-05
0
0
-67.7255288527780
4.73492579359968
128.440540043755
1.00000000000000e-05
1.06344744523320
0.808150229805543
0.159592408303701
0.164665559336556
0.999831579130400
0.0344884122835283
0.965377143315037
0.945521778718382
7.35142301953809e-05
0.00494596246784951
0.966585021372352
0.133257801390668
0.106255767286513
0.760144464209342
0
0
1
0
7.69000000000000
38
297
900
1.00000000000000e-07
2.30000000000000e-05
0
0
-67.7255288527780
4.73492579359968
128.440540043755
1.00000000000000e-05
1.06344744523320
0.808150229805543
0.159592408303701
0.164665559336556
0.999831579130400
0.0344884122835283
0.965377143315037
0.945521778718382
7.35142301953809e-05
0.00494596246784951
0.966585021372352
0.133257801390668
0.106255767286513
0.760144464209342
0
0
1
0
7.69000000000000
38
297
900
1.00000000000000e-07
2.30000000000000e-05
0
0
-67.7255288527780
4.73492579359968
128.440540043755
1.00000000000000e-05
1.06344744523320
0.808150229805543
0.159592408303701
0.164665559336556
0.999831579130400
0.0344884122835283
0.965377143315037
0.945521778718382
7.35142301953809e-05
0.00494596246784951
0.966585021372352
0.133257801390668
0.106255767286513
0.760144464209342
0
0
1
0
7.69000000000000
38
297
900
1.00000000000000e-07
2.30000000000000e-05
0
0
-67.7255288527780
4.73492579359968
128.440540043755
1.00000000000000e-05
1.06344744523320
0.808150229805543
0.159592408303701
0.164665559336556
0.999831579130400
0.0344884122835283
0.965377143315037
0.945521778718382
7.35142301953809e-05
0.00494596246784951
0.966585021372352
0.133257801390668
0.106255767286513
0.760144464209342
0
0
1
0
7.69000000000000
38
297
900
1.00000000000000e-07
2.30000000000000e-05
0
0
-67.7255288527780
4.73492579359968
128.440540043755
1.00000000000000e-05
1.06344744523320
0.808150229805543
0.159592408303701
0.164665559336556
0.999831579130400
0.0344884122835283
0.965377143315037
0.945521778718382
7.35142301953809e-05
0.00494596246784951
0.966585021372352
0.133257801390668
0.106255767286513
0.760144464209342
0
0
1
0
7.69000000000000
38
297
900
1.00000000000000e-07
2.30000000000000e-05
0
0
-67.7255288527780
4.73492579359968
128.440540043755
1.00000000000000e-05
1.06344744523320
0.808150229805543
0.159592408303701
0.164665559336556
0.999831579130400
0.0344884122835283
0.965377143315037
0.945521778718382
7.35142301953809e-05
0.00494596246784951
0.966585021372352
0.133257801390668
0.106255767286513
0.760144464209342
0
0
1
0
7.69000000000000
38
297
900
1.00000000000000e-07
2.30000000000000e-05
0
0
-67.7255288527780
4.73492579359968
128.440540043755
1.00000000000000e-05
1.06344744523320
0.808150229805543
0.159592408303701
0.164665559336556
0.999831579130400
0.0344884122835283
0.965377143315037
0.945521778718382
7.35142301953809e-05
0.00494596246784951
0.966585021372352
0.133257801390668
0.106255767286513
0.760144464209342
0
0
1
0
7.69000000000000
38
297
900
1.00000000000000e-07
2.30000000000000e-05
0
0
-67.7255288527780
4.73492579359968
128.440540043755
1.00000000000000e-05
1.06344744523320
0.808150229805543
0.159592408303701
0.164665559336556
0.999831579130400
0.0344884122835283
0.965377143315037
0.945521778718382
7.35142301953809e-05
0.00494596246784951
0.966585021372352
0.133257801390668
0.106255767286513
0.760144464209342
0
0
1
0
7.69000000000000
38
297
900
1.00000000000000e-07
2.30000000000000e-05
0
0
-67.7255288527780
4.73492579359968
128.440540043755
1.00000000000000e-05
1.06344744523320
0.808150229805543
0.159592408303701
0.164665559336556
0.999831579130400
0.0344884122835283
0.965377143315037
0.945521778718382
7.35142301953809e-05
0.00494596246784951
0.966585021372352
0.133257801390668
0.106255767286513
0.760144464209342
0
0
1
0
7.69000000000000
38
297
900
1.00000000000000e-07
2.30000000000000e-05
0
0
-67.7255288527780
4.73492579359968
128.440540043755
1.00000000000000e-05
1.06344744523320
0.808150229805543
0.159592408303701
0.164665559336556
0.999831579130400
0.0344884122835283
0.965377143315037
0.945521778718382
7.35142301953809e-05
0.00494596246784951
0.966585021372352
0.133257801390668
0.106255767286513
0.760144464209342
0
0
1
0
7.69000000000000
38
297
900
1.00000000000000e-07
2.30000000000000e-05
0
0
-67.7255288527780
4.73492579359968
128.440540043755
1.00000000000000e-05
1.06344744523320
0.808150229805543
0.159592408303701
0.164665559336556
0.999831579130400
0.0344884122835283
0.965377143315037
0.945521778718382
7.35142301953809e-05
0.00494596246784951
0.966585021372352
0.133257801390668
0.106255767286513
0.760144464209342
0
0
1
0
7.69000000000000
38
297
900
1.00000000000000e-07
2.30000000000000e-05
0
0
-67.7255288527780
4.73492579359968
128.440540043755
1.00000000000000e-05
1.06344744523320
0.808150229805543
0.159592408303701
0.164665559336556
0.999831579130400
0.0344884122835283
0.965377143315037
0.945521778718382
7.35142301953809e-05
0.00494596246784951
0.966585021372352
0.133257801390668
0.106255767286513
0.760144464209342
0
0
1
0
7.69000000000000
38
297
900
1.00000000000000e-07
2.30000000000000e-05
0
0
-67.7255288527780
4.73492579359968
128.440540043755
1.00000000000000e-05
1.06344744523320
0.808150229805543
0.159592408303701
0.164665559336556
0.999831579130400
0.0344884122835283
0.965377143315037
0.945521778718382
7.35142301953809e-05
0.00494596246784951
0.966585021372352
0.133257801390668
0.106255767286513
0.760144464209342
0
0
1
0
7.69000000000000
38
297
900
1.00000000000000e-07
2.30000000000000e-05
0
0
-67.7255288527780
4.73492579359968
128.440540043755
1.00000000000000e-05
1.06344744523320
0.808150229805543
0.159592408303701
0.164665559336556
0.999831579130400
0.0344884122835283
0.965377143315037
0.945521778718382
7.35142301953809e-05
0.00494596246784951
0.966585021372352
0.133257801390668
0.106255767286513
0.760144464209342
0
0
1
0
7.69000000000000
38
297
900
1.00000000000000e-07
2.30000000000000e-05
0
0
-67.7255288527780
4.73492579359968
128.440540043755
1.00000000000000e-05
1.06344744523320
0.808150229805543
0.159592408303701
0.164665559336556
0.999831579130400
0.0344884122835283
0.965377143315037
0.945521778718382
7.35142301953809e-05
0.00494596246784951
0.966585021372352
0.133257801390668
0.106255767286513
0.760144464209342
0
0
1
0
7.69000000000000
38
297
900
1.00000000000000e-07
2.30000000000000e-05
0
0
-67.7255288527780
4.73492579359968
128.440540043755
1.00000000000000e-05
1.06344744523320
0.808150229805543
0.159592408303701
0.164665559336556
0.999831579130400
0.0344884122835283
0.965377143315037
0.945521778718382
7.35142301953809e-05
0.00494596246784951
0.966585021372352
0.133257801390668
0.106255767286513
0.760144464209342
0
0
1
0
7.69000000000000
38
297
900
1.00000000000000e-07
2.30000000000000e-05
0
0
-67.7255288527780
4.73492579359968
128.440540043755
1.00000000000000e-05
1.06344744523320
0.808150229805543
0.159592408303701
0.164665559336556
0.999831579130400
0.0344884122835283
0.965377143315037
0.945521778718382
7.35142301953809e-05
0.00494596246784951
0.966585021372352
0.133257801390668
0.106255767286513
0.760144464209342
0
0
1
0
7.69000000000000
38
297
900
1.00000000000000e-07
2.30000000000000e-05
0
0
-67.7255288527780
4.73492579359968
128.440540043755
1.00000000000000e-05
1.06344744523320
0.808150229805543
0.159592408303701
0.164665559336556
0.999831579130400
0.0344884122835283
0.965377143315037
0.945521778718382
7.35142301953809e-05
0.00494596246784951
0.966585021372352
0.133257801390668
0.106255767286513
0.760144464209342
0
0
1
0
7.69000000000000
38
297
900
1.00000000000000e-07
2.30000000000000e-05
0
0
-67.7255288527780
4.73492579359968
128.440540043755
1.00000000000000e-05
1.06344744523320
0.808150229805543
0.159592408303701
0.164665559336556
0.999831579130400
0.0344884122835283
0.965377143315037
0.945521778718382
7.35142301953809e-05
0.00494596246784951
0.966585021372352
0.133257801390668
0.106255767286513
0.760144464209342
0
0
1
0
7.69000000000000
38
297
900
1.00000000000000e-07
2.30000000000000e-05
0
0
-67.7255288527780
4.73492579359968
128.440540043755
1.00000000000000e-05
1.06344744523320
0.808150229805543
0.159592408303701
0.164665559336556
0.999831579130400
0.0344884122835283
0.965377143315037
0.945521778718382
7.35142301953809e-05
0.00494596246784951
0.966585021372352
0.133257801390668
0.106255767286513
0.760144464209342
0
0
1
0
7.69000000000000
38
297
900
1.00000000000000e-07
2.30000000000000e-05
0
0
-67.7255288527780
4.73492579359968
128.440540043755
1.00000000000000e-05
1.06344744523320
0.808150229805543
0.159592408303701
0.164665559336556
0.999831579130400
0.0344884122835283
0.965377143315037
0.945521778718382
7.35142301953809e-05
0.00494596246784951
0.966585021372352
0.133257801390668
0.106255767286513
0.760144464209342
0
0
1
0
7.69000000000000
38
297
900
1.00000000000000e-07
2.30000000000000e-05
0
0
-67.7255288527780
4.73492579359968
128.440540043755
1.00000000000000e-05
1.06344744523320
0.808150229805543
0.159592408303701
0.164665559336556
0.999831579130400
0.0344884122835283
0.965377143315037
0.945521778718382
7.35142301953809e-05
0.00494596246784951
0.966585021372352
0.133257801390668
0.106255767286513
0.760144464209342
0
0
1
0
7.69000000000000
38
297
900
1.00000000000000e-07
2.30000000000000e-05
0
0
-67.7255288527780
4.73492579359968
128.440540043755
1.00000000000000e-05
1.06344744523320
0.808150229805543
0.159592408303701
0.164665559336556
0.999831579130400
0.0344884122835283
0.965377143315037
0.945521778718382
7.35142301953809e-05
0.00494596246784951
0.966585021372352
0.133257801390668
0.106255767286513
0.760144464209342
0
0
1
0
7.69000000000000
38
297
900
1.00000000000000e-07
2.30000000000000e-05
0
0
-67.7255288527780
4.73492579359968
128.440540043755
1.00000000000000e-05
1.06344744523320
0.808150229805543
0.159592408303701
0.164665559336556
0.999831579130400
0.0344884122835283
0.965377143315037
0.945521778718382
7.35142301953809e-05
0.00494596246784951
0.966585021372352
0.133257801390668
0.106255767286513
0.760144464209342
0
0
1
0
7.69000000000000
38
297
900
1.00000000000000e-07
2.30000000000000e-05
0
0
-67.7255288527780
4.73492579359968
128.440540043755
1.00000000000000e-05
1.06344744523320
0.808150229805543
0.159592408303701
0.164665559336556
0.999831579130400
0.0344884122835283
0.965377143315037
0.945521778718382
7.35142301953809e-05
0.00494596246784951
0.966585021372352
0.133257801390668
0.106255767286513
0.760144464209342
0
0
1
0
7.69000000000000
38
297
900
1.00000000000000e-07
2.30000000000000e-05
0
0
-67.7255288527780
4.73492579359968
128.440540043755
1.00000000000000e-05
1.06344744523320
0.808150229805543
0.159592408303701
0.164665559336556
0.999831579130400
0.0344884122835283
0.965377143315037
0.945521778718382
7.35142301953809e-05
0.00494596246784951
0.966585021372352
0.133257801390668
0.106255767286513
0.760144464209342
0
0
1
0
7.69000000000000
38
297
900
1.00000000000000e-07
2.30000000000000e-05
0
0
-67.7255288527780
4.73492579359968
128.440540043755
1.00000000000000e-05
1.06344744523320
0.808150229805543
0.159592408303701
0.164665559336556
0.999831579130400
0.0344884122835283
0.965377143315037
0.945521778718382
7.35142301953809e-05
0.00494596246784951
0.966585021372352
0.133257801390668
0.106255767286513
0.760144464209342
0
0
1
0
7.69000000000000
38
297
900
1.00000000000000e-07
2.30000000000000e-05
0
0
-67.7255288527780
4.73492579359968
128.440540043755
1.00000000000000e-05
1.06344744523320
0.808150229805543
0.159592408303701
0.164665559336556
0.999831579130400
0.0344884122835283
0.965377143315037
0.945521778718382
7.35142301953809e-05
0.00494596246784951
0.966585021372352
0.133257801390668
0.106255767286513
0.760144464209342
0
0
1
0
7.69000000000000
38
297
900
1.00000000000000e-07
2.30000000000000e-05
0
0
-67.7255288527780
4.73492579359968
128.440540043755
1.00000000000000e-05
1.06344744523320
0.808150229805543
0.159592408303701
0.164665559336556
0.999831579130400
0.0344884122835283
0.965377143315037
0.945521778718382
7.35142301953809e-05
0.00494596246784951
0.966585021372352
0.133257801390668
0.106255767286513
0.760144464209342
0
0
1
0
7.69000000000000
38
297
900
1.00000000000000e-07
2.30000000000000e-05
0
0
-67.7255288527780
4.73492579359968
128.440540043755
1.00000000000000e-05
1.06344744523320
0.808150229805543
0.159592408303701
0.164665559336556
0.999831579130400
0.0344884122835283
0.965377143315037
0.945521778718382
7.35142301953809e-05
0.00494596246784951
0.966585021372352
0.133257801390668
0.106255767286513
0.760144464209342
0
0
1
0
7.69000000000000
38
297
900
1.00000000000000e-07
2.30000000000000e-05
0
0
-67.7255288527780
4.73492579359968
128.440540043755
1.00000000000000e-05
1.06344744523320
0.808150229805543
0.159592408303701
0.164665559336556
0.999831579130400
0.0344884122835283
0.965377143315037
0.945521778718382
7.35142301953809e-05
0.00494596246784951
0.966585021372352
0.133257801390668
0.106255767286513
0.760144464209342
0
0
1
0
7.69000000000000
38
297
900
1.00000000000000e-07
2.30000000000000e-05
0
0
-67.7255288527780
4.73492579359968
128.440540043755
1.00000000000000e-05
1.06344744523320
0.808150229805543
0.159592408303701
0.164665559336556
0.999831579130400
0.0344884122835283
0.965377143315037
0.945521778718382
7.35142301953809e-05
0.00494596246784951
0.966585021372352
0.133257801390668
0.106255767286513
0.760144464209342
0
0
1
0
7.69000000000000
38
297
900
1.00000000000000e-07
2.30000000000000e-05
0
0
-67.7255288527780
4.73492579359968
128.440540043755
1.00000000000000e-05
1.06344744523320
0.808150229805543
0.159592408303701
0.164665559336556
0.999831579130400
0.0344884122835283
0.965377143315037
0.945521778718382
7.35142301953809e-05
0.00494596246784951
0.966585021372352
0.133257801390668
0.106255767286513
0.760144464209342
0
0
1
0
7.69000000000000
38
297
900
1.00000000000000e-07
2.30000000000000e-05
0
0
-67.7255288527780
4.73492579359968
128.440540043755
1.00000000000000e-05
1.06344744523320
0.808150229805543
0.159592408303701
0.164665559336556
0.999831579130400
0.0344884122835283
0.965377143315037
0.945521778718382
7.35142301953809e-05
0.00494596246784951
0.966585021372352
0.133257801390668
0.106255767286513
0.760144464209342
0
0
1
0
7.69000000000000
38
297
900
1.00000000000000e-07
2.30000000000000e-05
0
0
-67.7255288527780
4.73492579359968
128.440540043755
1.00000000000000e-05
1.06344744523320
0.808150229805543
0.159592408303701
0.164665559336556
0.999831579130400
0.0344884122835283
0.965377143315037
0.945521778718382
7.35142301953809e-05
0.00494596246784951
0.966585021372352
0.133257801390668
0.106255767286513
0.760144464209342
0
0
1
0
7.69000000000000
38
297
900
1.00000000000000e-07
2.30000000000000e-05
0
0
-67.7255288527780
4.73492579359968
128.440540043755
1.00000000000000e-05
1.06344744523320
0.808150229805543
0.159592408303701
0.164665559336556
0.999831579130400
0.0344884122835283
0.965377143315037
0.945521778718382
7.35142301953809e-05
0.00494596246784951
0.966585021372352
0.133257801390668
0.106255767286513
0.760144464209342
0
0
1
0
7.69000000000000
38
297
900
1.00000000000000e-07
2.30000000000000e-05
0
0
-67.7255288527780
4.73492579359968
128.440540043755
1.00000000000000e-05
1.06344744523320
0.808150229805543
0.159592408303701
0.164665559336556
0.999831579130400
0.0344884122835283
0.965377143315037
0.945521778718382
7.35142301953809e-05
0.00494596246784951
0.966585021372352
0.133257801390668
0.106255767286513
0.760144464209342
0
0
1
0
7.69000000000000
38
297
900
1.00000000000000e-07
2.30000000000000e-05
0
0
-67.7255288527780
4.73492579359968
128.440540043755
1.00000000000000e-05
1.06344744523320
0.808150229805543
0.159592408303701
0.164665559336556
0.999831579130400
0.0344884122835283
0.965377143315037
0.945521778718382
7.35142301953809e-05
0.00494596246784951
0.966585021372352
0.133257801390668
0.106255767286513
0.760144464209342
0
0
1
0
7.69000000000000
38
297
900
1.00000000000000e-07
2.30000000000000e-05
0
0
-67.7255288527780
4.73492579359968
128.440540043755
1.00000000000000e-05
1.06344744523320
0.808150229805543
0.159592408303701
0.164665559336556
0.999831579130400
0.0344884122835283
0.965377143315037
0.945521778718382
7.35142301953809e-05
0.00494596246784951
0.966585021372352
0.133257801390668
0.106255767286513
0.760144464209342
0
0
1
0
7.69000000000000
38
297
900
1.00000000000000e-07
2.30000000000000e-05
0
0
-67.7255288527780
4.73492579359968
128.440540043755
1.00000000000000e-05
1.06344744523320
0.808150229805543
0.159592408303701
0.164665559336556
0.999831579130400
0.0344884122835283
0.965377143315037
0.945521778718382
7.35142301953809e-05
0.00494596246784951
0.966585021372352
0.133257801390668
0.106255767286513
0.760144464209342
0
0
1
0
7.69000000000000
38
297
900
1.00000000000000e-07
2.30000000000000e-05
0
0
-67.7255288527780
4.73492579359968
128.440540043755
1.00000000000000e-05
1.06344744523320
0.808150229805543
0.159592408303701
0.164665559336556
0.999831579130400
0.0344884122835283
0.965377143315037
0.945521778718382
7.35142301953809e-05
0.00494596246784951
0.966585021372352
0.133257801390668
0.106255767286513
0.760144464209342
0
0
1
0
7.69000000000000
38
297
900
1.00000000000000e-07
2.30000000000000e-05
0
0
-67.7255288527780
4.73492579359968
128.440540043755
1.00000000000000e-05
1.06344744523320
0.808150229805543
0.159592408303701
0.164665559336556
0.999831579130400
0.0344884122835283
0.965377143315037
0.945521778718382
7.35142301953809e-05
0.00494596246784951
0.966585021372352
0.133257801390668
0.106255767286513
0.760144464209342
0
0
1
0
7.69000000000000
38
297
900
1.00000000000000e-07
2.30000000000000e-05
0
0
-67.7255288527780
4.73492579359968
128.440540043755
1.00000000000000e-05
1.06344744523320
0.808150229805543
0.159592408303701
0.164665559336556
0.999831579130400
0.0344884122835283
0.965377143315037
0.945521778718382
7.35142301953809e-05
0.00494596246784951
0.966585021372352
0.133257801390668
0.106255767286513
0.760144464209342
0
0
1
0
7.69000000000000
38
297
900
1.00000000000000e-07
2.30000000000000e-05
0
0
-67.7255288527780
4.73492579359968
128.440540043755
1.00000000000000e-05
1.06344744523320
0.808150229805543
0.159592408303701
0.164665559336556
0.999831579130400
0.0344884122835283
0.965377143315037
0.945521778718382
7.35142301953809e-05
0.00494596246784951
0.966585021372352
0.133257801390668
0.106255767286513
0.760144464209342
0
0
1
0
7.69000000000000
38
297
900
1.00000000000000e-07
2.30000000000000e-05
0
0
-67.7255288527780
4.73492579359968
128.440540043755
1.00000000000000e-05
1.06344744523320
0.808150229805543
0.159592408303701
0.164665559336556
0.999831579130400
0.0344884122835283
0.965377143315037
0.945521778718382
7.35142301953809e-05
0.00494596246784951
0.966585021372352
0.133257801390668
0.106255767286513
0.760144464209342
0
0
1
0
7.69000000000000
38
297
900
1.00000000000000e-07
2.30000000000000e-05
0
0
-67.7255288527780
4.73492579359968
128.440540043755
1.00000000000000e-05
1.06344744523320
0.808150229805543
0.159592408303701
0.164665559336556
0.999831579130400
0.0344884122835283
0.965377143315037
0.945521778718382
7.35142301953809e-05
0.00494596246784951
0.966585021372352
0.133257801390668
0.106255767286513
0.760144464209342
0
0
1
0
7.69000000000000
38
297
900
1.00000000000000e-07
2.30000000000000e-05
0
0
-67.7255288527780
4.73492579359968
128.440540043755
1.00000000000000e-05
1.06344744523320
0.808150229805543
0.159592408303701
0.164665559336556
0.999831579130400
0.0344884122835283
0.965377143315037
0.945521778718382
7.35142301953809e-05
0.00494596246784951
0.966585021372352
0.133257801390668
0.106255767286513
0.760144464209342
0
0
1
0
7.69000000000000
38
297
900
1.00000000000000e-07
2.30000000000000e-05
0
0
-67.7255288527780
4.73492579359968
128.440540043755
1.00000000000000e-05
1.06344744523320
0.808150229805543
0.159592408303701
0.164665559336556
0.999831579130400
0.0344884122835283
0.965377143315037
0.945521778718382
7.35142301953809e-05
0.00494596246784951
0.966585021372352
0.133257801390668
0.106255767286513
0.760144464209342
0
0
1
0
7.69000000000000
38
297
900
1.00000000000000e-07
2.30000000000000e-05
0
0
-67.7255288527780
4.73492579359968
128.440540043755
1.00000000000000e-05
1.06344744523320
0.808150229805543
0.159592408303701
0.164665559336556
0.999831579130400
0.0344884122835283
0.965377143315037
0.945521778718382
7.35142301953809e-05
0.00494596246784951
0.966585021372352
0.133257801390668
0.106255767286513
0.760144464209342
0
0
1
0
7.69000000000000
38
297
900
1.00000000000000e-07
2.30000000000000e-05
0
0
-67.7255288527780
4.73492579359968
128.440540043755
1.00000000000000e-05
1.06344744523320
0.808150229805543
0.159592408303701
0.164665559336556
0.999831579130400
0.0344884122835283
0.965377143315037
0.945521778718382
7.35142301953809e-05
0.00494596246784951
0.966585021372352
0.133257801390668
0.106255767286513
0.760144464209342
0
0
1
0
7.69000000000000
38
297
900
1.00000000000000e-07
2.30000000000000e-05
0
0
-67.7255288527780
4.73492579359968
128.440540043755
1.00000000000000e-05
1.06344744523320
0.808150229805543
0.159592408303701
0.164665559336556
0.999831579130400
0.0344884122835283
0.965377143315037
0.945521778718382
7.35142301953809e-05
0.00494596246784951
0.966585021372352
0.133257801390668
0.106255767286513
0.760144464209342
0
0
1
0
7.69000000000000
38
297
900
1.00000000000000e-07
2.30000000000000e-05
0
0
-67.7255288527780
4.73492579359968
128.440540043755
1.00000000000000e-05
1.06344744523320
0.808150229805543
0.159592408303701
0.164665559336556
0.999831579130400
0.0344884122835283
0.965377143315037
0.945521778718382
7.35142301953809e-05
0.00494596246784951
0.966585021372352
0.133257801390668
0.106255767286513
0.760144464209342
0
0
1
0
7.69000000000000
38
297
900
1.00000000000000e-07
2.30000000000000e-05
0
0
-67.7255288527780
4.73492579359968
128.440540043755
1.00000000000000e-05
1.06344744523320
0.808150229805543
0.159592408303701
0.164665559336556
0.999831579130400
0.0344884122835283
0.965377143315037
0.945521778718382
7.35142301953809e-05
0.00494596246784951
0.966585021372352
0.133257801390668
0.106255767286513
0.760144464209342
0
0
1
0
7.69000000000000
38
297
900
1.00000000000000e-07
2.30000000000000e-05
0
0
-67.7255288527780
4.73492579359968
128.440540043755
1.00000000000000e-05
1.06344744523320
0.808150229805543
0.159592408303701
0.164665559336556
0.999831579130400
0.0344884122835283
0.965377143315037
0.945521778718382
7.35142301953809e-05
0.00494596246784951
0.966585021372352
0.133257801390668
0.106255767286513
0.760144464209342
0
0
1
0
7.69000000000000
38
297
900
1.00000000000000e-07
2.30000000000000e-05
0
0
-67.7255288527780
4.73492579359968
128.440540043755
1.00000000000000e-05
1.06344744523320
0.808150229805543
0.159592408303701
0.164665559336556
0.999831579130400
0.0344884122835283
0.965377143315037
0.945521778718382
7.35142301953809e-05
0.00494596246784951
0.966585021372352
0.133257801390668
0.106255767286513
0.760144464209342
0
0
1
0
7.69000000000000
38
297
900
1.00000000000000e-07
2.30000000000000e-05
0
0
-67.7255288527780
4.73492579359968
128.440540043755
1.00000000000000e-05
1.06344744523320
0.808150229805543
0.159592408303701
0.164665559336556
0.999831579130400
0.0344884122835283
0.965377143315037
0.945521778718382
7.35142301953809e-05
0.00494596246784951
0.966585021372352
0.133257801390668
0.106255767286513
0.760144464209342
0
0
1
0
7.69000000000000
38
297
900
1.00000000000000e-07
2.30000000000000e-05
0
0
-67.7255288527780
4.73492579359968
128.440540043755
1.00000000000000e-05
1.06344744523320
0.808150229805543
0.159592408303701
0.164665559336556
0.999831579130400
0.0344884122835283
0.965377143315037
0.945521778718382
7.35142301953809e-05
0.00494596246784951
0.966585021372352
0.133257801390668
0.106255767286513
0.760144464209342
0
0
1
0
7.69000000000000
38
297
900
1.00000000000000e-07
2.30000000000000e-05
0
0
-67.7255288527780
4.73492579359968
128.440540043755
1.00000000000000e-05
1.06344744523320
0.808150229805543
0.159592408303701
0.164665559336556
0.999831579130400
0.0344884122835283
0.965377143315037
0.945521778718382
7.35142301953809e-05
0.00494596246784951
0.966585021372352
0.133257801390668
0.106255767286513
0.760144464209342
0
0
1
0
7.69000000000000
38
297
900
1.00000000000000e-07
2.30000000000000e-05
0
0
-67.7255288527780
4.73492579359968
128.440540043755
1.00000000000000e-05
1.06344744523320
0.808150229805543
0.159592408303701
0.164665559336556
0.999831579130400
0.0344884122835283
0.965377143315037
0.945521778718382
7.35142301953809e-05
0.00494596246784951
0.966585021372352
0.133257801390668
0.106255767286513
0.760144464209342
0
0
1
0
7.69000000000000
38
297
900
1.00000000000000e-07
2.30000000000000e-05
0
0
-67.7255288527780
4.73492579359968
128.440540043755
1.00000000000000e-05
1.06344744523320
0.808150229805543
0.159592408303701
0.164665559336556
0.999831579130400
0.0344884122835283
0.965377143315037
0.945521778718382
7.35142301953809e-05
0.00494596246784951
0.966585021372352
0.133257801390668
0.106255767286513
0.760144464209342
0
0
1
0
7.69000000000000
38
297
900
1.00000000000000e-07
2.30000000000000e-05
0
0
-67.7255288527780
4.73492579359968
128.440540043755
1.00000000000000e-05
1.06344744523320
0.808150229805543
0.159592408303701
0.164665559336556
0.999831579130400
0.0344884122835283
0.965377143315037
0.945521778718382
7.35142301953809e-05
0.00494596246784951
0.966585021372352
0.133257801390668
0.106255767286513
0.760144464209342
0
0
1
0
7.69000000000000
38
297
900
1.00000000000000e-07
2.30000000000000e-05
0
0
-67.7255288527780
4.73492579359968
128.440540043755
1.00000000000000e-05
1.06344744523320
0.808150229805543
0.159592408303701
0.164665559336556
0.999831579130400
0.0344884122835283
0.965377143315037
0.945521778718382
7.35142301953809e-05
0.00494596246784951
0.966585021372352
0.133257801390668
0.106255767286513
0.760144464209342
0
0
1
0
7.69000000000000
38
297
900
1.00000000000000e-07
2.30000000000000e-05
0
0
-67.7255288527780
4.73492579359968
128.440540043755
1.00000000000000e-05
1.06344744523320
0.808150229805543
0.159592408303701
0.164665559336556
0.999831579130400
0.0344884122835283
0.965377143315037
0.945521778718382
7.35142301953809e-05
0.00494596246784951
0.966585021372352
0.133257801390668
0.106255767286513
0.760144464209342
0
0
1
0
7.69000000000000
38
297
900
1.00000000000000e-07
2.30000000000000e-05
0
0
-67.7255288527780
4.73492579359968
128.440540043755
1.00000000000000e-05
1.06344744523320
0.808150229805543
0.159592408303701
0.164665559336556
0.999831579130400
0.0344884122835283
0.965377143315037
0.945521778718382
7.35142301953809e-05
0.00494596246784951
0.966585021372352
0.133257801390668
0.106255767286513
0.760144464209342
0
0
1
0
7.69000000000000
38
297
900
1.00000000000000e-07
2.30000000000000e-05
0
0
-67.7255288527780
4.73492579359968
128.440540043755
1.00000000000000e-05
1.06344744523320
0.808150229805543
0.159592408303701
0.164665559336556
0.999831579130400
0.0344884122835283
0.965377143315037
0.945521778718382
7.35142301953809e-05
0.00494596246784951
0.966585021372352
0.133257801390668
0.106255767286513
0.760144464209342
0
0
1
0
7.69000000000000
38
297
900
1.00000000000000e-07
2.30000000000000e-05
0
0
-67.7255288527780
4.73492579359968
128.440540043755
1.00000000000000e-05
1.06344744523320
0.808150229805543
0.159592408303701
0.164665559336556
0.999831579130400
0.0344884122835283
0.965377143315037
0.945521778718382
7.35142301953809e-05
0.00494596246784951
0.966585021372352
0.133257801390668
0.106255767286513
0.760144464209342
0
0
1
0
7.69000000000000
38
297
900
1.00000000000000e-07
2.30000000000000e-05
0
0
-67.7255288527780
4.73492579359968
128.440540043755
1.00000000000000e-05
1.06344744523320
0.808150229805543
0.159592408303701
0.164665559336556
0.999831579130400
0.0344884122835283
0.965377143315037
0.945521778718382
7.35142301953809e-05
0.00494596246784951
0.966585021372352
0.133257801390668
0.106255767286513
0.760144464209342
0
0
1
0
7.69000000000000
38
297
900
1.00000000000000e-07
2.30000000000000e-05
0
0
-67.7255288527780
4.73492579359968
128.440540043755
1.00000000000000e-05
1.06344744523320
0.808150229805543
0.159592408303701
0.164665559336556
0.999831579130400
0.0344884122835283
0.965377143315037
0.945521778718382
7.35142301953809e-05
0.00494596246784951
0.966585021372352
0.133257801390668
0.106255767286513
0.760144464209342
0
0
1
0
7.69000000000000
38
297
900
1.00000000000000e-07
2.30000000000000e-05
0
0
-67.7255288527780
4.73492579359968
128.440540043755
1.00000000000000e-05
1.06344744523320
0.808150229805543
0.159592408303701
0.164665559336556
0.999831579130400
0.0344884122835283
0.965377143315037
0.945521778718382
7.35142301953809e-05
0.00494596246784951
0.966585021372352
0.133257801390668
0.106255767286513
0.760144464209342
0
0
1
0
7.69000000000000
38
297
900
1.00000000000000e-07
2.30000000000000e-05
0
0
-67.7255288527780
4.73492579359968
128.440540043755
1.00000000000000e-05
1.06344744523320
0.808150229805543
0.159592408303701
0.164665559336556
0.999831579130400
0.0344884122835283
0.965377143315037
0.945521778718382
7.35142301953809e-05
0.00494596246784951
0.966585021372352
0.133257801390668
0.106255767286513
0.760144464209342
0
0
1
0
7.69000000000000
38
297
900
1.00000000000000e-07
2.30000000000000e-05
0
0
-67.7255288527780
4.73492579359968
128.440540043755
1.00000000000000e-05
1.06344744523320
0.808150229805543
0.159592408303701
0.164665559336556
0.999831579130400
0.0344884122835283
0.965377143315037
0.945521778718382
7.35142301953809e-05
0.00494596246784951
0.966585021372352
0.133257801390668
0.106255767286513
0.760144464209342
0
0
1
0
7.69000000000000
38
297
900
1.00000000000000e-07
2.30000000000000e-05
0
0
-67.7255288527780
4.73492579359968
128.440540043755
1.00000000000000e-05
1.06344744523320
0.808150229805543
0.159592408303701
0.164665559336556
0.999831579130400
0.0344884122835283
0.965377143315037
0.945521778718382
7.35142301953809e-05
0.00494596246784951
0.966585021372352
0.133257801390668
0.106255767286513
0.760144464209342
0
0
1
0
7.69000000000000
38
297
900
1.00000000000000e-07
2.30000000000000e-05
0
0
-67.7255288527780
4.73492579359968
128.440540043755
1.00000000000000e-05
1.06344744523320
0.808150229805543
0.159592408303701
0.164665559336556
0.999831579130400
0.0344884122835283
0.965377143315037
0.945521778718382
7.35142301953809e-05
0.00494596246784951
0.966585021372352
0.133257801390668
0.106255767286513
0.760144464209342
0
0
1
0
7.69000000000000
38
297
900
1.00000000000000e-07
2.30000000000000e-05
0
0
-67.7255288527780
4.73492579359968
128.440540043755
1.00000000000000e-05
1.06344744523320
0.808150229805543
0.159592408303701
0.164665559336556
0.999831579130400
0.0344884122835283
0.965377143315037
0.945521778718382
7.35142301953809e-05
0.00494596246784951
0.966585021372352
0.133257801390668
0.106255767286513
0.760144464209342
0
0
1
0
7.69000000000000
38
297
900
1.00000000000000e-07
2.30000000000000e-05
0
0
-67.7255288527780
4.73492579359968
128.440540043755
1.00000000000000e-05
1.06344744523320
0.808150229805543
0.159592408303701
0.164665559336556
0.999831579130400
0.0344884122835283
0.965377143315037
0.945521778718382
7.35142301953809e-05
0.00494596246784951
0.966585021372352
0.133257801390668
0.106255767286513
0.760144464209342
0
0
1
0
7.69000000000000
38
297
900
1.00000000000000e-07
2.30000000000000e-05
0
0
-67.7255288527780
4.73492579359968
128.440540043755
1.00000000000000e-05
1.06344744523320
0.808150229805543
0.159592408303701
0.164665559336556
0.999831579130400
0.0344884122835283
0.965377143315037
0.945521778718382
7.35142301953809e-05
0.00494596246784951
0.966585021372352
0.133257801390668
0.106255767286513
0.760144464209342
0
0
1
0
7.69000000000000
38
297
900
1.00000000000000e-07
2.30000000000000e-05
0
0
-67.7255288527780
4.73492579359968
128.440540043755
1.00000000000000e-05
1.06344744523320
0.808150229805543
0.159592408303701
0.164665559336556
0.999831579130400
0.0344884122835283
0.965377143315037
0.945521778718382
7.35142301953809e-05
0.00494596246784951
0.966585021372352
0.133257801390668
0.106255767286513
0.760144464209342
0
0
1
0
7.69000000000000
38
297
900
1.00000000000000e-07
2.30000000000000e-05
0
0
-67.7255288527780
4.73492579359968
128.440540043755
1.00000000000000e-05
1.06344744523320
0.808150229805543
0.159592408303701
0.164665559336556
0.999831579130400
0.0344884122835283
0.965377143315037
0.945521778718382
7.35142301953809e-05
0.00494596246784951
0.966585021372352
0.133257801390668
0.106255767286513
0.760144464209342
0
0
1
0
7.69000000000000
38
297
900
1.00000000000000e-07
2.30000000000000e-05
0
0
-67.7255288527780
4.73492579359968
128.440540043755
1.00000000000000e-05
1.06344744523320
0.808150229805543
0.159592408303701
0.164665559336556
0.999831579130400
0.0344884122835283
0.965377143315037
0.945521778718382
7.35142301953809e-05
0.00494596246784951
0.966585021372352
0.133257801390668
0.106255767286513
0.760144464209342
0
0
1
0
7.69000000000000
38
297
900
1.00000000000000e-07
2.30000000000000e-05
0
0
-67.7255288527780
4.73492579359968
128.440540043755
1.00000000000000e-05
1.06344744523320
0.808150229805543
0.159592408303701
0.164665559336556
0.999831579130400
0.0344884122835283
0.965377143315037
0.945521778718382
7.35142301953809e-05
0.00494596246784951
0.966585021372352
0.133257801390668
0.106255767286513
0.760144464209342
0
0
1
0
7.69000000000000
38
297
900
1.00000000000000e-07
2.30000000000000e-05
0
0
-67.7255288527780
4.73492579359968
128.440540043755
1.00000000000000e-05
1.06344744523320
0.808150229805543
0.159592408303701
0.164665559336556
0.999831579130400
0.0344884122835283
0.965377143315037
0.945521778718382
7.35142301953809e-05
0.00494596246784951
0.966585021372352
0.133257801390668
0.106255767286513
0.760144464209342
0
0
1
0
7.69000000000000
38
297
900
1.00000000000000e-07
2.30000000000000e-05
0
0
-67.7255288527780
4.73492579359968
128.440540043755
1.00000000000000e-05
1.06344744523320
0.808150229805543
0.159592408303701
0.164665559336556
0.999831579130400
0.0344884122835283
0.965377143315037
0.945521778718382
7.35142301953809e-05
0.00494596246784951
0.966585021372352
0.133257801390668
0.106255767286513
0.760144464209342
0
0
1
0
7.69000000000000
38
297
900
1.00000000000000e-07
2.30000000000000e-05
0
0
-67.7255288527780
4.73492579359968
128.440540043755
1.00000000000000e-05
1.06344744523320
0.808150229805543
0.159592408303701
0.164665559336556
0.999831579130400
0.0344884122835283
0.965377143315037
0.945521778718382
7.35142301953809e-05
0.00494596246784951
0.966585021372352
0.133257801390668
0.106255767286513
0.760144464209342
0
0
1
0
7.69000000000000
38
297
900
1.00000000000000e-07
2.30000000000000e-05
0
0
-67.7255288527780
4.73492579359968
128.440540043755
1.00000000000000e-05
1.06344744523320
0.808150229805543
0.159592408303701
0.164665559336556
0.999831579130400
0.0344884122835283
0.965377143315037
0.945521778718382
7.35142301953809e-05
0.00494596246784951
0.966585021372352
0.133257801390668
0.106255767286513
0.760144464209342
0
0
1
0
7.69000000000000
38
297
900
1.00000000000000e-07
2.30000000000000e-05
0
0
-67.7255288527780
4.73492579359968
128.440540043755
1.00000000000000e-05
1.06344744523320
0.808150229805543
0.159592408303701
0.164665559336556
0.999831579130400
0.0344884122835283
0.965377143315037
0.945521778718382
7.35142301953809e-05
0.00494596246784951
0.966585021372352
0.133257801390668
0.106255767286513
0.760144464209342
0
0
1
0
7.69000000000000
38
297
900
1.00000000000000e-07
2.30000000000000e-05
0
0
-67.7255288527780
4.73492579359968
128.440540043755
1.00000000000000e-05
1.06344744523320
0.808150229805543
0.159592408303701
0.164665559336556
0.999831579130400
0.0344884122835283
0.965377143315037
0.945521778718382
7.35142301953809e-05
0.00494596246784951
0.966585021372352
0.133257801390668
0.106255767286513
0.760144464209342
0
0
1
0
7.69000000000000
38
297
900
1.00000000000000e-07
2.30000000000000e-05
0
0
-67.7255288527780
4.73492579359968
128.440540043755
1.00000000000000e-05
1.06344744523320
0.808150229805543
0.159592408303701
0.164665559336556
0.999831579130400
0.0344884122835283
0.965377143315037
0.945521778718382
7.35142301953809e-05
0.00494596246784951
0.966585021372352
0.133257801390668
0.106255767286513
0.760144464209342
0
0
1
0
7.69000000000000
38
297
900
1.00000000000000e-07
2.30000000000000e-05
0
0
-67.7255288527780
4.73492579359968
128.440540043755
1.00000000000000e-05
1.06344744523320
0.808150229805543
0.159592408303701
0.164665559336556
0.999831579130400
0.0344884122835283
0.965377143315037
0.945521778718382
7.35142301953809e-05
0.00494596246784951
0.966585021372352
0.133257801390668
0.106255767286513
0.760144464209342
0
0
1
0
7.69000000000000
38
297
900
1.00000000000000e-07
2.30000000000000e-05
0
0
-67.7255288527780
4.73492579359968
128.440540043755
1.00000000000000e-05
1.06344744523320
0.808150229805543
0.159592408303701
0.164665559336556
0.999831579130400
0.0344884122835283
0.965377143315037
0.945521778718382
7.35142301953809e-05
0.00494596246784951
0.966585021372352
0.133257801390668
0.106255767286513
0.760144464209342
0
0
1
0
7.69000000000000
38
297
900
1.00000000000000e-07
2.30000000000000e-05
0
0
-67.7255288527780
4.73492579359968
128.440540043755
1.00000000000000e-05
1.06344744523320
0.808150229805543
0.159592408303701
0.164665559336556
0.999831579130400
0.0344884122835283
0.965377143315037
0.945521778718382
7.35142301953809e-05
0.00494596246784951
0.966585021372352
0.133257801390668
0.106255767286513
0.760144464209342
0
0
1
0
7.69000000000000
38
297
900
1.00000000000000e-07
2.30000000000000e-05
0
0
-67.7255288527780
4.73492579359968
128.440540043755
1.00000000000000e-05
1.06344744523320
0.808150229805543
0.159592408303701
0.164665559336556
0.999831579130400
0.0344884122835283
0.965377143315037
0.945521778718382
7.35142301953809e-05
0.00494596246784951
0.966585021372352
0.133257801390668
0.106255767286513
0.760144464209342
0
0
1
0
7.69000000000000
38
297
900
1.00000000000000e-07
2.30000000000000e-05
0
0
-67.7255288527780
4.73492579359968
128.440540043755
1.00000000000000e-05
1.06344744523320
0.808150229805543
0.159592408303701
0.164665559336556
0.999831579130400
0.0344884122835283
0.965377143315037
0.945521778718382
7.35142301953809e-05
0.00494596246784951
0.966585021372352
0.133257801390668
0.106255767286513
0.760144464209342
0
0
1
0
7.69000000000000
38
297
900
1.00000000000000e-07
2.30000000000000e-05
0
0
-67.7255288527780
4.73492579359968
128.440540043755
1.00000000000000e-05
1.06344744523320
0.808150229805543
0.159592408303701
0.164665559336556
0.999831579130400
0.0344884122835283
0.965377143315037
0.945521778718382
7.35142301953809e-05
0.00494596246784951
0.966585021372352
0.133257801390668
0.106255767286513
0.760144464209342
0
0
1
0
7.69000000000000
38
297
900
1.00000000000000e-07
2.30000000000000e-05
0
0
-67.7255288527780
4.73492579359968
128.440540043755
1.00000000000000e-05
1.06344744523320
0.808150229805543
0.159592408303701
0.164665559336556
0.999831579130400
0.0344884122835283
0.965377143315037
0.945521778718382
7.35142301953809e-05
0.00494596246784951
0.966585021372352
0.133257801390668
0.106255767286513
0.760144464209342
0
0
1
0
7.69000000000000
38
297
900
1.00000000000000e-07
2.30000000000000e-05
0
0
-67.7255288527780
4.73492579359968
128.440540043755
1.00000000000000e-05
1.06344744523320
0.808150229805543
0.159592408303701
0.164665559336556
0.999831579130400
0.0344884122835283
0.965377143315037
0.945521778718382
7.35142301953809e-05
0.00494596246784951
0.966585021372352
0.133257801390668
0.106255767286513
0.760144464209342
0
0
1
0
7.69000000000000
38
297
900
1.00000000000000e-07
2.30000000000000e-05
0
0
-67.7255288527780
4.73492579359968
128.440540043755
1.00000000000000e-05
1.06344744523320
0.808150229805543
0.159592408303701
0.164665559336556
0.999831579130400
0.0344884122835283
0.965377143315037
0.945521778718382
7.35142301953809e-05
0.00494596246784951
0.966585021372352
0.133257801390668
0.106255767286513
0.760144464209342
0
0
1
0
7.69000000000000
38
297
900
1.00000000000000e-07
2.30000000000000e-05
0
0
-67.7255288527780
4.73492579359968
128.440540043755
1.00000000000000e-05
1.06344744523320
0.808150229805543
0.159592408303701
0.164665559336556
0.999831579130400
0.0344884122835283
0.965377143315037
0.945521778718382
7.35142301953809e-05
0.00494596246784951
0.966585021372352
0.133257801390668
0.106255767286513
0.760144464209342
0
0
1
0
7.69000000000000
38
297
900
1.00000000000000e-07
2.30000000000000e-05
0
0
-67.7255288527780
4.73492579359968
128.440540043755
1.00000000000000e-05
1.06344744523320
0.808150229805543
0.159592408303701
0.164665559336556
0.999831579130400
0.0344884122835283
0.965377143315037
0.945521778718382
7.35142301953809e-05
0.00494596246784951
0.966585021372352
0.133257801390668
0.106255767286513
0.760144464209342
0
0
1
0
7.69000000000000
38
297
900
1.00000000000000e-07
2.30000000000000e-05
0
0
-67.7255288527780
4.73492579359968
128.440540043755
1.00000000000000e-05
1.06344744523320
0.808150229805543
0.159592408303701
0.164665559336556
0.999831579130400
0.0344884122835283
0.965377143315037
0.945521778718382
7.35142301953809e-05
0.00494596246784951
0.966585021372352
0.133257801390668
0.106255767286513
0.760144464209342
0
0
1
0
7.69000000000000
38
297
900
1.00000000000000e-07
2.30000000000000e-05
0
0
-67.7255288527780
4.73492579359968
128.440540043755
1.00000000000000e-05
1.06344744523320
0.808150229805543
0.159592408303701
0.164665559336556
0.999831579130400
0.0344884122835283
0.965377143315037
0.945521778718382
7.35142301953809e-05
0.00494596246784951
0.966585021372352
0.133257801390668
0.106255767286513
0.760144464209342
0
0
1
0
7.69000000000000
38
297
900
1.00000000000000e-07
2.30000000000000e-05
0
0
-67.7255288527780
4.73492579359968
128.440540043755
1.00000000000000e-05
1.06344744523320
0.808150229805543
0.159592408303701
0.164665559336556
0.999831579130400
0.0344884122835283
0.965377143315037
0.945521778718382
7.35142301953809e-05
0.00494596246784951
0.966585021372352
0.133257801390668
0.106255767286513
0.760144464209342
0
0
1
0
7.69000000000000
38
297
900
1.00000000000000e-07
2.30000000000000e-05
0
0
-67.7255288527780
4.73492579359968
128.440540043755
1.00000000000000e-05
1.06344744523320
0.808150229805543
0.159592408303701
0.164665559336556
0.999831579130400
0.0344884122835283
0.965377143315037
0.945521778718382
7.35142301953809e-05
0.00494596246784951
0.966585021372352
0.133257801390668
0.106255767286513
0.760144464209342
0
0
1
0
7.69000000000000
38
297
900
1.00000000000000e-07
2.30000000000000e-05
0
0
-67.7255288527780
4.73492579359968
128.440540043755
1.00000000000000e-05
1.06344744523320
0.808150229805543
0.159592408303701
0.164665559336556
0.999831579130400
0.0344884122835283
0.965377143315037
0.945521778718382
7.35142301953809e-05
0.00494596246784951
0.966585021372352
0.133257801390668
0.106255767286513
0.760144464209342
0
0
1
0
7.69000000000000
38
297
900
1.00000000000000e-07
2.30000000000000e-05
0
0
-67.7255288527780
4.73492579359968
128.440540043755
1.00000000000000e-05
1.06344744523320
0.808150229805543
0.159592408303701
0.164665559336556
0.999831579130400
0.0344884122835283
0.965377143315037
0.945521778718382
7.35142301953809e-05
0.00494596246784951
0.966585021372352
0.133257801390668
0.106255767286513
0.760144464209342
0
0
1
0
7.69000000000000
38
297
900
1.00000000000000e-07
2.30000000000000e-05
0
0
-67.7255288527780
4.73492579359968
128.440540043755
1.00000000000000e-05
1.06344744523320
0.808150229805543
0.159592408303701
0.164665559336556
0.999831579130400
0.0344884122835283
0.965377143315037
0.945521778718382
7.35142301953809e-05
0.00494596246784951
0.966585021372352
0.133257801390668
0.106255767286513
0.760144464209342
0
0
1
0
7.69000000000000
38
297
900
1.00000000000000e-07
2.30000000000000e-05
0
0
-67.7255288527780
4.73492579359968
128.440540043755
1.00000000000000e-05
1.06344744523320
0.808150229805543
0.159592408303701
0.164665559336556
0.999831579130400
0.0344884122835283
0.965377143315037
0.945521778718382
7.35142301953809e-05
0.00494596246784951
0.966585021372352
0.133257801390668
0.106255767286513
0.760144464209342
0
0
1
0
7.69000000000000
38
297
900
1.00000000000000e-07
2.30000000000000e-05
0
0
-67.7255288527780
4.73492579359968
128.440540043755
1.00000000000000e-05
1.06344744523320
0.808150229805543
0.159592408303701
0.164665559336556
0.999831579130400
0.0344884122835283
0.965377143315037
0.945521778718382
7.35142301953809e-05
0.00494596246784951
0.966585021372352
0.133257801390668
0.106255767286513
0.760144464209342
0
0
1
0
7.69000000000000
38
297
900
1.00000000000000e-07
2.30000000000000e-05
0
0
-67.7255288527780
4.73492579359968
128.440540043755
1.00000000000000e-05
1.06344744523320
0.808150229805543
0.159592408303701
0.164665559336556
0.999831579130400
0.0344884122835283
0.965377143315037
0.945521778718382
7.35142301953809e-05
0.00494596246784951
0.966585021372352
0.133257801390668
0.106255767286513
0.760144464209342
0
0
1
0
7.69000000000000
38
297
900
1.00000000000000e-07
2.30000000000000e-05
0
0
-67.7255288527780
4.73492579359968
128.440540043755
1.00000000000000e-05
1.06344744523320
0.808150229805543
0.159592408303701
0.164665559336556
0.999831579130400
0.0344884122835283
0.965377143315037
0.945521778718382
7.35142301953809e-05
0.00494596246784951
0.966585021372352
0.133257801390668
0.106255767286513
0.760144464209342
0
0
1
0
7.69000000000000
38
297
900
1.00000000000000e-07
2.30000000000000e-05
0
0
-67.7255288527780
4.73492579359968
128.440540043755
1.00000000000000e-05
1.06344744523320
0.808150229805543
0.159592408303701
0.164665559336556
0.999831579130400
0.0344884122835283
0.965377143315037
0.945521778718382
7.35142301953809e-05
0.00494596246784951
0.966585021372352
0.133257801390668
0.106255767286513
0.760144464209342
0
0
1
0
7.69000000000000
38
297
900
1.00000000000000e-07
2.30000000000000e-05
0
0
-67.7255288527780
4.73492579359968
128.440540043755
1.00000000000000e-05
1.06344744523320
0.808150229805543
0.159592408303701
0.164665559336556
0.999831579130400
0.0344884122835283
0.965377143315037
0.945521778718382
7.35142301953809e-05
0.00494596246784951
0.966585021372352
0.133257801390668
0.106255767286513
0.760144464209342
0
0
1
0
7.69000000000000
38
297
900
1.00000000000000e-07
2.30000000000000e-05
0
0
-67.7255288527780
4.73492579359968
128.440540043755
1.00000000000000e-05
1.06344744523320
0.808150229805543
0.159592408303701
0.164665559336556
0.999831579130400
0.0344884122835283
0.965377143315037
0.945521778718382
7.35142301953809e-05
0.00494596246784951
0.966585021372352
0.133257801390668
0.106255767286513
0.760144464209342
0
0
1
0
7.69000000000000
38
297
900
1.00000000000000e-07
2.30000000000000e-05
0
0
-67.7255288527780
4.73492579359968
128.440540043755
1.00000000000000e-05
1.06344744523320
0.808150229805543
0.159592408303701
0.164665559336556
0.999831579130400
0.0344884122835283
0.965377143315037
0.945521778718382
7.35142301953809e-05
0.00494596246784951
0.966585021372352
0.133257801390668
0.106255767286513
0.760144464209342
0
0
1
0
7.69000000000000
38
297
900
1.00000000000000e-07
2.30000000000000e-05
0
0
-67.7255288527780
4.73492579359968
128.440540043755
1.00000000000000e-05
1.06344744523320
0.808150229805543
0.159592408303701
0.164665559336556
0.999831579130400
0.0344884122835283
0.965377143315037
0.945521778718382
7.35142301953809e-05
0.00494596246784951
0.966585021372352
0.133257801390668
0.106255767286513
0.760144464209342
0
0
1
0
7.69000000000000
38
297
900
1.00000000000000e-07
2.30000000000000e-05
0
0
-67.7255288527780
4.73492579359968
128.440540043755
1.00000000000000e-05
1.06344744523320
0.808150229805543
0.159592408303701
0.164665559336556
0.999831579130400
0.0344884122835283
0.965377143315037
0.945521778718382
7.35142301953809e-05
0.00494596246784951
0.966585021372352
0.133257801390668
0.106255767286513
0.760144464209342
0
0
1
0
7.69000000000000
38
297
900
1.00000000000000e-07
2.30000000000000e-05
0
0
-67.7255288527780
4.73492579359968
128.440540043755
1.00000000000000e-05
1.06344744523320
0.808150229805543
0.159592408303701
0.164665559336556
0.999831579130400
0.0344884122835283
0.965377143315037
0.945521778718382
7.35142301953809e-05
0.00494596246784951
0.966585021372352
0.133257801390668
0.106255767286513
0.760144464209342
0
0
1
0
7.69000000000000
38
297
900
1.00000000000000e-07
2.30000000000000e-05
0
0
-67.7255288527780
4.73492579359968
128.440540043755
1.00000000000000e-05
1.06344744523320
0.808150229805543
0.159592408303701
0.164665559336556
0.999831579130400
0.0344884122835283
0.965377143315037
0.945521778718382
7.35142301953809e-05
0.00494596246784951
0.966585021372352
0.133257801390668
0.106255767286513
0.760144464209342
0
0
1
0
7.69000000000000
38
297
900
1.00000000000000e-07
2.30000000000000e-05
0
0
-67.7255288527780
4.73492579359968
128.440540043755
1.00000000000000e-05
1.06344744523320
0.808150229805543
0.159592408303701
0.164665559336556
0.999831579130400
0.0344884122835283
0.965377143315037
0.945521778718382
7.35142301953809e-05
0.00494596246784951
0.966585021372352
0.133257801390668
0.106255767286513
0.760144464209342
0
0
1
0
7.69000000000000
38
297
900
1.00000000000000e-07
2.30000000000000e-05
0
0
-67.7255288527780
4.73492579359968
128.440540043755
1.00000000000000e-05
1.06344744523320
0.808150229805543
0.159592408303701
0.164665559336556
0.999831579130400
0.0344884122835283
0.965377143315037
0.945521778718382
7.35142301953809e-05
0.00494596246784951
0.966585021372352
0.133257801390668
0.106255767286513
0.760144464209342
0
0
1
0
7.69000000000000
38
297
900
1.00000000000000e-07
2.30000000000000e-05
0
0
-67.7255288527780
4.73492579359968
128.440540043755
1.00000000000000e-05
1.06344744523320
0.808150229805543
0.159592408303701
0.164665559336556
0.999831579130400
0.0344884122835283
0.965377143315037
0.945521778718382
7.35142301953809e-05
0.00494596246784951
0.966585021372352
0.133257801390668
0.106255767286513
0.760144464209342
0
0
1
0
7.69000000000000
38
297
900
1.00000000000000e-07
2.30000000000000e-05
0
0
-67.7255288527780
4.73492579359968
128.440540043755
1.00000000000000e-05
1.06344744523320
0.808150229805543
0.159592408303701
0.164665559336556
0.999831579130400
0.0344884122835283
0.965377143315037
0.945521778718382
7.35142301953809e-05
0.00494596246784951
0.966585021372352
0.133257801390668
0.106255767286513
0.760144464209342
0
0
1
0
7.69000000000000
38
297
900
1.00000000000000e-07
2.30000000000000e-05
0
0
-67.7255288527780
4.73492579359968
128.440540043755
1.00000000000000e-05
1.06344744523320
0.808150229805543
0.159592408303701
0.164665559336556
0.999831579130400
0.0344884122835283
0.965377143315037
0.945521778718382
7.35142301953809e-05
0.00494596246784951
0.966585021372352
0.133257801390668
0.106255767286513
0.760144464209342
0
0
1
0
7.69000000000000
38
297
900
1.00000000000000e-07
2.30000000000000e-05
0
0
-67.7255288527780
4.73492579359968
128.440540043755
1.00000000000000e-05
1.06344744523320
0.808150229805543
0.159592408303701
0.164665559336556
0.999831579130400
0.0344884122835283
0.965377143315037
0.945521778718382
7.35142301953809e-05
0.00494596246784951
0.966585021372352
0.133257801390668
0.106255767286513
0.760144464209342
0
0
1
0
7.69000000000000
38
297
900
1.00000000000000e-07
2.30000000000000e-05
0
0
-67.7255288527780
4.73492579359968
128.440540043755
1.00000000000000e-05
1.06344744523320
0.808150229805543
0.159592408303701
0.164665559336556
0.999831579130400
0.0344884122835283
0.965377143315037
0.945521778718382
7.35142301953809e-05
0.00494596246784951
0.966585021372352
0.133257801390668
0.106255767286513
0.760144464209342
0
0
1
0
7.69000000000000
38
297
900
1.00000000000000e-07
2.30000000000000e-05
0
0
-67.7255288527780
4.73492579359968
128.440540043755
1.00000000000000e-05
1.06344744523320
0.808150229805543
0.159592408303701
0.164665559336556
0.999831579130400
0.0344884122835283
0.965377143315037
0.945521778718382
7.35142301953809e-05
0.00494596246784951
0.966585021372352
0.133257801390668
0.106255767286513
0.760144464209342
0
0
1
0
7.69000000000000
38
297
900
1.00000000000000e-07
2.30000000000000e-05
0
0
-67.7255288527780
4.73492579359968
128.440540043755
1.00000000000000e-05
1.06344744523320
0.808150229805543
0.159592408303701
0.164665559336556
0.999831579130400
0.0344884122835283
0.965377143315037
0.945521778718382
7.35142301953809e-05
0.00494596246784951
0.966585021372352
0.133257801390668
0.106255767286513
0.760144464209342
0
0
1
0
7.69000000000000
38
297
900
1.00000000000000e-07
2.30000000000000e-05
0
0
-67.7255288527780
4.73492579359968
128.440540043755
1.00000000000000e-05
1.06344744523320
0.808150229805543
0.159592408303701
0.164665559336556
0.999831579130400
0.0344884122835283
0.965377143315037
0.945521778718382
7.35142301953809e-05
0.00494596246784951
0.966585021372352
0.133257801390668
0.106255767286513
0.760144464209342
0
0
1
0
7.69000000000000
38
297
900
1.00000000000000e-07
2.30000000000000e-05
0
0
-67.7255288527780
4.73492579359968
128.440540043755
1.00000000000000e-05
1.06344744523320
0.808150229805543
0.159592408303701
0.164665559336556
0.999831579130400
0.0344884122835283
0.965377143315037
0.945521778718382
7.35142301953809e-05
0.00494596246784951
0.966585021372352
0.133257801390668
0.106255767286513
0.760144464209342
0
0
1
0
7.69000000000000
38
297
900
1.00000000000000e-07
2.30000000000000e-05
0
0
-67.7255288527780
4.73492579359968
128.440540043755
1.00000000000000e-05
1.06344744523320
0.808150229805543
0.159592408303701
0.164665559336556
0.999831579130400
0.0344884122835283
0.965377143315037
0.945521778718382
7.35142301953809e-05
0.00494596246784951
0.966585021372352
0.133257801390668
0.106255767286513
0.760144464209342
0
0
1
0
7.69000000000000
38
297
900
1.00000000000000e-07
2.30000000000000e-05
0
0
-67.7255288527780
4.73492579359968
128.440540043755
1.00000000000000e-05
1.06344744523320
0.808150229805543
0.159592408303701
0.164665559336556
0.999831579130400
0.0344884122835283
0.965377143315037
0.945521778718382
7.35142301953809e-05
0.00494596246784951
0.966585021372352
0.133257801390668
0.106255767286513
0.760144464209342
0
0
1
0
7.69000000000000
38
297
900
1.00000000000000e-07
2.30000000000000e-05
0
0
-67.7255288527780
4.73492579359968
128.440540043755
1.00000000000000e-05
1.06344744523320
0.808150229805543
0.159592408303701
0.164665559336556
0.999831579130400
0.0344884122835283
0.965377143315037
0.945521778718382
7.35142301953809e-05
0.00494596246784951
0.966585021372352
0.133257801390668
0.106255767286513
0.760144464209342
0
0
1
0
7.69000000000000
38
297
900
1.00000000000000e-07
2.30000000000000e-05
0
0
-67.7255288527780
4.73492579359968
128.440540043755
1.00000000000000e-05
1.06344744523320
0.808150229805543
0.159592408303701
0.164665559336556
0.999831579130400
0.0344884122835283
0.965377143315037
0.945521778718382
7.35142301953809e-05
0.00494596246784951
0.966585021372352
0.133257801390668
0.106255767286513
0.760144464209342
0
0
1
0
7.69000000000000
38
297
900
1.00000000000000e-07
2.30000000000000e-05
0
0
-67.7255288527780
4.73492579359968
128.440540043755
1.00000000000000e-05
1.06344744523320
0.808150229805543
0.159592408303701
0.164665559336556
0.999831579130400
0.0344884122835283
0.965377143315037
0.945521778718382
7.35142301953809e-05
0.00494596246784951
0.966585021372352
0.133257801390668
0.106255767286513
0.760144464209342
0
0
1
0
7.69000000000000
38
297
900
1.00000000000000e-07
2.30000000000000e-05
0
0
-67.7255288527780
4.73492579359968
128.440540043755
1.00000000000000e-05
1.06344744523320
0.808150229805543
0.159592408303701
0.164665559336556
0.999831579130400
0.0344884122835283
0.965377143315037
0.945521778718382
7.35142301953809e-05
0.00494596246784951
0.966585021372352
0.133257801390668
0.106255767286513
0.760144464209342
0
0
1
0
7.69000000000000
38
297
900
1.00000000000000e-07
2.30000000000000e-05
0
0
-67.7255288527780
4.73492579359968
128.440540043755
1.00000000000000e-05
1.06344744523320
0.808150229805543
0.159592408303701
0.164665559336556
0.999831579130400
0.0344884122835283
0.965377143315037
0.945521778718382
7.35142301953809e-05
0.00494596246784951
0.966585021372352
0.133257801390668
0.106255767286513
0.760144464209342
0
0
1
0
7.69000000000000
38
297
900
1.00000000000000e-07
2.30000000000000e-05
0
0
-67.7255288527780
4.73492579359968
128.440540043755
1.00000000000000e-05
1.06344744523320
0.808150229805543
0.159592408303701
0.164665559336556
0.999831579130400
0.0344884122835283
0.965377143315037
0.945521778718382
7.35142301953809e-05
0.00494596246784951
0.966585021372352
0.133257801390668
0.106255767286513
0.760144464209342
0
0
1
0
7.69000000000000
38
297
900
1.00000000000000e-07
2.30000000000000e-05
0
0
-67.7255288527780
4.73492579359968
128.440540043755
1.00000000000000e-05
1.06344744523320
0.808150229805543
0.159592408303701
0.164665559336556
0.999831579130400
0.0344884122835283
0.965377143315037
0.945521778718382
7.35142301953809e-05
0.00494596246784951
0.966585021372352
0.133257801390668
0.106255767286513
0.760144464209342
0
0
1
0
7.69000000000000
38
297
900
1.00000000000000e-07
2.30000000000000e-05
0
0
-67.7255288527780
4.73492579359968
128.440540043755
1.00000000000000e-05
1.06344744523320
0.808150229805543
0.159592408303701
0.164665559336556
0.999831579130400
0.0344884122835283
0.965377143315037
0.945521778718382
7.35142301953809e-05
0.00494596246784951
0.966585021372352
0.133257801390668
0.106255767286513
0.760144464209342
0
0
1
0
7.69000000000000
38
297
900
1.00000000000000e-07
2.30000000000000e-05
0
0
-67.7255288527780
4.73492579359968
128.440540043755
1.00000000000000e-05
1.06344744523320
0.808150229805543
0.159592408303701
0.164665559336556
0.999831579130400
0.0344884122835283
0.965377143315037
0.945521778718382
7.35142301953809e-05
0.00494596246784951
0.966585021372352
0.133257801390668
0.106255767286513
0.760144464209342
0
0
1
0
7.69000000000000
38
297
900
1.00000000000000e-07
2.30000000000000e-05
0
0
-67.7255288527780
4.73492579359968
128.440540043755
1.00000000000000e-05
1.06344744523320
0.808150229805543
0.159592408303701
0.164665559336556
0.999831579130400
0.0344884122835283
0.965377143315037
0.945521778718382
7.35142301953809e-05
0.00494596246784951
0.966585021372352
0.133257801390668
0.106255767286513
0.760144464209342
0
0
1
0
7.69000000000000
38
297
900
1.00000000000000e-07
2.30000000000000e-05
0
0
-67.7255288527780
4.73492579359968
128.440540043755
1.00000000000000e-05
1.06344744523320
0.808150229805543
0.159592408303701
0.164665559336556
0.999831579130400
0.0344884122835283
0.965377143315037
0.945521778718382
7.35142301953809e-05
0.00494596246784951
0.966585021372352
0.133257801390668
0.106255767286513
0.760144464209342
0
0
1
0
7.69000000000000
38
297
900
1.00000000000000e-07
2.30000000000000e-05
0
0
-67.7255288527780
4.73492579359968
128.440540043755
1.00000000000000e-05
1.06344744523320
0.808150229805543
0.159592408303701
0.164665559336556
0.999831579130400
0.0344884122835283
0.965377143315037
0.945521778718382
7.35142301953809e-05
0.00494596246784951
0.966585021372352
0.133257801390668
0.106255767286513
0.760144464209342
0
0
1
0
7.69000000000000
38
297
900
1.00000000000000e-07
2.30000000000000e-05
0
0
-67.7255288527780
4.73492579359968
128.440540043755
1.00000000000000e-05
1.06344744523320
0.808150229805543
0.159592408303701
0.164665559336556
0.999831579130400
0.0344884122835283
0.965377143315037
0.945521778718382
7.35142301953809e-05
0.00494596246784951
0.966585021372352
0.133257801390668
0.106255767286513
0.760144464209342
0
0
1
0
7.69000000000000
38
297
900
1.00000000000000e-07
2.30000000000000e-05
0
0
-67.7255288527780
4.73492579359968
128.440540043755
1.00000000000000e-05
1.06344744523320
0.808150229805543
0.159592408303701
0.164665559336556
0.999831579130400
0.0344884122835283
0.965377143315037
0.945521778718382
7.35142301953809e-05
0.00494596246784951
0.966585021372352
0.133257801390668
0.106255767286513
0.760144464209342
0
0
1
0
7.69000000000000
38
297
900
1.00000000000000e-07
2.30000000000000e-05
0
0
-67.7255288527780
4.73492579359968
128.440540043755
1.00000000000000e-05
1.06344744523320
0.808150229805543
0.159592408303701
0.164665559336556
0.999831579130400
0.0344884122835283
0.965377143315037
0.945521778718382
7.35142301953809e-05
0.00494596246784951
0.966585021372352
0.133257801390668
0.106255767286513
0.760144464209342
0
0
1
0
7.69000000000000
38
297
900
1.00000000000000e-07
2.30000000000000e-05
0
0
-67.7255288527780
4.73492579359968
128.440540043755
1.00000000000000e-05
1.06344744523320
0.808150229805543
0.159592408303701
0.164665559336556
0.999831579130400
0.0344884122835283
0.965377143315037
0.945521778718382
7.35142301953809e-05
0.00494596246784951
0.966585021372352
0.133257801390668
0.106255767286513
0.760144464209342
0
0
1
0
7.69000000000000
38
297
900
1.00000000000000e-07
2.30000000000000e-05
0
0
-67.7255288527780
4.73492579359968
128.440540043755
1.00000000000000e-05
1.06344744523320
0.808150229805543
0.159592408303701
0.164665559336556
0.999831579130400
0.0344884122835283
0.965377143315037
0.945521778718382
7.35142301953809e-05
0.00494596246784951
0.966585021372352
0.133257801390668
0.106255767286513
0.760144464209342
0
0
1
0
7.69000000000000
38
297
900
1.00000000000000e-07
2.30000000000000e-05
0
0
-67.7255288527780
4.73492579359968
128.440540043755
1.00000000000000e-05
1.06344744523320
0.808150229805543
0.159592408303701
0.164665559336556
0.999831579130400
0.0344884122835283
0.965377143315037
0.945521778718382
7.35142301953809e-05
0.00494596246784951
0.966585021372352
0.133257801390668
0.106255767286513
0.760144464209342
0
0
1
0
7.69000000000000
38
297
900
1.00000000000000e-07
2.30000000000000e-05
0
0
-67.7255288527780
4.73492579359968
128.440540043755
1.00000000000000e-05
1.06344744523320
0.808150229805543
0.159592408303701
0.164665559336556
0.999831579130400
0.0344884122835283
0.965377143315037
0.945521778718382
7.35142301953809e-05
0.00494596246784951
0.966585021372352
0.133257801390668
0.106255767286513
0.760144464209342
0
0
1
0
7.69000000000000
38
297
900
1.00000000000000e-07
2.30000000000000e-05
0
0
-67.7255288527780
4.73492579359968
128.440540043755
1.00000000000000e-05
1.06344744523320
0.808150229805543
0.159592408303701
0.164665559336556
0.999831579130400
0.0344884122835283
0.965377143315037
0.945521778718382
7.35142301953809e-05
0.00494596246784951
0.966585021372352
0.133257801390668
0.106255767286513
0.760144464209342
0
0
1
0
7.69000000000000
38
297
900
1.00000000000000e-07
2.30000000000000e-05
0
0
-67.7255288527780
4.73492579359968
128.440540043755
1.00000000000000e-05
1.06344744523320
0.808150229805543
0.159592408303701
0.164665559336556
0.999831579130400
0.0344884122835283
0.965377143315037
0.945521778718382
7.35142301953809e-05
0.00494596246784951
0.966585021372352
0.133257801390668
0.106255767286513
0.760144464209342
0
0
1
0
7.69000000000000
38
297
900
1.00000000000000e-07
2.30000000000000e-05
0
0
-67.7255288527780
4.73492579359968
128.440540043755
1.00000000000000e-05
1.06344744523320
0.808150229805543
0.159592408303701
0.164665559336556
0.999831579130400
0.0344884122835283
0.965377143315037
0.945521778718382
7.35142301953809e-05
0.00494596246784951
0.966585021372352
0.133257801390668
0.106255767286513
0.760144464209342
0
0
1
0
7.69000000000000
38
297
900
1.00000000000000e-07
2.30000000000000e-05
0
0
-67.7255288527780
4.73492579359968
128.440540043755
1.00000000000000e-05
1.06344744523320
0.808150229805543
0.159592408303701
0.164665559336556
0.999831579130400
0.0344884122835283
0.965377143315037
0.945521778718382
7.35142301953809e-05
0.00494596246784951
0.966585021372352
0.133257801390668
0.106255767286513
0.760144464209342
0
0
1
0
7.69000000000000
38
297
900
1.00000000000000e-07
2.30000000000000e-05
0
0
-67.7255288527780
4.73492579359968
128.440540043755
1.00000000000000e-05
1.06344744523320
0.808150229805543
0.159592408303701
0.164665559336556
0.999831579130400
0.0344884122835283
0.965377143315037
0.945521778718382
7.35142301953809e-05
0.00494596246784951
0.966585021372352
0.133257801390668
0.106255767286513
0.760144464209342
0
0
1
0
7.69000000000000
38
297
900
1.00000000000000e-07
2.30000000000000e-05
0
0
-67.7255288527780
4.73492579359968
128.440540043755
1.00000000000000e-05
1.06344744523320
0.808150229805543
0.159592408303701
0.164665559336556
0.999831579130400
0.0344884122835283
0.965377143315037
0.945521778718382
7.35142301953809e-05
0.00494596246784951
0.966585021372352
0.133257801390668
0.106255767286513
0.760144464209342
0
0
1
0
7.69000000000000
38
297
900
1.00000000000000e-07
2.30000000000000e-05
0
0
-67.7255288527780
4.73492579359968
128.440540043755
1.00000000000000e-05
1.06344744523320
0.808150229805543
0.159592408303701
0.164665559336556
0.999831579130400
0.0344884122835283
0.965377143315037
0.945521778718382
7.35142301953809e-05
0.00494596246784951
0.966585021372352
0.133257801390668
0.106255767286513
0.760144464209342
0
0
1
0
7.69000000000000
38
297
900
1.00000000000000e-07
2.30000000000000e-05
0
0
-67.7255288527780
4.73492579359968
128.440540043755
1.00000000000000e-05
1.06344744523320
0.808150229805543
0.159592408303701
0.164665559336556
0.999831579130400
0.0344884122835283
0.965377143315037
0.945521778718382
7.35142301953809e-05
0.00494596246784951
0.966585021372352
0.133257801390668
0.106255767286513
0.760144464209342
0
0
1
0
7.69000000000000
38
297
900
1.00000000000000e-07
2.30000000000000e-05
0
0
-67.7255288527780
4.73492579359968
128.440540043755
1.00000000000000e-05
1.06344744523320
0.808150229805543
0.159592408303701
0.164665559336556
0.999831579130400
0.0344884122835283
0.965377143315037
0.945521778718382
7.35142301953809e-05
0.00494596246784951
0.966585021372352
0.133257801390668
0.106255767286513
0.760144464209342
0
0
1
0
7.69000000000000
38
297
900
1.00000000000000e-07
2.30000000000000e-05
0
0
-67.7255288527780
4.73492579359968
128.440540043755
1.00000000000000e-05
1.06344744523320
0.808150229805543
0.159592408303701
0.164665559336556
0.999831579130400
0.0344884122835283
0.965377143315037
0.945521778718382
7.35142301953809e-05
0.00494596246784951
0.966585021372352
0.133257801390668
0.106255767286513
0.760144464209342
0
0
1
0
7.69000000000000
38
297
900
1.00000000000000e-07
2.30000000000000e-05
0
0
-67.7255288527780
4.73492579359968
128.440540043755
1.00000000000000e-05
1.06344744523320
0.808150229805543
0.159592408303701
0.164665559336556
0.999831579130400
0.0344884122835283
0.965377143315037
0.945521778718382
7.35142301953809e-05
0.00494596246784951
0.966585021372352
0.133257801390668
0.106255767286513
0.760144464209342
0
0
1
0
7.69000000000000
38
297
900
1.00000000000000e-07
2.30000000000000e-05
0
0
-67.7255288527780
4.73492579359968
128.440540043755
1.00000000000000e-05
1.06344744523320
0.808150229805543
0.159592408303701
0.164665559336556
0.999831579130400
0.0344884122835283
0.965377143315037
0.945521778718382
7.35142301953809e-05
0.00494596246784951
0.966585021372352
0.133257801390668
0.106255767286513
0.760144464209342
0
0
1
0
7.69000000000000
38
297
900
1.00000000000000e-07
2.30000000000000e-05
0
0
-67.7255288527780
4.73492579359968
128.440540043755
1.00000000000000e-05
1.06344744523320
0.808150229805543
0.159592408303701
0.164665559336556
0.999831579130400
0.0344884122835283
0.965377143315037
0.945521778718382
7.35142301953809e-05
0.00494596246784951
0.966585021372352
0.133257801390668
0.106255767286513
0.760144464209342
0
0
1
0
7.69000000000000
38
297
900
1.00000000000000e-07
2.30000000000000e-05
0
0
-67.7255288527780
4.73492579359968
128.440540043755
1.00000000000000e-05
1.06344744523320
0.808150229805543
0.159592408303701
0.164665559336556
0.999831579130400
0.0344884122835283
0.965377143315037
0.945521778718382
7.35142301953809e-05
0.00494596246784951
0.966585021372352
0.133257801390668
0.106255767286513
0.760144464209342
0
0
1
0
7.69000000000000
38
297
900
1.00000000000000e-07
2.30000000000000e-05
0
0
-67.7255288527780
4.73492579359968
128.440540043755
1.00000000000000e-05
1.06344744523320
0.808150229805543
0.159592408303701
0.164665559336556
0.999831579130400
0.0344884122835283
0.965377143315037
0.945521778718382
7.35142301953809e-05
0.00494596246784951
0.966585021372352
0.133257801390668
0.106255767286513
0.760144464209342
0
0
1
0
7.69000000000000
38
297
900
1.00000000000000e-07
2.30000000000000e-05
0
0
-67.7255288527780
4.73492579359968
128.440540043755
1.00000000000000e-05
1.06344744523320
0.808150229805543
0.159592408303701
0.164665559336556
0.999831579130400
0.0344884122835283
0.965377143315037
0.945521778718382
7.35142301953809e-05
0.00494596246784951
0.966585021372352
0.133257801390668
0.106255767286513
0.760144464209342
0
0
1
0
7.69000000000000
38
297
900
1.00000000000000e-07
2.30000000000000e-05
0
0
-67.7255288527780
4.73492579359968
128.440540043755
1.00000000000000e-05
1.06344744523320
0.808150229805543
0.159592408303701
0.164665559336556
0.999831579130400
0.0344884122835283
0.965377143315037
0.945521778718382
7.35142301953809e-05
0.00494596246784951
0.966585021372352
0.133257801390668
0.106255767286513
0.760144464209342
0
0
1
0
7.69000000000000
38
297
900
1.00000000000000e-07
2.30000000000000e-05
0
0
-67.7255288527780
4.73492579359968
128.440540043755
1.00000000000000e-05
1.06344744523320
0.808150229805543
0.159592408303701
0.164665559336556
0.999831579130400
0.0344884122835283
0.965377143315037
0.945521778718382
7.35142301953809e-05
0.00494596246784951
0.966585021372352
0.133257801390668
0.106255767286513
0.760144464209342
0
0
1
0
7.69000000000000
38
297
900
1.00000000000000e-07
2.30000000000000e-05
0
0
-67.7255288527780
4.73492579359968
128.440540043755
1.00000000000000e-05
1.06344744523320
0.808150229805543
0.159592408303701
0.164665559336556
0.999831579130400
0.0344884122835283
0.965377143315037
0.945521778718382
7.35142301953809e-05
0.00494596246784951
0.966585021372352
0.133257801390668
0.106255767286513
0.760144464209342
0
0
1
0
7.69000000000000
38
297
900
1.00000000000000e-07
2.30000000000000e-05
0
0
-67.7255288527780
4.73492579359968
128.440540043755
1.00000000000000e-05
1.06344744523320
0.808150229805543
0.159592408303701
0.164665559336556
0.999831579130400
0.0344884122835283
0.965377143315037
0.945521778718382
7.35142301953809e-05
0.00494596246784951
0.966585021372352
0.133257801390668
0.106255767286513
0.760144464209342
0
0
1
0
7.69000000000000
38
297
900
1.00000000000000e-07
2.30000000000000e-05
0
0
-67.7255288527780
4.73492579359968
128.440540043755
1.00000000000000e-05
1.06344744523320
0.808150229805543
0.159592408303701
0.164665559336556
0.999831579130400
0.0344884122835283
0.965377143315037
0.945521778718382
7.35142301953809e-05
0.00494596246784951
0.966585021372352
0.133257801390668
0.106255767286513
0.760144464209342
0
0
1
0
7.69000000000000
38
297
900
1.00000000000000e-07
2.30000000000000e-05
0
0
-67.7255288527780
4.73492579359968
128.440540043755
1.00000000000000e-05
1.06344744523320
0.808150229805543
0.159592408303701
0.164665559336556
0.999831579130400
0.0344884122835283
0.965377143315037
0.945521778718382
7.35142301953809e-05
0.00494596246784951
0.966585021372352
0.133257801390668
0.106255767286513
0.760144464209342
0
0
1
0
7.69000000000000
38
297
900
1.00000000000000e-07
2.30000000000000e-05
0
0
-67.7255288527780
4.73492579359968
128.440540043755
1.00000000000000e-05
1.06344744523320
0.808150229805543
0.159592408303701
0.164665559336556
0.999831579130400
0.0344884122835283
0.965377143315037
0.945521778718382
7.35142301953809e-05
0.00494596246784951
0.966585021372352
0.133257801390668
0.106255767286513
0.760144464209342
0
0
1
0
7.69000000000000
38
297
900
1.00000000000000e-07
2.30000000000000e-05
0
0
-67.7255288527780
4.73492579359968
128.440540043755
1.00000000000000e-05
1.06344744523320
0.808150229805543
0.159592408303701
0.164665559336556
0.999831579130400
0.0344884122835283
0.965377143315037
0.945521778718382
7.35142301953809e-05
0.00494596246784951
0.966585021372352
0.133257801390668
0.106255767286513
0.760144464209342
0
0
1
0
7.69000000000000
38
297
900
1.00000000000000e-07
2.30000000000000e-05
0
0
-67.7255288527780
4.73492579359968
128.440540043755
1.00000000000000e-05
1.06344744523320
0.808150229805543
0.159592408303701
0.164665559336556
0.999831579130400
0.0344884122835283
0.965377143315037
0.945521778718382
7.35142301953809e-05
0.00494596246784951
0.966585021372352
0.133257801390668
0.106255767286513
0.760144464209342
0
0
1
0
7.69000000000000
38
297
900
1.00000000000000e-07
2.30000000000000e-05
0
0
-67.7255288527780
4.73492579359968
128.440540043755
1.00000000000000e-05
1.06344744523320
0.808150229805543
0.159592408303701
0.164665559336556
0.999831579130400
0.0344884122835283
0.965377143315037
0.945521778718382
7.35142301953809e-05
0.00494596246784951
0.966585021372352
0.133257801390668
0.106255767286513
0.760144464209342
0
0
1
0
7.69000000000000
38
297
900
1.00000000000000e-07
2.30000000000000e-05
0
0
-67.7255288527780
4.73492579359968
128.440540043755
1.00000000000000e-05
1.06344744523320
0.808150229805543
0.159592408303701
0.164665559336556
0.999831579130400
0.0344884122835283
0.965377143315037
0.945521778718382
7.35142301953809e-05
0.00494596246784951
0.966585021372352
0.133257801390668
0.106255767286513
0.760144464209342
0
0
1
0
7.69000000000000
38
297
900
1.00000000000000e-07
2.30000000000000e-05
0
0
-67.7255288527780
4.73492579359968
128.440540043755
1.00000000000000e-05
1.06344744523320
0.808150229805543
0.159592408303701
0.164665559336556
0.999831579130400
0.0344884122835283
0.965377143315037
0.945521778718382
7.35142301953809e-05
0.00494596246784951
0.966585021372352
0.133257801390668
0.106255767286513
0.760144464209342
0
0
1
0
7.69000000000000
38
297
900
1.00000000000000e-07
2.30000000000000e-05
0
0
-67.7255288527780
4.73492579359968
128.440540043755
1.00000000000000e-05
1.06344744523320
0.808150229805543
0.159592408303701
0.164665559336556
0.999831579130400
0.0344884122835283
0.965377143315037
0.945521778718382
7.35142301953809e-05
0.00494596246784951
0.966585021372352
0.133257801390668
0.106255767286513
0.760144464209342
0
0
1
0
7.69000000000000
38
297
900
1.00000000000000e-07
2.30000000000000e-05
0
0
-67.7255288527780
4.73492579359968
128.440540043755
1.00000000000000e-05
1.06344744523320
0.808150229805543
0.159592408303701
0.164665559336556
0.999831579130400
0.0344884122835283
0.965377143315037
0.945521778718382
7.35142301953809e-05
0.00494596246784951
0.966585021372352
0.133257801390668
0.106255767286513
0.760144464209342
0
0
1
0
7.69000000000000
38
297
900
1.00000000000000e-07
2.30000000000000e-05
0
0
-67.7255288527780
4.73492579359968
128.440540043755
1.00000000000000e-05
1.06344744523320
0.808150229805543
0.159592408303701
0.164665559336556
0.999831579130400
0.0344884122835283
0.965377143315037
0.945521778718382
7.35142301953809e-05
0.00494596246784951
0.966585021372352
0.133257801390668
0.106255767286513
0.760144464209342
0
0
1
0
7.69000000000000
38
297
900
1.00000000000000e-07
2.30000000000000e-05
0
0
-67.7255288527780
4.73492579359968
128.440540043755
1.00000000000000e-05
1.06344744523320
0.808150229805543
0.159592408303701
0.164665559336556
0.999831579130400
0.0344884122835283
0.965377143315037
0.945521778718382
7.35142301953809e-05
0.00494596246784951
0.966585021372352
0.133257801390668
0.106255767286513
0.760144464209342
0
0
1
0
7.69000000000000
38
297
900
1.00000000000000e-07
2.30000000000000e-05
0
0
-67.7255288527780
4.73492579359968
128.440540043755
1.00000000000000e-05
1.06344744523320
0.808150229805543
0.159592408303701
0.164665559336556
0.999831579130400
0.0344884122835283
0.965377143315037
0.945521778718382
7.35142301953809e-05
0.00494596246784951
0.966585021372352
0.133257801390668
0.106255767286513
0.760144464209342
0
0
1
0
7.69000000000000
38
297
900
1.00000000000000e-07
2.30000000000000e-05
0
0
-67.7255288527780
4.73492579359968
128.440540043755
1.00000000000000e-05
1.06344744523320
0.808150229805543
0.159592408303701
0.164665559336556
0.999831579130400
0.0344884122835283
0.965377143315037
0.945521778718382
7.35142301953809e-05
0.00494596246784951
0.966585021372352
0.133257801390668
0.106255767286513
0.760144464209342
0
0
1
0
7.69000000000000
38
297
900
1.00000000000000e-07
2.30000000000000e-05
0
0
-67.7255288527780
4.73492579359968
128.440540043755
1.00000000000000e-05
1.06344744523320
0.808150229805543
0.159592408303701
0.164665559336556
0.999831579130400
0.0344884122835283
0.965377143315037
0.945521778718382
7.35142301953809e-05
0.00494596246784951
0.966585021372352
0.133257801390668
0.106255767286513
0.760144464209342
0
0
1
0
7.69000000000000
38
297
900
1.00000000000000e-07
2.30000000000000e-05
0
0
-67.7255288527780
4.73492579359968
128.440540043755
1.00000000000000e-05
1.06344744523320
0.808150229805543
0.159592408303701
0.164665559336556
0.999831579130400
0.0344884122835283
0.965377143315037
0.945521778718382
7.35142301953809e-05
0.00494596246784951
0.966585021372352
0.133257801390668
0.106255767286513
0.760144464209342
0
0
1
0
7.69000000000000
38
297
900
1.00000000000000e-07
2.30000000000000e-05
0
0
-67.7255288527780
4.73492579359968
128.440540043755
1.00000000000000e-05
1.06344744523320
0.808150229805543
0.159592408303701
0.164665559336556
0.999831579130400
0.0344884122835283
0.965377143315037
0.945521778718382
7.35142301953809e-05
0.00494596246784951
0.966585021372352
0.133257801390668
0.106255767286513
0.760144464209342
0
0
1
0
7.69000000000000
38
297
900
1.00000000000000e-07
2.30000000000000e-05
0
0
-67.7255288527780
4.73492579359968
128.440540043755
1.00000000000000e-05
1.06344744523320
0.808150229805543
0.159592408303701
0.164665559336556
0.999831579130400
0.0344884122835283
0.965377143315037
0.945521778718382
7.35142301953809e-05
0.00494596246784951
0.966585021372352
0.133257801390668
0.106255767286513
0.760144464209342
0
0
1
0
7.69000000000000
38
297
900
1.00000000000000e-07
2.30000000000000e-05
0
0
-67.7255288527780
4.73492579359968
128.440540043755
1.00000000000000e-05
1.06344744523320
0.808150229805543
0.159592408303701
0.164665559336556
0.999831579130400
0.0344884122835283
0.965377143315037
0.945521778718382
7.35142301953809e-05
0.00494596246784951
0.966585021372352
0.133257801390668
0.106255767286513
0.760144464209342
0
0
1
0
7.69000000000000
38
297
900
1.00000000000000e-07
2.30000000000000e-05
0
0
-67.7255288527780
4.73492579359968
128.440540043755
1.00000000000000e-05
1.06344744523320
0.808150229805543
0.159592408303701
0.164665559336556
0.999831579130400
0.0344884122835283
0.965377143315037
0.945521778718382
7.35142301953809e-05
0.00494596246784951
0.966585021372352
0.133257801390668
0.106255767286513
0.760144464209342
0
0
1
0
7.69000000000000
38
297
900
1.00000000000000e-07
2.30000000000000e-05
0
0
-67.7255288527780
4.73492579359968
128.440540043755
1.00000000000000e-05
1.06344744523320
0.808150229805543
0.159592408303701
0.164665559336556
0.999831579130400
0.0344884122835283
0.965377143315037
0.945521778718382
7.35142301953809e-05
0.00494596246784951
0.966585021372352
0.133257801390668
0.106255767286513
0.760144464209342
0
0
1
0
7.69000000000000
38
297
900
1.00000000000000e-07
2.30000000000000e-05
0
0
-67.7255288527780
4.73492579359968
128.440540043755
1.00000000000000e-05
1.06344744523320
0.808150229805543
0.159592408303701
0.164665559336556
0.999831579130400
0.0344884122835283
0.965377143315037
0.945521778718382
7.35142301953809e-05
0.00494596246784951
0.966585021372352
0.133257801390668
0.106255767286513
0.760144464209342
0
0
1
0
7.69000000000000
38
297
900
1.00000000000000e-07
2.30000000000000e-05
0
0
-67.7255288527780
4.73492579359968
128.440540043755
1.00000000000000e-05
1.06344744523320
0.808150229805543
0.159592408303701
0.164665559336556
0.999831579130400
0.0344884122835283
0.965377143315037
0.945521778718382
7.35142301953809e-05
0.00494596246784951
0.966585021372352
0.133257801390668
0.106255767286513
0.760144464209342
0
0
1
0
7.69000000000000
38
297
900
1.00000000000000e-07
2.30000000000000e-05
0
0
-67.7255288527780
4.73492579359968
128.440540043755
1.00000000000000e-05
1.06344744523320
0.808150229805543
0.159592408303701
0.164665559336556
0.999831579130400
0.0344884122835283
0.965377143315037
0.945521778718382
7.35142301953809e-05
0.00494596246784951
0.966585021372352
0.133257801390668
0.106255767286513
0.760144464209342
0
0
1
0
7.69000000000000
38
297
900
1.00000000000000e-07
2.30000000000000e-05
0
0
-67.7255288527780
4.73492579359968
128.440540043755
1.00000000000000e-05
1.06344744523320
0.808150229805543
0.159592408303701
0.164665559336556
0.999831579130400
0.0344884122835283
0.965377143315037
0.945521778718382
7.35142301953809e-05
0.00494596246784951
0.966585021372352
0.133257801390668
0.106255767286513
0.760144464209342
0
0
1
0
7.69000000000000
38
297
900
1.00000000000000e-07
2.30000000000000e-05
0
0
-67.7255288527780
4.73492579359968
128.440540043755
1.00000000000000e-05
1.06344744523320
0.808150229805543
0.159592408303701
0.164665559336556
0.999831579130400
0.0344884122835283
0.965377143315037
0.945521778718382
7.35142301953809e-05
0.00494596246784951
0.966585021372352
0.133257801390668
0.106255767286513
0.760144464209342
0
0
1
0
7.69000000000000
38
297
900
1.00000000000000e-07
2.30000000000000e-05
0
0
-67.7255288527780
4.73492579359968
128.440540043755
1.00000000000000e-05
1.06344744523320
0.808150229805543
0.159592408303701
0.164665559336556
0.999831579130400
0.0344884122835283
0.965377143315037
0.945521778718382
7.35142301953809e-05
0.00494596246784951
0.966585021372352
0.133257801390668
0.106255767286513
0.760144464209342
0
0
1
0
7.69000000000000
38
297
900
1.00000000000000e-07
2.30000000000000e-05
0
0
-67.7255288527780
4.73492579359968
128.440540043755
1.00000000000000e-05
1.06344744523320
0.808150229805543
0.159592408303701
0.164665559336556
0.999831579130400
0.0344884122835283
0.965377143315037
0.945521778718382
7.35142301953809e-05
0.00494596246784951
0.966585021372352
0.133257801390668
0.106255767286513
0.760144464209342
0
0
1
0
7.69000000000000
38
297
900
1.00000000000000e-07
2.30000000000000e-05
0
0
-67.7255288527780
4.73492579359968
128.440540043755
1.00000000000000e-05
1.06344744523320
0.808150229805543
0.159592408303701
0.164665559336556
0.999831579130400
0.0344884122835283
0.965377143315037
0.945521778718382
7.35142301953809e-05
0.00494596246784951
0.966585021372352
0.133257801390668
0.106255767286513
0.760144464209342
0
0
1
0
7.69000000000000
38
297
900
1.00000000000000e-07
2.30000000000000e-05
0
0
-67.7255288527780
4.73492579359968
128.440540043755
1.00000000000000e-05
1.06344744523320
0.808150229805543
0.159592408303701
0.164665559336556
0.999831579130400
0.0344884122835283
0.965377143315037
0.945521778718382
7.35142301953809e-05
0.00494596246784951
0.966585021372352
0.133257801390668
0.106255767286513
0.760144464209342
0
0
1
0
7.69000000000000
38
297
900
1.00000000000000e-07
2.30000000000000e-05
0
0
-67.7255288527780
4.73492579359968
128.440540043755
1.00000000000000e-05
1.06344744523320
0.808150229805543
0.159592408303701
0.164665559336556
0.999831579130400
0.0344884122835283
0.965377143315037
0.945521778718382
7.35142301953809e-05
0.00494596246784951
0.966585021372352
0.133257801390668
0.106255767286513
0.760144464209342
0
0
1
0
7.69000000000000
38
297
900
1.00000000000000e-07
2.30000000000000e-05
0
0
-67.7255288527780
4.73492579359968
128.440540043755
1.00000000000000e-05
1.06344744523320
0.808150229805543
0.159592408303701
0.164665559336556
0.999831579130400
0.0344884122835283
0.965377143315037
0.945521778718382
7.35142301953809e-05
0.00494596246784951
0.966585021372352
0.133257801390668
0.106255767286513
0.760144464209342
0
0
1
0
7.69000000000000
38
297
900
1.00000000000000e-07
2.30000000000000e-05
0
0
-67.7255288527780
4.73492579359968
128.440540043755
1.00000000000000e-05
1.06344744523320
0.808150229805543
0.159592408303701
0.164665559336556
0.999831579130400
0.0344884122835283
0.965377143315037
0.945521778718382
7.35142301953809e-05
0.00494596246784951
0.966585021372352
0.133257801390668
0.106255767286513
0.760144464209342
0
0
1
0
7.69000000000000
38
297
900
1.00000000000000e-07
2.30000000000000e-05
0
0
-67.7255288527780
4.73492579359968
128.440540043755
1.00000000000000e-05
1.06344744523320
0.808150229805543
0.159592408303701
0.164665559336556
0.999831579130400
0.0344884122835283
0.965377143315037
0.945521778718382
7.35142301953809e-05
0.00494596246784951
0.966585021372352
0.133257801390668
0.106255767286513
0.760144464209342
0
0
1
0
7.69000000000000
38
297
900
1.00000000000000e-07
2.30000000000000e-05
0
0
-67.7255288527780
4.73492579359968
128.440540043755
1.00000000000000e-05
1.06344744523320
0.808150229805543
0.159592408303701
0.164665559336556
0.999831579130400
0.0344884122835283
0.965377143315037
0.945521778718382
7.35142301953809e-05
0.00494596246784951
0.966585021372352
0.133257801390668
0.106255767286513
0.760144464209342
0
0
1
0
7.69000000000000
38
297
900
1.00000000000000e-07
2.30000000000000e-05
0
0
-67.7255288527780
4.73492579359968
128.440540043755
1.00000000000000e-05
1.06344744523320
0.808150229805543
0.159592408303701
0.164665559336556
0.999831579130400
0.0344884122835283
0.965377143315037
0.945521778718382
7.35142301953809e-05
0.00494596246784951
0.966585021372352
0.133257801390668
0.106255767286513
0.760144464209342
0
0
1
0
7.69000000000000
38
297
900
1.00000000000000e-07
2.30000000000000e-05
0
0
-67.7255288527780
4.73492579359968
128.440540043755
1.00000000000000e-05
1.06344744523320
0.808150229805543
0.159592408303701
0.164665559336556
0.999831579130400
0.0344884122835283
0.965377143315037
0.945521778718382
7.35142301953809e-05
0.00494596246784951
0.966585021372352
0.133257801390668
0.106255767286513
0.760144464209342
0
0
1
0
7.69000000000000
38
297
900
1.00000000000000e-07
2.30000000000000e-05
0
0
-67.7255288527780
4.73492579359968
128.440540043755
1.00000000000000e-05
1.06344744523320
0.808150229805543
0.159592408303701
0.164665559336556
0.999831579130400
0.0344884122835283
0.965377143315037
0.945521778718382
7.35142301953809e-05
0.00494596246784951
0.966585021372352
0.133257801390668
0.106255767286513
0.760144464209342
0
0
1
0
7.69000000000000
38
297
900
1.00000000000000e-07
2.30000000000000e-05
0
0
-67.7255288527780
4.73492579359968
128.440540043755
1.00000000000000e-05
1.06344744523320
0.808150229805543
0.159592408303701
0.164665559336556
0.999831579130400
0.0344884122835283
0.965377143315037
0.945521778718382
7.35142301953809e-05
0.00494596246784951
0.966585021372352
0.133257801390668
0.106255767286513
0.760144464209342
0
0
1
0
7.69000000000000
38
297
900
1.00000000000000e-07
2.30000000000000e-05
0
0
-67.7255288527780
4.73492579359968
128.440540043755
1.00000000000000e-05
1.06344744523320
0.808150229805543
0.159592408303701
0.164665559336556
0.999831579130400
0.0344884122835283
0.965377143315037
0.945521778718382
7.35142301953809e-05
0.00494596246784951
0.966585021372352
0.133257801390668
0.106255767286513
0.760144464209342
0
0
1
0
7.69000000000000
38
297
900
1.00000000000000e-07
2.30000000000000e-05
0
0
-67.7255288527780
4.73492579359968
128.440540043755
1.00000000000000e-05
1.06344744523320
0.808150229805543
0.159592408303701
0.164665559336556
0.999831579130400
0.0344884122835283
0.965377143315037
0.945521778718382
7.35142301953809e-05
0.00494596246784951
0.966585021372352
0.133257801390668
0.106255767286513
0.760144464209342
0
0
1
0
7.69000000000000
38
297
900
1.00000000000000e-07
2.30000000000000e-05
0
0
-67.7255288527780
4.73492579359968
128.440540043755
1.00000000000000e-05
1.06344744523320
0.808150229805543
0.159592408303701
0.164665559336556
0.999831579130400
0.0344884122835283
0.965377143315037
0.945521778718382
7.35142301953809e-05
0.00494596246784951
0.966585021372352
0.133257801390668
0.106255767286513
0.760144464209342
0
0
1
0
7.69000000000000
38
297
900
1.00000000000000e-07
2.30000000000000e-05
0
0
-67.7255288527780
4.73492579359968
128.440540043755
1.00000000000000e-05
1.06344744523320
0.808150229805543
0.159592408303701
0.164665559336556
0.999831579130400
0.0344884122835283
0.965377143315037
0.945521778718382
7.35142301953809e-05
0.00494596246784951
0.966585021372352
0.133257801390668
0.106255767286513
0.760144464209342
0
0
1
0
7.69000000000000
38
297
900
1.00000000000000e-07
2.30000000000000e-05
0
0
-67.7255288527780
4.73492579359968
128.440540043755
1.00000000000000e-05
1.06344744523320
0.808150229805543
0.159592408303701
0.164665559336556
0.999831579130400
0.0344884122835283
0.965377143315037
0.945521778718382
7.35142301953809e-05
0.00494596246784951
0.966585021372352
0.133257801390668
0.106255767286513
0.760144464209342
0
0
1
0
7.69000000000000
38
297
900
1.00000000000000e-07
2.30000000000000e-05
0
0
-67.7255288527780
4.73492579359968
128.440540043755
1.00000000000000e-05
1.06344744523320
0.808150229805543
0.159592408303701
0.164665559336556
0.999831579130400
0.0344884122835283
0.965377143315037
0.945521778718382
7.35142301953809e-05
0.00494596246784951
0.966585021372352
0.133257801390668
0.106255767286513
0.760144464209342
0
0
1
0
7.69000000000000
38
297
900
1.00000000000000e-07
2.30000000000000e-05
0
0
-67.7255288527780
4.73492579359968
128.440540043755
1.00000000000000e-05
1.06344744523320
0.808150229805543
0.159592408303701
0.164665559336556
0.999831579130400
0.0344884122835283
0.965377143315037
0.945521778718382
7.35142301953809e-05
0.00494596246784951
0.966585021372352
0.133257801390668
0.106255767286513
0.760144464209342
0
0
1
0
7.69000000000000
38
297
900
1.00000000000000e-07
2.30000000000000e-05
0
0
-67.7255288527780
4.73492579359968
128.440540043755
1.00000000000000e-05
1.06344744523320
0.808150229805543
0.159592408303701
0.164665559336556
0.999831579130400
0.0344884122835283
0.965377143315037
0.945521778718382
7.35142301953809e-05
0.00494596246784951
0.966585021372352
0.133257801390668
0.106255767286513
0.760144464209342
0
0
1
0
7.69000000000000
38
297
900
1.00000000000000e-07
2.30000000000000e-05
0
0
-67.7255288527780
4.73492579359968
128.440540043755
1.00000000000000e-05
1.06344744523320
0.808150229805543
0.159592408303701
0.164665559336556
0.999831579130400
0.0344884122835283
0.965377143315037
0.945521778718382
7.35142301953809e-05
0.00494596246784951
0.966585021372352
0.133257801390668
0.106255767286513
0.760144464209342
0
0
1
0
7.69000000000000
38
297
900
1.00000000000000e-07
2.30000000000000e-05
0
0
-67.7255288527780
4.73492579359968
128.440540043755
1.00000000000000e-05
1.06344744523320
0.808150229805543
0.159592408303701
0.164665559336556
0.999831579130400
0.0344884122835283
0.965377143315037
0.945521778718382
7.35142301953809e-05
0.00494596246784951
0.966585021372352
0.133257801390668
0.106255767286513
0.760144464209342
0
0
1
0
7.69000000000000
38
297
900
1.00000000000000e-07
2.30000000000000e-05
0
0
-67.7255288527780
4.73492579359968
128.440540043755
1.00000000000000e-05
1.06344744523320
0.808150229805543
0.159592408303701
0.164665559336556
0.999831579130400
0.0344884122835283
0.965377143315037
0.945521778718382
7.35142301953809e-05
0.00494596246784951
0.966585021372352
0.133257801390668
0.106255767286513
0.760144464209342
0
0
1
0
7.69000000000000
38
297
900
1.00000000000000e-07
2.30000000000000e-05
0
0
-67.7255288527780
4.73492579359968
128.440540043755
1.00000000000000e-05
1.06344744523320
0.808150229805543
0.159592408303701
0.164665559336556
0.999831579130400
0.0344884122835283
0.965377143315037
0.945521778718382
7.35142301953809e-05
0.00494596246784951
0.966585021372352
0.133257801390668
0.106255767286513
0.760144464209342
0
0
1
0
7.69000000000000
38
297
900
1.00000000000000e-07
2.30000000000000e-05
0
0
-67.7255288527780
4.73492579359968
128.440540043755
1.00000000000000e-05
1.06344744523320
0.808150229805543
0.159592408303701
0.164665559336556
0.999831579130400
0.0344884122835283
0.965377143315037
0.945521778718382
7.35142301953809e-05
0.00494596246784951
0.966585021372352
0.133257801390668
0.106255767286513
0.760144464209342
0
0
1
0
7.69000000000000
38
297
900
1.00000000000000e-07
2.30000000000000e-05
0
0
-67.7255288527780
4.73492579359968
128.440540043755
1.00000000000000e-05
1.06344744523320
0.808150229805543
0.159592408303701
0.164665559336556
0.999831579130400
0.0344884122835283
0.965377143315037
0.945521778718382
7.35142301953809e-05
0.00494596246784951
0.966585021372352
0.133257801390668
0.106255767286513
0.760144464209342
0
0
1
0
7.69000000000000
38
297
900
1.00000000000000e-07
2.30000000000000e-05
0
0
-67.7255288527780
4.73492579359968
128.440540043755
1.00000000000000e-05
1.06344744523320
0.808150229805543
0.159592408303701
0.164665559336556
0.999831579130400
0.0344884122835283
0.965377143315037
0.945521778718382
7.35142301953809e-05
0.00494596246784951
0.966585021372352
0.133257801390668
0.106255767286513
0.760144464209342
0
0
1
0
7.69000000000000
38
297
900
1.00000000000000e-07
2.30000000000000e-05
0
0
-67.7255288527780
4.73492579359968
128.440540043755
1.00000000000000e-05
1.06344744523320
0.808150229805543
0.159592408303701
0.164665559336556
0.999831579130400
0.0344884122835283
0.965377143315037
0.945521778718382
7.35142301953809e-05
0.00494596246784951
0.966585021372352
0.133257801390668
0.106255767286513
0.760144464209342
0
0
1
0
7.69000000000000
38
297
900
1.00000000000000e-07
2.30000000000000e-05
0
0
-67.7255288527780
4.73492579359968
128.440540043755
1.00000000000000e-05
1.06344744523320
0.808150229805543
0.159592408303701
0.164665559336556
0.999831579130400
0.0344884122835283
0.965377143315037
0.945521778718382
7.35142301953809e-05
0.00494596246784951
0.966585021372352
0.133257801390668
0.106255767286513
0.760144464209342
0
0
1
0
7.69000000000000
38
297
900
1.00000000000000e-07
2.30000000000000e-05
0
0
-67.7255288527780
4.73492579359968
128.440540043755
1.00000000000000e-05
1.06344744523320
0.808150229805543
0.159592408303701
0.164665559336556
0.999831579130400
0.0344884122835283
0.965377143315037
0.945521778718382
7.35142301953809e-05
0.00494596246784951
0.966585021372352
0.133257801390668
0.106255767286513
0.760144464209342
0
0
1
0
7.69000000000000
38
297
900
1.00000000000000e-07
2.30000000000000e-05
0
0
-67.7255288527780
4.73492579359968
128.440540043755
1.00000000000000e-05
1.06344744523320
0.808150229805543
0.159592408303701
0.164665559336556
0.999831579130400
0.0344884122835283
0.965377143315037
0.945521778718382
7.35142301953809e-05
0.00494596246784951
0.966585021372352
0.133257801390668
0.106255767286513
0.760144464209342
0
0
1
0
7.69000000000000
38
297
900
1.00000000000000e-07
2.30000000000000e-05
0
0
-67.7255288527780
4.73492579359968
128.440540043755
1.00000000000000e-05
1.06344744523320
0.808150229805543
0.159592408303701
0.164665559336556
0.999831579130400
0.0344884122835283
0.965377143315037
0.945521778718382
7.35142301953809e-05
0.00494596246784951
0.966585021372352
0.133257801390668
0.106255767286513
0.760144464209342
0
0
1
0
7.69000000000000
38
297
900
1.00000000000000e-07
2.30000000000000e-05
0
0
-67.7255288527780
4.73492579359968
128.440540043755
1.00000000000000e-05
1.06344744523320
0.808150229805543
0.159592408303701
0.164665559336556
0.999831579130400
0.0344884122835283
0.965377143315037
0.945521778718382
7.35142301953809e-05
0.00494596246784951
0.966585021372352
0.133257801390668
0.106255767286513
0.760144464209342
0
0
1
0
7.69000000000000
38
297
900
1.00000000000000e-07
2.30000000000000e-05
0
0
-67.7255288527780
4.73492579359968
128.440540043755
1.00000000000000e-05
1.06344744523320
0.808150229805543
0.159592408303701
0.164665559336556
0.999831579130400
0.0344884122835283
0.965377143315037
0.945521778718382
7.35142301953809e-05
0.00494596246784951
0.966585021372352
0.133257801390668
0.106255767286513
0.760144464209342
0
0
1
0
7.69000000000000
38
297
900
1.00000000000000e-07
2.30000000000000e-05
0
0
-67.7255288527780
4.73492579359968
128.440540043755
1.00000000000000e-05
1.06344744523320
0.808150229805543
0.159592408303701
0.164665559336556
0.999831579130400
0.0344884122835283
0.965377143315037
0.945521778718382
7.35142301953809e-05
0.00494596246784951
0.966585021372352
0.133257801390668
0.106255767286513
0.760144464209342
0
0
1
0
7.69000000000000
38
297
900
1.00000000000000e-07
2.30000000000000e-05
0
0
-67.7255288527780
4.73492579359968
128.440540043755
1.00000000000000e-05
1.06344744523320
0.808150229805543
0.159592408303701
0.164665559336556
0.999831579130400
0.0344884122835283
0.965377143315037
0.945521778718382
7.35142301953809e-05
0.00494596246784951
0.966585021372352
0.133257801390668
0.106255767286513
0.760144464209342
0
0
1
0
7.69000000000000
38
297
900
1.00000000000000e-07
2.30000000000000e-05
0
0
-67.7255288527780
4.73492579359968
128.440540043755
1.00000000000000e-05
1.06344744523320
0.808150229805543
0.159592408303701
0.164665559336556
0.999831579130400
0.0344884122835283
0.965377143315037
0.945521778718382
7.35142301953809e-05
0.00494596246784951
0.966585021372352
0.133257801390668
0.106255767286513
0.760144464209342
0
0
1
0
7.69000000000000
38
297
900
1.00000000000000e-07
2.30000000000000e-05
0
0
-67.7255288527780
4.73492579359968
128.440540043755
1.00000000000000e-05
1.06344744523320
0.808150229805543
0.159592408303701
0.164665559336556
0.999831579130400
0.0344884122835283
0.965377143315037
0.945521778718382
7.35142301953809e-05
0.00494596246784951
0.966585021372352
0.133257801390668
0.106255767286513
0.760144464209342
0
0
1
0
7.69000000000000
38
297
900
1.00000000000000e-07
2.30000000000000e-05
0
0
-67.7255288527780
4.73492579359968
128.440540043755
1.00000000000000e-05
1.06344744523320
0.808150229805543
0.159592408303701
0.164665559336556
0.999831579130400
0.0344884122835283
0.965377143315037
0.945521778718382
7.35142301953809e-05
0.00494596246784951
0.966585021372352
0.133257801390668
0.106255767286513
0.760144464209342
0
0
1
0
7.69000000000000
38
297
900
1.00000000000000e-07
2.30000000000000e-05
0
0
-67.7255288527780
4.73492579359968
128.440540043755
1.00000000000000e-05
1.06344744523320
0.808150229805543
0.159592408303701
0.164665559336556
0.999831579130400
0.0344884122835283
0.965377143315037
0.945521778718382
7.35142301953809e-05
0.00494596246784951
0.966585021372352
0.133257801390668
0.106255767286513
0.760144464209342
0
0
1
0
7.69000000000000
38
297
900
1.00000000000000e-07
2.30000000000000e-05
0
0
-67.7255288527780
4.73492579359968
128.440540043755
1.00000000000000e-05
1.06344744523320
0.808150229805543
0.159592408303701
0.164665559336556
0.999831579130400
0.0344884122835283
0.965377143315037
0.945521778718382
7.35142301953809e-05
0.00494596246784951
0.966585021372352
0.133257801390668
0.106255767286513
0.760144464209342
0
0
1
0
7.69000000000000
38
297
900
1.00000000000000e-07
2.30000000000000e-05
0
0
-67.7255288527780
4.73492579359968
128.440540043755
1.00000000000000e-05
1.06344744523320
0.808150229805543
0.159592408303701
0.164665559336556
0.999831579130400
0.0344884122835283
0.965377143315037
0.945521778718382
7.35142301953809e-05
0.00494596246784951
0.966585021372352
0.133257801390668
0.106255767286513
0.760144464209342
0
0
1
0
7.69000000000000
38
297
900
1.00000000000000e-07
2.30000000000000e-05
0
0
-67.7255288527780
4.73492579359968
128.440540043755
1.00000000000000e-05
1.06344744523320
0.808150229805543
0.159592408303701
0.164665559336556
0.999831579130400
0.0344884122835283
0.965377143315037
0.945521778718382
7.35142301953809e-05
0.00494596246784951
0.966585021372352
0.133257801390668
0.106255767286513
0.760144464209342
0
0
1
0
7.69000000000000
38
297
900
1.00000000000000e-07
2.30000000000000e-05
0
0
-67.7255288527780
4.73492579359968
128.440540043755
1.00000000000000e-05
1.06344744523320
0.808150229805543
0.159592408303701
0.164665559336556
0.999831579130400
0.0344884122835283
0.965377143315037
0.945521778718382
7.35142301953809e-05
0.00494596246784951
0.966585021372352
0.133257801390668
0.106255767286513
0.760144464209342
0
0
1
0
7.69000000000000
38
297
900
1.00000000000000e-07
2.30000000000000e-05
0
0
-67.7255288527780
4.73492579359968
128.440540043755
1.00000000000000e-05
1.06344744523320
0.808150229805543
0.159592408303701
0.164665559336556
0.999831579130400
0.0344884122835283
0.965377143315037
0.945521778718382
7.35142301953809e-05
0.00494596246784951
0.966585021372352
0.133257801390668
0.106255767286513
0.760144464209342
0
0
1
0
7.69000000000000
38
297
900
1.00000000000000e-07
2.30000000000000e-05
0
0
-67.7255288527780
4.73492579359968
128.440540043755
1.00000000000000e-05
1.06344744523320
0.808150229805543
0.159592408303701
0.164665559336556
0.999831579130400
0.0344884122835283
0.965377143315037
0.945521778718382
7.35142301953809e-05
0.00494596246784951
0.966585021372352
0.133257801390668
0.106255767286513
0.760144464209342
0
0
1
0
7.69000000000000
38
297
900
1.00000000000000e-07
2.30000000000000e-05
0
0
-67.7255288527780
4.73492579359968
128.440540043755
1.00000000000000e-05
1.06344744523320
0.808150229805543
0.159592408303701
0.164665559336556
0.999831579130400
0.0344884122835283
0.965377143315037
0.945521778718382
7.35142301953809e-05
0.00494596246784951
0.966585021372352
0.133257801390668
0.106255767286513
0.760144464209342
0
0
1
0
7.69000000000000
38
297
900
1.00000000000000e-07
2.30000000000000e-05
0
0
-67.7255288527780
4.73492579359968
128.440540043755
1.00000000000000e-05
1.06344744523320
0.808150229805543
0.159592408303701
0.164665559336556
0.999831579130400
0.0344884122835283
0.965377143315037
0.945521778718382
7.35142301953809e-05
0.00494596246784951
0.966585021372352
0.133257801390668
0.106255767286513
0.760144464209342
0
0
1
0
7.69000000000000
38
297
900
1.00000000000000e-07
2.30000000000000e-05
0
0
-67.7255288527780
4.73492579359968
128.440540043755
1.00000000000000e-05
1.06344744523320
0.808150229805543
0.159592408303701
0.164665559336556
0.999831579130400
0.0344884122835283
0.965377143315037
0.945521778718382
7.35142301953809e-05
0.00494596246784951
0.966585021372352
0.133257801390668
0.106255767286513
0.760144464209342
0
0
1
0
7.69000000000000
38
297
900
1.00000000000000e-07
2.30000000000000e-05
0
0
-67.7255288527780
4.73492579359968
128.440540043755
1.00000000000000e-05
1.06344744523320
0.808150229805543
0.159592408303701
0.164665559336556
0.999831579130400
0.0344884122835283
0.965377143315037
0.945521778718382
7.35142301953809e-05
0.00494596246784951
0.966585021372352
0.133257801390668
0.106255767286513
0.760144464209342
0
0
1
0
7.69000000000000
38
297
900
1.00000000000000e-07
2.30000000000000e-05
0
0
-67.7255288527780
4.73492579359968
128.440540043755
1.00000000000000e-05
1.06344744523320
0.808150229805543
0.159592408303701
0.164665559336556
0.999831579130400
0.0344884122835283
0.965377143315037
0.945521778718382
7.35142301953809e-05
0.00494596246784951
0.966585021372352
0.133257801390668
0.106255767286513
0.760144464209342
0
0
1
0
7.69000000000000
38
297
900
1.00000000000000e-07
2.30000000000000e-05
0
0
-67.7255288527780
4.73492579359968
128.440540043755
1.00000000000000e-05
1.06344744523320
0.808150229805543
0.159592408303701
0.164665559336556
0.999831579130400
0.0344884122835283
0.965377143315037
0.945521778718382
7.35142301953809e-05
0.00494596246784951
0.966585021372352
0.133257801390668
0.106255767286513
0.760144464209342
0
0
1
0
7.69000000000000
38
297
900
1.00000000000000e-07
2.30000000000000e-05
0
0
-67.7255288527780
4.73492579359968
128.440540043755
1.00000000000000e-05
1.06344744523320
0.808150229805543
0.159592408303701
0.164665559336556
0.999831579130400
0.0344884122835283
0.965377143315037
0.945521778718382
7.35142301953809e-05
0.00494596246784951
0.966585021372352
0.133257801390668
0.106255767286513
0.760144464209342
0
0
1
0
7.69000000000000
38
297
900
1.00000000000000e-07
2.30000000000000e-05
0
0
-67.7255288527780
4.73492579359968
128.440540043755
1.00000000000000e-05
1.06344744523320
0.808150229805543
0.159592408303701
0.164665559336556
0.999831579130400
0.0344884122835283
0.965377143315037
0.945521778718382
7.35142301953809e-05
0.00494596246784951
0.966585021372352
0.133257801390668
0.106255767286513
0.760144464209342
0
0
1
0
7.69000000000000
38
297
900
1.00000000000000e-07
2.30000000000000e-05
0
0
-67.7255288527780
4.73492579359968
128.440540043755
1.00000000000000e-05
1.06344744523320
0.808150229805543
0.159592408303701
0.164665559336556
0.999831579130400
0.0344884122835283
0.965377143315037
0.945521778718382
7.35142301953809e-05
0.00494596246784951
0.966585021372352
0.133257801390668
0.106255767286513
0.760144464209342
0
0
1
0
7.69000000000000
38
297
900
1.00000000000000e-07
2.30000000000000e-05
0
0
-67.7255288527780
4.73492579359968
128.440540043755
1.00000000000000e-05
1.06344744523320
0.808150229805543
0.159592408303701
0.164665559336556
0.999831579130400
0.0344884122835283
0.965377143315037
0.945521778718382
7.35142301953809e-05
0.00494596246784951
0.966585021372352
0.133257801390668
0.106255767286513
0.760144464209342
0
0
1
0
7.69000000000000
38
297
900
1.00000000000000e-07
2.30000000000000e-05
0
0
-67.7255288527780
4.73492579359968
128.440540043755
1.00000000000000e-05
1.06344744523320
0.808150229805543
0.159592408303701
0.164665559336556
0.999831579130400
0.0344884122835283
0.965377143315037
0.945521778718382
7.35142301953809e-05
0.00494596246784951
0.966585021372352
0.133257801390668
0.106255767286513
0.760144464209342
0
0
1
0
7.69000000000000
38
297
900
1.00000000000000e-07
2.30000000000000e-05
0
0
-67.7255288527780
4.73492579359968
128.440540043755
1.00000000000000e-05
1.06344744523320
0.808150229805543
0.159592408303701
0.164665559336556
0.999831579130400
0.0344884122835283
0.965377143315037
0.945521778718382
7.35142301953809e-05
0.00494596246784951
0.966585021372352
0.133257801390668
0.106255767286513
0.760144464209342
0
0
1
0
7.69000000000000
38
297
900
1.00000000000000e-07
2.30000000000000e-05
0
0
-67.7255288527780
4.73492579359968
128.440540043755
1.00000000000000e-05
1.06344744523320
0.808150229805543
0.159592408303701
0.164665559336556
0.999831579130400
0.0344884122835283
0.965377143315037
0.945521778718382
7.35142301953809e-05
0.00494596246784951
0.966585021372352
0.133257801390668
0.106255767286513
0.760144464209342
0
0
1
0
7.69000000000000
38
297
900
1.00000000000000e-07
2.30000000000000e-05
0
0
-67.7255288527780
4.73492579359968
128.440540043755
1.00000000000000e-05
1.06344744523320
0.808150229805543
0.159592408303701
0.164665559336556
0.999831579130400
0.0344884122835283
0.965377143315037
0.945521778718382
7.35142301953809e-05
0.00494596246784951
0.966585021372352
0.133257801390668
0.106255767286513
0.760144464209342
0
0
1
0
7.69000000000000
38
297
900
1.00000000000000e-07
2.30000000000000e-05
0
0
-67.7255288527780
4.73492579359968
128.440540043755
1.00000000000000e-05
1.06344744523320
0.808150229805543
0.159592408303701
0.164665559336556
0.999831579130400
0.0344884122835283
0.965377143315037
0.945521778718382
7.35142301953809e-05
0.00494596246784951
0.966585021372352
0.133257801390668
0.106255767286513
0.760144464209342
0
0
1
0
7.69000000000000
38
297
900
1.00000000000000e-07
2.30000000000000e-05
0
0
-67.7255288527780
4.73492579359968
128.440540043755
1.00000000000000e-05
1.06344744523320
0.808150229805543
0.159592408303701
0.164665559336556
0.999831579130400
0.0344884122835283
0.965377143315037
0.945521778718382
7.35142301953809e-05
0.00494596246784951
0.966585021372352
0.133257801390668
0.106255767286513
0.760144464209342
0
0
1
0
7.69000000000000
38
297
900
1.00000000000000e-07
2.30000000000000e-05
0
0
-67.7255288527780
4.73492579359968
128.440540043755
1.00000000000000e-05
1.06344744523320
0.808150229805543
0.159592408303701
0.164665559336556
0.999831579130400
0.0344884122835283
0.965377143315037
0.945521778718382
7.35142301953809e-05
0.00494596246784951
0.966585021372352
0.133257801390668
0.106255767286513
0.760144464209342
0
0
1
0
7.69000000000000
38
297
900
1.00000000000000e-07
2.30000000000000e-05
0
0
-67.7255288527780
4.73492579359968
128.440540043755
1.00000000000000e-05
1.06344744523320
0.808150229805543
0.159592408303701
0.164665559336556
0.999831579130400
0.0344884122835283
0.965377143315037
0.945521778718382
7.35142301953809e-05
0.00494596246784951
0.966585021372352
0.133257801390668
0.106255767286513
0.760144464209342
0
0
1
0
7.69000000000000
38
297
900
1.00000000000000e-07
2.30000000000000e-05
0
0
-67.7255288527780
4.73492579359968
128.440540043755
1.00000000000000e-05
1.06344744523320
0.808150229805543
0.159592408303701
0.164665559336556
0.999831579130400
0.0344884122835283
0.965377143315037
0.945521778718382
7.35142301953809e-05
0.00494596246784951
0.966585021372352
0.133257801390668
0.106255767286513
0.760144464209342
0
0
1
0
7.69000000000000
38
297
900
1.00000000000000e-07
2.30000000000000e-05
0
0
-67.7255288527780
4.73492579359968
128.440540043755
1.00000000000000e-05
1.06344744523320
0.808150229805543
0.159592408303701
0.164665559336556
0.999831579130400
0.0344884122835283
0.965377143315037
0.945521778718382
7.35142301953809e-05
0.00494596246784951
0.966585021372352
0.133257801390668
0.106255767286513
0.760144464209342
0
0
1
0
7.69000000000000
38
297
900
1.00000000000000e-07
2.30000000000000e-05
0
0
-67.7255288527780
4.73492579359968
128.440540043755
1.00000000000000e-05
1.06344744523320
0.808150229805543
0.159592408303701
0.164665559336556
0.999831579130400
0.0344884122835283
0.965377143315037
0.945521778718382
7.35142301953809e-05
0.00494596246784951
0.966585021372352
0.133257801390668
0.106255767286513
0.760144464209342
0
0
1
0
7.69000000000000
38
297
900
1.00000000000000e-07
2.30000000000000e-05
0
0
-67.7255288527780
4.73492579359968
128.440540043755
1.00000000000000e-05
1.06344744523320
0.808150229805543
0.159592408303701
0.164665559336556
0.999831579130400
0.0344884122835283
0.965377143315037
0.945521778718382
7.35142301953809e-05
0.00494596246784951
0.966585021372352
0.133257801390668
0.106255767286513
0.760144464209342
0
0
1
0
7.69000000000000
38
297
900
1.00000000000000e-07
2.30000000000000e-05
0
0
-67.7255288527780
4.73492579359968
128.440540043755
1.00000000000000e-05
1.06344744523320
0.808150229805543
0.159592408303701
0.164665559336556
0.999831579130400
0.0344884122835283
0.965377143315037
0.945521778718382
7.35142301953809e-05
0.00494596246784951
0.966585021372352
0.133257801390668
0.106255767286513
0.760144464209342
0
0
1
0
7.69000000000000
38
297
900
1.00000000000000e-07
2.30000000000000e-05
0
0
-67.7255288527780
4.73492579359968
128.440540043755
1.00000000000000e-05
1.06344744523320
0.808150229805543
0.159592408303701
0.164665559336556
0.999831579130400
0.0344884122835283
0.965377143315037
0.945521778718382
7.35142301953809e-05
0.00494596246784951
0.966585021372352
0.133257801390668
0.106255767286513
0.760144464209342
0
0
1
0
7.69000000000000
38
297
900
1.00000000000000e-07
2.30000000000000e-05
0
0
-67.7255288527780
4.73492579359968
128.440540043755
1.00000000000000e-05
1.06344744523320
0.808150229805543
0.159592408303701
0.164665559336556
0.999831579130400
0.0344884122835283
0.965377143315037
0.945521778718382
7.35142301953809e-05
0.00494596246784951
0.966585021372352
0.133257801390668
0.106255767286513
0.760144464209342
0
0
1
0
7.69000000000000
38
297
900
1.00000000000000e-07
2.30000000000000e-05
0
0
-67.7255288527780
4.73492579359968
128.440540043755
1.00000000000000e-05
1.06344744523320
0.808150229805543
0.159592408303701
0.164665559336556
0.999831579130400
0.0344884122835283
0.965377143315037
0.945521778718382
7.35142301953809e-05
0.00494596246784951
0.966585021372352
0.133257801390668
0.106255767286513
0.760144464209342
0
0
1
0
7.69000000000000
38
297
900
1.00000000000000e-07
2.30000000000000e-05
0
0
-67.7255288527780
4.73492579359968
128.440540043755
1.00000000000000e-05
1.06344744523320
0.808150229805543
0.159592408303701
0.164665559336556
0.999831579130400
0.0344884122835283
0.965377143315037
0.945521778718382
7.35142301953809e-05
0.00494596246784951
0.966585021372352
0.133257801390668
0.106255767286513
0.760144464209342
0
0
1
0
7.69000000000000
38
297
900
1.00000000000000e-07
2.30000000000000e-05
0
0
-67.7255288527780
4.73492579359968
128.440540043755
1.00000000000000e-05
1.06344744523320
0.808150229805543
0.159592408303701
0.164665559336556
0.999831579130400
0.0344884122835283
0.965377143315037
0.945521778718382
7.35142301953809e-05
0.00494596246784951
0.966585021372352
0.133257801390668
0.106255767286513
0.760144464209342
0
0
1
0
7.69000000000000
38
297
900
1.00000000000000e-07
2.30000000000000e-05
0
0
-67.7255288527780
4.73492579359968
128.440540043755
1.00000000000000e-05
1.06344744523320
0.808150229805543
0.159592408303701
0.164665559336556
0.999831579130400
0.0344884122835283
0.965377143315037
0.945521778718382
7.35142301953809e-05
0.00494596246784951
0.966585021372352
0.133257801390668
0.106255767286513
0.760144464209342
0
0
1
0
7.69000000000000
38
297
900
1.00000000000000e-07
2.30000000000000e-05
0
0
-67.7255288527780
4.73492579359968
128.440540043755
1.00000000000000e-05
1.06344744523320
0.808150229805543
0.159592408303701
0.164665559336556
0.999831579130400
0.0344884122835283
0.965377143315037
0.945521778718382
7.35142301953809e-05
0.00494596246784951
0.966585021372352
0.133257801390668
0.106255767286513
0.760144464209342
0
0
1
0
7.69000000000000
38
297
900
1.00000000000000e-07
2.30000000000000e-05
0
0
-67.7255288527780
4.73492579359968
128.440540043755
1.00000000000000e-05
1.06344744523320
0.808150229805543
0.159592408303701
0.164665559336556
0.999831579130400
0.0344884122835283
0.965377143315037
0.945521778718382
7.35142301953809e-05
0.00494596246784951
0.966585021372352
0.133257801390668
0.106255767286513
0.760144464209342
0
0
1
0
7.69000000000000
38
297
900
1.00000000000000e-07
2.30000000000000e-05
0
0
-67.7255288527780
4.73492579359968
128.440540043755
1.00000000000000e-05
1.06344744523320
0.808150229805543
0.159592408303701
0.164665559336556
0.999831579130400
0.0344884122835283
0.965377143315037
0.945521778718382
7.35142301953809e-05
0.00494596246784951
0.966585021372352
0.133257801390668
0.106255767286513
0.760144464209342
0
0
1
0
7.69000000000000
38
297
900
1.00000000000000e-07
2.30000000000000e-05
0
0
-67.7255288527780
4.73492579359968
128.440540043755
1.00000000000000e-05
1.06344744523320
0.808150229805543
0.159592408303701
0.164665559336556
0.999831579130400
0.0344884122835283
0.965377143315037
0.945521778718382
7.35142301953809e-05
0.00494596246784951
0.966585021372352
0.133257801390668
0.106255767286513
0.760144464209342
0
0
1
0
7.69000000000000
38
297
900
1.00000000000000e-07
2.30000000000000e-05
0
0
-67.7255288527780
4.73492579359968
128.440540043755
1.00000000000000e-05
1.06344744523320
0.808150229805543
0.159592408303701
0.164665559336556
0.999831579130400
0.0344884122835283
0.965377143315037
0.945521778718382
7.35142301953809e-05
0.00494596246784951
0.966585021372352
0.133257801390668
0.106255767286513
0.760144464209342
0
0
1
0
7.69000000000000
38
297
900
1.00000000000000e-07
2.30000000000000e-05
0
0
-67.7255288527780
4.73492579359968
128.440540043755
1.00000000000000e-05
1.06344744523320
0.808150229805543
0.159592408303701
0.164665559336556
0.999831579130400
0.0344884122835283
0.965377143315037
0.945521778718382
7.35142301953809e-05
0.00494596246784951
0.966585021372352
0.133257801390668
0.106255767286513
0.760144464209342
0
0
1
0
7.69000000000000
38
297
900
1.00000000000000e-07
2.30000000000000e-05
0
0
-67.7255288527780
4.73492579359968
128.440540043755
1.00000000000000e-05
1.06344744523320
0.808150229805543
0.159592408303701
0.164665559336556
0.999831579130400
0.0344884122835283
0.965377143315037
0.945521778718382
7.35142301953809e-05
0.00494596246784951
0.966585021372352
0.133257801390668
0.106255767286513
0.760144464209342
0
0
1
0
7.69000000000000
38
297
900
1.00000000000000e-07
2.30000000000000e-05
0
0
-67.7255288527780
4.73492579359968
128.440540043755
1.00000000000000e-05
1.06344744523320
0.808150229805543
0.159592408303701
0.164665559336556
0.999831579130400
0.0344884122835283
0.965377143315037
0.945521778718382
7.35142301953809e-05
0.00494596246784951
0.966585021372352
0.133257801390668
0.106255767286513
0.760144464209342
0
0
1
0
7.69000000000000
38
297
900
1.00000000000000e-07
2.30000000000000e-05
0
0
-67.7255288527780
4.73492579359968
128.440540043755
1.00000000000000e-05
1.06344744523320
0.808150229805543
0.159592408303701
0.164665559336556
0.999831579130400
0.0344884122835283
0.965377143315037
0.945521778718382
7.35142301953809e-05
0.00494596246784951
0.966585021372352
0.133257801390668
0.106255767286513
0.760144464209342
0
0
1
0
7.69000000000000
38
297
900
1.00000000000000e-07
2.30000000000000e-05
0
0
-67.7255288527780
4.73492579359968
128.440540043755
1.00000000000000e-05
1.06344744523320
0.808150229805543
0.159592408303701
0.164665559336556
0.999831579130400
0.0344884122835283
0.965377143315037
0.945521778718382
7.35142301953809e-05
0.00494596246784951
0.966585021372352
0.133257801390668
0.106255767286513
0.760144464209342
0
0
1
0
7.69000000000000
38
297
900
1.00000000000000e-07
2.30000000000000e-05
0
0
-67.7255288527780
4.73492579359968
128.440540043755
1.00000000000000e-05
1.06344744523320
0.808150229805543
0.159592408303701
0.164665559336556
0.999831579130400
0.0344884122835283
0.965377143315037
0.945521778718382
7.35142301953809e-05
0.00494596246784951
0.966585021372352
0.133257801390668
0.106255767286513
0.760144464209342
0
0
1
0
7.69000000000000
38
297
900
1.00000000000000e-07
2.30000000000000e-05
0
0
-67.7255288527780
4.73492579359968
128.440540043755
1.00000000000000e-05
1.06344744523320
0.808150229805543
0.159592408303701
0.164665559336556
0.999831579130400
0.0344884122835283
0.965377143315037
0.945521778718382
7.35142301953809e-05
0.00494596246784951
0.966585021372352
0.133257801390668
0.106255767286513
0.760144464209342
0
0
1
0
7.69000000000000
38
297
900
1.00000000000000e-07
2.30000000000000e-05
0
0
-67.7255288527780
4.73492579359968
128.440540043755
1.00000000000000e-05
1.06344744523320
0.808150229805543
0.159592408303701
0.164665559336556
0.999831579130400
0.0344884122835283
0.965377143315037
0.945521778718382
7.35142301953809e-05
0.00494596246784951
0.966585021372352
0.133257801390668
0.106255767286513
0.760144464209342
0
0
1
0
7.69000000000000
38
297
900
1.00000000000000e-07
2.30000000000000e-05
0
0
-67.7255288527780
4.73492579359968
128.440540043755
1.00000000000000e-05
1.06344744523320
0.808150229805543
0.159592408303701
0.164665559336556
0.999831579130400
0.0344884122835283
0.965377143315037
0.945521778718382
7.35142301953809e-05
0.00494596246784951
0.966585021372352
0.133257801390668
0.106255767286513
0.760144464209342
0
0
1
0
7.69000000000000
38
297
900
1.00000000000000e-07
2.30000000000000e-05
0
0
-67.7255288527780
4.73492579359968
128.440540043755
1.00000000000000e-05
1.06344744523320
0.808150229805543
0.159592408303701
0.164665559336556
0.999831579130400
0.0344884122835283
0.965377143315037
0.945521778718382
7.35142301953809e-05
0.00494596246784951
0.966585021372352
0.133257801390668
0.106255767286513
0.760144464209342
0
0
1
0
7.69000000000000
38
297
900
1.00000000000000e-07
2.30000000000000e-05
0
0
-67.7255288527780
4.73492579359968
128.440540043755
1.00000000000000e-05
1.06344744523320
0.808150229805543
0.159592408303701
0.164665559336556
0.999831579130400
0.0344884122835283
0.965377143315037
0.945521778718382
7.35142301953809e-05
0.00494596246784951
0.966585021372352
0.133257801390668
0.106255767286513
0.760144464209342
0
0
1
0
7.69000000000000
38
297
900
1.00000000000000e-07
2.30000000000000e-05
0
0
-67.7255288527780
4.73492579359968
128.440540043755
1.00000000000000e-05
1.06344744523320
0.808150229805543
0.159592408303701
0.164665559336556
0.999831579130400
0.0344884122835283
0.965377143315037
0.945521778718382
7.35142301953809e-05
0.00494596246784951
0.966585021372352
0.133257801390668
0.106255767286513
0.760144464209342
0
0
1
0
7.69000000000000
38
297
900
1.00000000000000e-07
2.30000000000000e-05
0
0
-67.7255288527780
4.73492579359968
128.440540043755
1.00000000000000e-05
1.06344744523320
0.808150229805543
0.159592408303701
0.164665559336556
0.999831579130400
0.0344884122835283
0.965377143315037
0.945521778718382
7.35142301953809e-05
0.00494596246784951
0.966585021372352
0.133257801390668
0.106255767286513
0.760144464209342
0
0
1
0
7.69000000000000
38
297
900
1.00000000000000e-07
2.30000000000000e-05
0
0
-67.7255288527780
4.73492579359968
128.440540043755
1.00000000000000e-05
1.06344744523320
0.808150229805543
0.159592408303701
0.164665559336556
0.999831579130400
0.0344884122835283
0.965377143315037
0.945521778718382
7.35142301953809e-05
0.00494596246784951
0.966585021372352
0.133257801390668
0.106255767286513
0.760144464209342
0
0
1
0
7.69000000000000
38
297
900
1.00000000000000e-07
2.30000000000000e-05
0
0
-67.7255288527780
4.73492579359968
128.440540043755
1.00000000000000e-05
1.06344744523320
0.808150229805543
0.159592408303701
0.164665559336556
0.999831579130400
0.0344884122835283
0.965377143315037
0.945521778718382
7.35142301953809e-05
0.00494596246784951
0.966585021372352
0.133257801390668
0.106255767286513
0.760144464209342
0
0
1
0
7.69000000000000
38
297
900
1.00000000000000e-07
2.30000000000000e-05
0
0
-67.7255288527780
4.73492579359968
128.440540043755
1.00000000000000e-05
1.06344744523320
0.808150229805543
0.159592408303701
0.164665559336556
0.999831579130400
0.0344884122835283
0.965377143315037
0.945521778718382
7.35142301953809e-05
0.00494596246784951
0.966585021372352
0.133257801390668
0.106255767286513
0.760144464209342
0
0
1
0
7.69000000000000
38
297
900
1.00000000000000e-07
2.30000000000000e-05
0
0
-67.7255288527780
4.73492579359968
128.440540043755
1.00000000000000e-05
1.06344744523320
0.808150229805543
0.159592408303701
0.164665559336556
0.999831579130400
0.0344884122835283
0.965377143315037
0.945521778718382
7.35142301953809e-05
0.00494596246784951
0.966585021372352
0.133257801390668
0.106255767286513
0.760144464209342
0
0
1
0
7.69000000000000
38
297
900
1.00000000000000e-07
2.30000000000000e-05
0
0
-67.7255288527780
4.73492579359968
128.440540043755
1.00000000000000e-05
1.06344744523320
0.808150229805543
0.159592408303701
0.164665559336556
0.999831579130400
0.0344884122835283
0.965377143315037
0.945521778718382
7.35142301953809e-05
0.00494596246784951
0.966585021372352
0.133257801390668
0.106255767286513
0.760144464209342
0
0
1
0
7.69000000000000
38
297
900
1.00000000000000e-07
2.30000000000000e-05
0
0
-67.7255288527780
4.73492579359968
128.440540043755
1.00000000000000e-05
1.06344744523320
0.808150229805543
0.159592408303701
0.164665559336556
0.999831579130400
0.0344884122835283
0.965377143315037
0.945521778718382
7.35142301953809e-05
0.00494596246784951
0.966585021372352
0.133257801390668
0.106255767286513
0.760144464209342
0
0
1
0
7.69000000000000
38
297
900
1.00000000000000e-07
2.30000000000000e-05
0
0
-67.7255288527780
4.73492579359968
128.440540043755
1.00000000000000e-05
1.06344744523320
0.808150229805543
0.159592408303701
0.164665559336556
0.999831579130400
0.0344884122835283
0.965377143315037
0.945521778718382
7.35142301953809e-05
0.00494596246784951
0.966585021372352
0.133257801390668
0.106255767286513
0.760144464209342
0
0
1
0
7.69000000000000
38
297
900
1.00000000000000e-07
2.30000000000000e-05
0
0
-67.7255288527780
4.73492579359968
128.440540043755
1.00000000000000e-05
1.06344744523320
0.808150229805543
0.159592408303701
0.164665559336556
0.999831579130400
0.0344884122835283
0.965377143315037
0.945521778718382
7.35142301953809e-05
0.00494596246784951
0.966585021372352
0.133257801390668
0.106255767286513
0.760144464209342
0
0
1
0
7.69000000000000
38
297
900
1.00000000000000e-07
2.30000000000000e-05
0
0
-67.7255288527780
4.73492579359968
128.440540043755
1.00000000000000e-05
1.06344744523320
0.808150229805543
0.159592408303701
0.164665559336556
0.999831579130400
0.0344884122835283
0.965377143315037
0.945521778718382
7.35142301953809e-05
0.00494596246784951
0.966585021372352
0.133257801390668
0.106255767286513
0.760144464209342
0
0
1
0
7.69000000000000
38
297
900
1.00000000000000e-07
2.30000000000000e-05
0
0
-67.7255288527780
4.73492579359968
128.440540043755
1.00000000000000e-05
1.06344744523320
0.808150229805543
0.159592408303701
0.164665559336556
0.999831579130400
0.0344884122835283
0.965377143315037
0.945521778718382
7.35142301953809e-05
0.00494596246784951
0.966585021372352
0.133257801390668
0.106255767286513
0.760144464209342
0
0
1
0
7.69000000000000
38
297
900
1.00000000000000e-07
2.30000000000000e-05
0
0
-67.7255288527780
4.73492579359968
128.440540043755
1.00000000000000e-05
1.06344744523320
0.808150229805543
0.159592408303701
0.164665559336556
0.999831579130400
0.0344884122835283
0.965377143315037
0.945521778718382
7.35142301953809e-05
0.00494596246784951
0.966585021372352
0.133257801390668
0.106255767286513
0.760144464209342
0
0
1
0
7.69000000000000
38
297
900
1.00000000000000e-07
2.30000000000000e-05
0
0
-67.7255288527780
4.73492579359968
128.440540043755
1.00000000000000e-05
1.06344744523320
0.808150229805543
0.159592408303701
0.164665559336556
0.999831579130400
0.0344884122835283
0.965377143315037
0.945521778718382
7.35142301953809e-05
0.00494596246784951
0.966585021372352
0.133257801390668
0.106255767286513
0.760144464209342
0
0
1
0
7.69000000000000
38
297
900
1.00000000000000e-07
2.30000000000000e-05
0
0
-67.7255288527780
4.73492579359968
128.440540043755
1.00000000000000e-05
1.06344744523320
0.808150229805543
0.159592408303701
0.164665559336556
0.999831579130400
0.0344884122835283
0.965377143315037
0.945521778718382
7.35142301953809e-05
0.00494596246784951
0.966585021372352
0.133257801390668
0.106255767286513
0.760144464209342
0
0
1
0
7.69000000000000
38
297
900
1.00000000000000e-07
2.30000000000000e-05
0
0
-67.7255288527780
4.73492579359968
128.440540043755
1.00000000000000e-05
1.06344744523320
0.808150229805543
0.159592408303701
0.164665559336556
0.999831579130400
0.0344884122835283
0.965377143315037
0.945521778718382
7.35142301953809e-05
0.00494596246784951
0.966585021372352
0.133257801390668
0.106255767286513
0.760144464209342
0
0
1
0
7.69000000000000
38
297
900
1.00000000000000e-07
2.30000000000000e-05
0
0
-67.7255288527780
4.73492579359968
128.440540043755
1.00000000000000e-05
1.06344744523320
0.808150229805543
0.159592408303701
0.164665559336556
0.999831579130400
0.0344884122835283
0.965377143315037
0.945521778718382
7.35142301953809e-05
0.00494596246784951
0.966585021372352
0.133257801390668
0.106255767286513
0.760144464209342
0
0
1
0
7.69000000000000
38
297
900
1.00000000000000e-07
2.30000000000000e-05
0
0
-67.7255288527780
4.73492579359968
128.440540043755
1.00000000000000e-05
1.06344744523320
0.808150229805543
0.159592408303701
0.164665559336556
0.999831579130400
0.0344884122835283
0.965377143315037
0.945521778718382
7.35142301953809e-05
0.00494596246784951
0.966585021372352
0.133257801390668
0.106255767286513
0.760144464209342
0
0
1
0
7.69000000000000
38
297
900
1.00000000000000e-07
2.30000000000000e-05
0
0
-67.7255288527780
4.73492579359968
128.440540043755
1.00000000000000e-05
1.06344744523320
0.808150229805543
0.159592408303701
0.164665559336556
0.999831579130400
0.0344884122835283
0.965377143315037
0.945521778718382
7.35142301953809e-05
0.00494596246784951
0.966585021372352
0.133257801390668
0.106255767286513
0.760144464209342
0
0
1
0
7.69000000000000
38
297
900
1.00000000000000e-07
2.30000000000000e-05
0
0
-67.7255288527780
4.73492579359968
128.440540043755
1.00000000000000e-05
1.06344744523320
0.808150229805543
0.159592408303701
0.164665559336556
0.999831579130400
0.0344884122835283
0.965377143315037
0.945521778718382
7.35142301953809e-05
0.00494596246784951
0.966585021372352
0.133257801390668
0.106255767286513
0.760144464209342
0
0
1
0
7.69000000000000
38
297
900
1.00000000000000e-07
2.30000000000000e-05
0
0
-67.7255288527780
4.73492579359968
128.440540043755
1.00000000000000e-05
1.06344744523320
0.808150229805543
0.159592408303701
0.164665559336556
0.999831579130400
0.0344884122835283
0.965377143315037
0.945521778718382
7.35142301953809e-05
0.00494596246784951
0.966585021372352
0.133257801390668
0.106255767286513
0.760144464209342
0
0
1
0
7.69000000000000
38
297
900
1.00000000000000e-07
2.30000000000000e-05
0
0
-67.7255288527780
4.73492579359968
128.440540043755
1.00000000000000e-05
1.06344744523320
0.808150229805543
0.159592408303701
0.164665559336556
0.999831579130400
0.0344884122835283
0.965377143315037
0.945521778718382
7.35142301953809e-05
0.00494596246784951
0.966585021372352
0.133257801390668
0.106255767286513
0.760144464209342
0
0
1
0
7.69000000000000
38
297
900
1.00000000000000e-07
2.30000000000000e-05
0
0
-67.7255288527780
4.73492579359968
128.440540043755
1.00000000000000e-05
1.06344744523320
0.808150229805543
0.159592408303701
0.164665559336556
0.999831579130400
0.0344884122835283
0.965377143315037
0.945521778718382
7.35142301953809e-05
0.00494596246784951
0.966585021372352
0.133257801390668
0.106255767286513
0.760144464209342
0
0
1
0
7.69000000000000
38
297
900
1.00000000000000e-07
2.30000000000000e-05
0
0
-67.7255288527780
4.73492579359968
128.440540043755
1.00000000000000e-05
1.06344744523320
0.808150229805543
0.159592408303701
0.164665559336556
0.999831579130400
0.0344884122835283
0.965377143315037
0.945521778718382
7.35142301953809e-05
0.00494596246784951
0.966585021372352
0.133257801390668
0.106255767286513
0.760144464209342
0
0
1
0
7.69000000000000
38
297
900
1.00000000000000e-07
2.30000000000000e-05
0
0
-67.7255288527780
4.73492579359968
128.440540043755
1.00000000000000e-05
1.06344744523320
0.808150229805543
0.159592408303701
0.164665559336556
0.999831579130400
0.0344884122835283
0.965377143315037
0.945521778718382
7.35142301953809e-05
0.00494596246784951
0.966585021372352
0.133257801390668
0.106255767286513
0.760144464209342
0
0
1
0
7.69000000000000
38
297
900
1.00000000000000e-07
2.30000000000000e-05
0
0
-67.7255288527780
4.73492579359968
128.440540043755
1.00000000000000e-05
1.06344744523320
0.808150229805543
0.159592408303701
0.164665559336556
0.999831579130400
0.0344884122835283
0.965377143315037
0.945521778718382
7.35142301953809e-05
0.00494596246784951
0.966585021372352
0.133257801390668
0.106255767286513
0.760144464209342
0
0
1
0
7.69000000000000
38
297
900
1.00000000000000e-07
2.30000000000000e-05
0
0
-67.7255288527780
4.73492579359968
128.440540043755
1.00000000000000e-05
1.06344744523320
0.808150229805543
0.159592408303701
0.164665559336556
0.999831579130400
0.0344884122835283
0.965377143315037
0.945521778718382
7.35142301953809e-05
0.00494596246784951
0.966585021372352
0.133257801390668
0.106255767286513
0.760144464209342
0
0
1
0
7.69000000000000
38
297
900
1.00000000000000e-07
2.30000000000000e-05
0
0
-67.7255288527780
4.73492579359968
128.440540043755
1.00000000000000e-05
1.06344744523320
0.808150229805543
0.159592408303701
0.164665559336556
0.999831579130400
0.0344884122835283
0.965377143315037
0.945521778718382
7.35142301953809e-05
0.00494596246784951
0.966585021372352
0.133257801390668
0.106255767286513
0.760144464209342
0
0
1
0
7.69000000000000
38
297
900
1.00000000000000e-07
2.30000000000000e-05
0
0
-67.7255288527780
4.73492579359968
128.440540043755
1.00000000000000e-05
1.06344744523320
0.808150229805543
0.159592408303701
0.164665559336556
0.999831579130400
0.0344884122835283
0.965377143315037
0.945521778718382
7.35142301953809e-05
0.00494596246784951
0.966585021372352
0.133257801390668
0.106255767286513
0.760144464209342
0
0
1
0
7.69000000000000
38
297
900
1.00000000000000e-07
2.30000000000000e-05
0
0
-67.7255288527780
4.73492579359968
128.440540043755
1.00000000000000e-05
1.06344744523320
0.808150229805543
0.159592408303701
0.164665559336556
0.999831579130400
0.0344884122835283
0.965377143315037
0.945521778718382
7.35142301953809e-05
0.00494596246784951
0.966585021372352
0.133257801390668
0.106255767286513
0.760144464209342
0
0
1
0
7.69000000000000
38
297
900
1.00000000000000e-07
2.30000000000000e-05
0
0
-67.7255288527780
4.73492579359968
128.440540043755
1.00000000000000e-05
1.06344744523320
0.808150229805543
0.159592408303701
0.164665559336556
0.999831579130400
0.0344884122835283
0.965377143315037
0.945521778718382
7.35142301953809e-05
0.00494596246784951
0.966585021372352
0.133257801390668
0.106255767286513
0.760144464209342
0
0
1
0
7.69000000000000
38
297
900
1.00000000000000e-07
2.30000000000000e-05
0
0
-67.7255288527780
4.73492579359968
128.440540043755
1.00000000000000e-05
1.06344744523320
0.808150229805543
0.159592408303701
0.164665559336556
0.999831579130400
0.0344884122835283
0.965377143315037
0.945521778718382
7.35142301953809e-05
0.00494596246784951
0.966585021372352
0.133257801390668
0.106255767286513
0.760144464209342
0
0
1
0
7.69000000000000
38
297
900
1.00000000000000e-07
2.30000000000000e-05
0
0
-67.7255288527780
4.73492579359968
128.440540043755
1.00000000000000e-05
1.06344744523320
0.808150229805543
0.159592408303701
0.164665559336556
0.999831579130400
0.0344884122835283
0.965377143315037
0.945521778718382
7.35142301953809e-05
0.00494596246784951
0.966585021372352
0.133257801390668
0.106255767286513
0.760144464209342
0
0
1
0
7.69000000000000
38
297
900
1.00000000000000e-07
2.30000000000000e-05
0
0
-67.7255288527780
4.73492579359968
128.440540043755
1.00000000000000e-05
1.06344744523320
0.808150229805543
0.159592408303701
0.164665559336556
0.999831579130400
0.0344884122835283
0.965377143315037
0.945521778718382
7.35142301953809e-05
0.00494596246784951
0.966585021372352
0.133257801390668
0.106255767286513
0.760144464209342
0
0
1
0
7.69000000000000
38
297
900
1.00000000000000e-07
2.30000000000000e-05
0
0
-67.7255288527780
4.73492579359968
128.440540043755
1.00000000000000e-05
1.06344744523320
0.808150229805543
0.159592408303701
0.164665559336556
0.999831579130400
0.0344884122835283
0.965377143315037
0.945521778718382
7.35142301953809e-05
0.00494596246784951
0.966585021372352
0.133257801390668
0.106255767286513
0.760144464209342
0
0
1
0
7.69000000000000
38
297
900
1.00000000000000e-07
2.30000000000000e-05
0
0
-67.7255288527780
4.73492579359968
128.440540043755
1.00000000000000e-05
1.06344744523320
0.808150229805543
0.159592408303701
0.164665559336556
0.999831579130400
0.0344884122835283
0.965377143315037
0.945521778718382
7.35142301953809e-05
0.00494596246784951
0.966585021372352
0.133257801390668
0.106255767286513
0.760144464209342
0
0
1
0
7.69000000000000
38
297
900
1.00000000000000e-07
2.30000000000000e-05
0
0
-67.7255288527780
4.73492579359968
128.440540043755
1.00000000000000e-05
1.06344744523320
0.808150229805543
0.159592408303701
0.164665559336556
0.999831579130400
0.0344884122835283
0.965377143315037
0.945521778718382
7.35142301953809e-05
0.00494596246784951
0.966585021372352
0.133257801390668
0.106255767286513
0.760144464209342
0
0
1
0
7.69000000000000
38
297
900
1.00000000000000e-07
2.30000000000000e-05
0
0
-67.7255288527780
4.73492579359968
128.440540043755
1.00000000000000e-05
1.06344744523320
0.808150229805543
0.159592408303701
0.164665559336556
0.999831579130400
0.0344884122835283
0.965377143315037
0.945521778718382
7.35142301953809e-05
0.00494596246784951
0.966585021372352
0.133257801390668
0.106255767286513
0.760144464209342
0
0
1
0
7.69000000000000
38
297
900
1.00000000000000e-07
2.30000000000000e-05
0
0
-67.7255288527780
4.73492579359968
128.440540043755
1.00000000000000e-05
1.06344744523320
0.808150229805543
0.159592408303701
0.164665559336556
0.999831579130400
0.0344884122835283
0.965377143315037
0.945521778718382
7.35142301953809e-05
0.00494596246784951
0.966585021372352
0.133257801390668
0.106255767286513
0.760144464209342
0
0
1
0
7.69000000000000
38
297
900
1.00000000000000e-07
2.30000000000000e-05
0
0
-67.7255288527780
4.73492579359968
128.440540043755
1.00000000000000e-05
1.06344744523320
0.808150229805543
0.159592408303701
0.164665559336556
0.999831579130400
0.0344884122835283
0.965377143315037
0.945521778718382
7.35142301953809e-05
0.00494596246784951
0.966585021372352
0.133257801390668
0.106255767286513
0.760144464209342
0
0
1
0
7.69000000000000
38
297
900
1.00000000000000e-07
2.30000000000000e-05
0
0
-67.7255288527780
4.73492579359968
128.440540043755
1.00000000000000e-05
1.06344744523320
0.808150229805543
0.159592408303701
0.164665559336556
0.999831579130400
0.0344884122835283
0.965377143315037
0.945521778718382
7.35142301953809e-05
0.00494596246784951
0.966585021372352
0.133257801390668
0.106255767286513
0.760144464209342
0
0
1
0
7.69000000000000
38
297
900
1.00000000000000e-07
2.30000000000000e-05
0
0
-67.7255288527780
4.73492579359968
128.440540043755
1.00000000000000e-05
1.06344744523320
0.808150229805543
0.159592408303701
0.164665559336556
0.999831579130400
0.0344884122835283
0.965377143315037
0.945521778718382
7.35142301953809e-05
0.00494596246784951
0.966585021372352
0.133257801390668
0.106255767286513
0.760144464209342
0
0
1
0
7.69000000000000
38
297
900
1.00000000000000e-07
2.30000000000000e-05
0
0
-67.7255288527780
4.73492579359968
128.440540043755
1.00000000000000e-05
1.06344744523320
0.808150229805543
0.159592408303701
0.164665559336556
0.999831579130400
0.0344884122835283
0.965377143315037
0.945521778718382
7.35142301953809e-05
0.00494596246784951
0.966585021372352
0.133257801390668
0.106255767286513
0.760144464209342
0
0
1
0
7.69000000000000
38
297
900
1.00000000000000e-07
2.30000000000000e-05
0
0
-67.7255288527780
4.73492579359968
128.440540043755
1.00000000000000e-05
1.06344744523320
0.808150229805543
0.159592408303701
0.164665559336556
0.999831579130400
0.0344884122835283
0.965377143315037
0.945521778718382
7.35142301953809e-05
0.00494596246784951
0.966585021372352
0.133257801390668
0.106255767286513
0.760144464209342
0
0
1
0
7.69000000000000
38
297
900
1.00000000000000e-07
2.30000000000000e-05
0
0
-67.7255288527780
4.73492579359968
128.440540043755
1.00000000000000e-05
1.06344744523320
0.808150229805543
0.159592408303701
0.164665559336556
0.999831579130400
0.0344884122835283
0.965377143315037
0.945521778718382
7.35142301953809e-05
0.00494596246784951
0.966585021372352
0.133257801390668
0.106255767286513
0.760144464209342
0
0
1
0
7.69000000000000
38
297
900
1.00000000000000e-07
2.30000000000000e-05
0
0
-67.7255288527780
4.73492579359968
128.440540043755
1.00000000000000e-05
1.06344744523320
0.808150229805543
0.159592408303701
0.164665559336556
0.999831579130400
0.0344884122835283
0.965377143315037
0.945521778718382
7.35142301953809e-05
0.00494596246784951
0.966585021372352
0.133257801390668
0.106255767286513
0.760144464209342
0
0
1
0
7.69000000000000
38
297
900
1.00000000000000e-07
2.30000000000000e-05
0
0
-67.7255288527780
4.73492579359968
128.440540043755
1.00000000000000e-05
1.06344744523320
0.808150229805543
0.159592408303701
0.164665559336556
0.999831579130400
0.0344884122835283
0.965377143315037
0.945521778718382
7.35142301953809e-05
0.00494596246784951
0.966585021372352
0.133257801390668
0.106255767286513
0.760144464209342
0
0
1
0
7.69000000000000
38
297
900
1.00000000000000e-07
2.30000000000000e-05
0
0
-67.7255288527780
4.73492579359968
128.440540043755
1.00000000000000e-05
1.06344744523320
0.808150229805543
0.159592408303701
0.164665559336556
0.999831579130400
0.0344884122835283
0.965377143315037
0.945521778718382
7.35142301953809e-05
0.00494596246784951
0.966585021372352
0.133257801390668
0.106255767286513
0.760144464209342
0
0
1
0
7.69000000000000
38
297
900
1.00000000000000e-07
2.30000000000000e-05
0
0
-67.7255288527780
4.73492579359968
128.440540043755
1.00000000000000e-05
1.06344744523320
0.808150229805543
0.159592408303701
0.164665559336556
0.999831579130400
0.0344884122835283
0.965377143315037
0.945521778718382
7.35142301953809e-05
0.00494596246784951
0.966585021372352
0.133257801390668
0.106255767286513
0.760144464209342
0
0
1
0
7.69000000000000
38
297
900
1.00000000000000e-07
2.30000000000000e-05
0
0
-67.7255288527780
4.73492579359968
128.440540043755
1.00000000000000e-05
1.06344744523320
0.808150229805543
0.159592408303701
0.164665559336556
0.999831579130400
0.0344884122835283
0.965377143315037
0.945521778718382
7.35142301953809e-05
0.00494596246784951
0.966585021372352
0.133257801390668
0.106255767286513
0.760144464209342
0
0
1
0
7.69000000000000
38
297
900
1.00000000000000e-07
2.30000000000000e-05
0
0
-67.7255288527780
4.73492579359968
128.440540043755
1.00000000000000e-05
1.06344744523320
0.808150229805543
0.159592408303701
0.164665559336556
0.999831579130400
0.0344884122835283
0.965377143315037
0.945521778718382
7.35142301953809e-05
0.00494596246784951
0.966585021372352
0.133257801390668
0.106255767286513
0.760144464209342
0
0
1
0
7.69000000000000
38
297
900
1.00000000000000e-07
2.30000000000000e-05
0
0
-67.7255288527780
4.73492579359968
128.440540043755
1.00000000000000e-05
1.06344744523320
0.808150229805543
0.159592408303701
0.164665559336556
0.999831579130400
0.0344884122835283
0.965377143315037
0.945521778718382
7.35142301953809e-05
0.00494596246784951
0.966585021372352
0.133257801390668
0.106255767286513
0.760144464209342
0
0
1
0
7.69000000000000
38
297
900
1.00000000000000e-07
2.30000000000000e-05
0
0
-67.7255288527780
4.73492579359968
128.440540043755
1.00000000000000e-05
1.06344744523320
0.808150229805543
0.159592408303701
0.164665559336556
0.999831579130400
0.0344884122835283
0.965377143315037
0.945521778718382
7.35142301953809e-05
0.00494596246784951
0.966585021372352
0.133257801390668
0.106255767286513
0.760144464209342
0
0
1
0
7.69000000000000
38
297
900
1.00000000000000e-07
2.30000000000000e-05
0
0
-67.7255288527780
4.73492579359968
128.440540043755
1.00000000000000e-05
1.06344744523320
0.808150229805543
0.159592408303701
0.164665559336556
0.999831579130400
0.0344884122835283
0.965377143315037
0.945521778718382
7.35142301953809e-05
0.00494596246784951
0.966585021372352
0.133257801390668
0.106255767286513
0.760144464209342
0
0
1
0
7.69000000000000
38
297
900
1.00000000000000e-07
2.30000000000000e-05
0
0
-67.7255288527780
4.73492579359968
128.440540043755
1.00000000000000e-05
1.06344744523320
0.808150229805543
0.159592408303701
0.164665559336556
0.999831579130400
0.0344884122835283
0.965377143315037
0.945521778718382
7.35142301953809e-05
0.00494596246784951
0.966585021372352
0.133257801390668
0.106255767286513
0.760144464209342
0
0
1
0
7.69000000000000
38
297
900
1.00000000000000e-07
2.30000000000000e-05
0
0
-67.7255288527780
4.73492579359968
128.440540043755
1.00000000000000e-05
1.06344744523320
0.808150229805543
0.159592408303701
0.164665559336556
0.999831579130400
0.0344884122835283
0.965377143315037
0.945521778718382
7.35142301953809e-05
0.00494596246784951
0.966585021372352
0.133257801390668
0.106255767286513
0.760144464209342
0
0
1
0
7.69000000000000
38
297
900
1.00000000000000e-07
2.30000000000000e-05
0
0
-67.7255288527780
4.73492579359968
128.440540043755
1.00000000000000e-05
1.06344744523320
0.808150229805543
0.159592408303701
0.164665559336556
0.999831579130400
0.0344884122835283
0.965377143315037
0.945521778718382
7.35142301953809e-05
0.00494596246784951
0.966585021372352
0.133257801390668
0.106255767286513
0.760144464209342
0
0
1
0
7.69000000000000
38
297
900
1.00000000000000e-07
2.30000000000000e-05
0
0
-67.7255288527780
4.73492579359968
128.440540043755
1.00000000000000e-05
1.06344744523320
0.808150229805543
0.159592408303701
0.164665559336556
0.999831579130400
0.0344884122835283
0.965377143315037
0.945521778718382
7.35142301953809e-05
0.00494596246784951
0.966585021372352
0.133257801390668
0.106255767286513
0.760144464209342
0
0
1
0
7.69000000000000
38
297
900
1.00000000000000e-07
2.30000000000000e-05
0
0
-67.7255288527780
4.73492579359968
128.440540043755
1.00000000000000e-05
1.06344744523320
0.808150229805543
0.159592408303701
0.164665559336556
0.999831579130400
0.0344884122835283
0.965377143315037
0.945521778718382
7.35142301953809e-05
0.00494596246784951
0.966585021372352
0.133257801390668
0.106255767286513
0.760144464209342
0
0
1
0
7.69000000000000
38
297
900
1.00000000000000e-07
2.30000000000000e-05
0
0
-67.7255288527780
4.73492579359968
128.440540043755
1.00000000000000e-05
1.06344744523320
0.808150229805543
0.159592408303701
0.164665559336556
0.999831579130400
0.0344884122835283
0.965377143315037
0.945521778718382
7.35142301953809e-05
0.00494596246784951
0.966585021372352
0.133257801390668
0.106255767286513
0.760144464209342
0
0
1
0
7.69000000000000
38
297
900
1.00000000000000e-07
2.30000000000000e-05
0
0
-67.7255288527780
4.73492579359968
128.440540043755
1.00000000000000e-05
1.06344744523320
0.808150229805543
0.159592408303701
0.164665559336556
0.999831579130400
0.0344884122835283
0.965377143315037
0.945521778718382
7.35142301953809e-05
0.00494596246784951
0.966585021372352
0.133257801390668
0.106255767286513
0.760144464209342
0
0
1
0
7.69000000000000
38
297
900
1.00000000000000e-07
2.30000000000000e-05
0
0
-67.7255288527780
4.73492579359968
128.440540043755
1.00000000000000e-05
1.06344744523320
0.808150229805543
0.159592408303701
0.164665559336556
0.999831579130400
0.0344884122835283
0.965377143315037
0.945521778718382
7.35142301953809e-05
0.00494596246784951
0.966585021372352
0.133257801390668
0.106255767286513
0.760144464209342
0
0
1
0
7.69000000000000
38
297
900
1.00000000000000e-07
2.30000000000000e-05
0
0
-67.7255288527780
4.73492579359968
128.440540043755
1.00000000000000e-05
1.06344744523320
0.808150229805543
0.159592408303701
0.164665559336556
0.999831579130400
0.0344884122835283
0.965377143315037
0.945521778718382
7.35142301953809e-05
0.00494596246784951
0.966585021372352
0.133257801390668
0.106255767286513
0.760144464209342
0
0
1
0
7.69000000000000
38
297
900
1.00000000000000e-07
2.30000000000000e-05
0
0
-67.7255288527780
4.73492579359968
128.440540043755
1.00000000000000e-05
1.06344744523320
0.808150229805543
0.159592408303701
0.164665559336556
0.999831579130400
0.0344884122835283
0.965377143315037
0.945521778718382
7.35142301953809e-05
0.00494596246784951
0.966585021372352
0.133257801390668
0.106255767286513
0.760144464209342
0
0
1
0
7.69000000000000
38
297
900
1.00000000000000e-07
2.30000000000000e-05
0
0
-67.7255288527780
4.73492579359968
128.440540043755
1.00000000000000e-05
1.06344744523320
0.808150229805543
0.159592408303701
0.164665559336556
0.999831579130400
0.0344884122835283
0.965377143315037
0.945521778718382
7.35142301953809e-05
0.00494596246784951
0.966585021372352
0.133257801390668
0.106255767286513
0.760144464209342
0
0
1
0
7.69000000000000
38
297
900
1.00000000000000e-07
2.30000000000000e-05
0
0
-67.7255288527780
4.73492579359968
128.440540043755
1.00000000000000e-05
1.06344744523320
0.808150229805543
0.159592408303701
0.164665559336556
0.999831579130400
0.0344884122835283
0.965377143315037
0.945521778718382
7.35142301953809e-05
0.00494596246784951
0.966585021372352
0.133257801390668
0.106255767286513
0.760144464209342
0
0
1
0
7.69000000000000
38
297
900
1.00000000000000e-07
2.30000000000000e-05
0
0
-67.7255288527780
4.73492579359968
128.440540043755
1.00000000000000e-05
1.06344744523320
0.808150229805543
0.159592408303701
0.164665559336556
0.999831579130400
0.0344884122835283
0.965377143315037
0.945521778718382
7.35142301953809e-05
0.00494596246784951
0.966585021372352
0.133257801390668
0.106255767286513
0.760144464209342
0
0
1
0
7.69000000000000
38
297
900
1.00000000000000e-07
2.30000000000000e-05
0
0
-67.7255288527780
4.73492579359968
128.440540043755
1.00000000000000e-05
1.06344744523320
0.808150229805543
0.159592408303701
0.164665559336556
0.999831579130400
0.0344884122835283
0.965377143315037
0.945521778718382
7.35142301953809e-05
0.00494596246784951
0.966585021372352
0.133257801390668
0.106255767286513
0.760144464209342
0
0
1
0
7.69000000000000
38
297
900
1.00000000000000e-07
2.30000000000000e-05
0
0
-67.7255288527780
4.73492579359968
128.440540043755
1.00000000000000e-05
1.06344744523320
0.808150229805543
0.159592408303701
0.164665559336556
0.999831579130400
0.0344884122835283
0.965377143315037
0.945521778718382
7.35142301953809e-05
0.00494596246784951
0.966585021372352
0.133257801390668
0.106255767286513
0.760144464209342
0
0
1
0
7.69000000000000
38
297
900
1.00000000000000e-07
2.30000000000000e-05
0
0
-67.7255288527780
4.73492579359968
128.440540043755
1.00000000000000e-05
1.06344744523320
0.808150229805543
0.159592408303701
0.164665559336556
0.999831579130400
0.0344884122835283
0.965377143315037
0.945521778718382
7.35142301953809e-05
0.00494596246784951
0.966585021372352
0.133257801390668
0.106255767286513
0.760144464209342
0
0
1
0
7.69000000000000
38
297
900
1.00000000000000e-07
2.30000000000000e-05
0
0
-67.7255288527780
4.73492579359968
128.440540043755
1.00000000000000e-05
1.06344744523320
0.808150229805543
0.159592408303701
0.164665559336556
0.999831579130400
0.0344884122835283
0.965377143315037
0.945521778718382
7.35142301953809e-05
0.00494596246784951
0.966585021372352
0.133257801390668
0.106255767286513
0.760144464209342
0
0
1
0
7.69000000000000
38
297
900
1.00000000000000e-07
2.30000000000000e-05
0
0
-67.7255288527780
4.73492579359968
128.440540043755
1.00000000000000e-05
1.06344744523320
0.808150229805543
0.159592408303701
0.164665559336556
0.999831579130400
0.0344884122835283
0.965377143315037
0.945521778718382
7.35142301953809e-05
0.00494596246784951
0.966585021372352
0.133257801390668
0.106255767286513
0.760144464209342
0
0
1
0
7.69000000000000
38
297
900
1.00000000000000e-07
2.30000000000000e-05
0
0
-67.7255288527780
4.73492579359968
128.440540043755
1.00000000000000e-05
1.06344744523320
0.808150229805543
0.159592408303701
0.164665559336556
0.999831579130400
0.0344884122835283
0.965377143315037
0.945521778718382
7.35142301953809e-05
0.00494596246784951
0.966585021372352
0.133257801390668
0.106255767286513
0.760144464209342
0
0
1
0
7.69000000000000
38
297
900
1.00000000000000e-07
2.30000000000000e-05
0
0
-67.7255288527780
4.73492579359968
128.440540043755
1.00000000000000e-05
1.06344744523320
0.808150229805543
0.159592408303701
0.164665559336556
0.999831579130400
0.0344884122835283
0.965377143315037
0.945521778718382
7.35142301953809e-05
0.00494596246784951
0.966585021372352
0.133257801390668
0.106255767286513
0.760144464209342
0
0
1
0
7.69000000000000
38
297
900
1.00000000000000e-07
2.30000000000000e-05
0
0
-67.7255288527780
4.73492579359968
128.440540043755
1.00000000000000e-05
1.06344744523320
0.808150229805543
0.159592408303701
0.164665559336556
0.999831579130400
0.0344884122835283
0.965377143315037
0.945521778718382
7.35142301953809e-05
0.00494596246784951
0.966585021372352
0.133257801390668
0.106255767286513
0.760144464209342
0
0
1
0
7.69000000000000
38
297
900
1.00000000000000e-07
2.30000000000000e-05
0
0
-67.7255288527780
4.73492579359968
128.440540043755
1.00000000000000e-05
1.06344744523320
0.808150229805543
0.159592408303701
0.164665559336556
0.999831579130400
0.0344884122835283
0.965377143315037
0.945521778718382
7.35142301953809e-05
0.00494596246784951
0.966585021372352
0.133257801390668
0.106255767286513
0.760144464209342
0
0
1
0
7.69000000000000
38
297
900
1.00000000000000e-07
2.30000000000000e-05
0
0
-67.7255288527780
4.73492579359968
128.440540043755
1.00000000000000e-05
1.06344744523320
0.808150229805543
0.159592408303701
0.164665559336556
0.999831579130400
0.0344884122835283
0.965377143315037
0.945521778718382
7.35142301953809e-05
0.00494596246784951
0.966585021372352
0.133257801390668
0.106255767286513
0.760144464209342
0
0
1
0
7.69000000000000
38
297
900
1.00000000000000e-07
2.30000000000000e-05
0
0
-67.7255288527780
4.73492579359968
128.440540043755
1.00000000000000e-05
1.06344744523320
0.808150229805543
0.159592408303701
0.164665559336556
0.999831579130400
0.0344884122835283
0.965377143315037
0.945521778718382
7.35142301953809e-05
0.00494596246784951
0.966585021372352
0.133257801390668
0.106255767286513
0.760144464209342
0
0
1
0
7.69000000000000
38
297
900
1.00000000000000e-07
2.30000000000000e-05
0
0
-67.7255288527780
4.73492579359968
128.440540043755
1.00000000000000e-05
1.06344744523320
0.808150229805543
0.159592408303701
0.164665559336556
0.999831579130400
0.0344884122835283
0.965377143315037
0.945521778718382
7.35142301953809e-05
0.00494596246784951
0.966585021372352
0.133257801390668
0.106255767286513
0.760144464209342
0
0
1
0
7.69000000000000
38
297
900
1.00000000000000e-07
2.30000000000000e-05
0
0
-67.7255288527780
4.73492579359968
128.440540043755
1.00000000000000e-05
1.06344744523320
0.808150229805543
0.159592408303701
0.164665559336556
0.999831579130400
0.0344884122835283
0.965377143315037
0.945521778718382
7.35142301953809e-05
0.00494596246784951
0.966585021372352
0.133257801390668
0.106255767286513
0.760144464209342
0
0
1
0
7.69000000000000
38
297
900
1.00000000000000e-07
2.30000000000000e-05
0
0
-67.7255288527780
4.73492579359968
128.440540043755
1.00000000000000e-05
1.06344744523320
0.808150229805543
0.159592408303701
0.164665559336556
0.999831579130400
0.0344884122835283
0.965377143315037
0.945521778718382
7.35142301953809e-05
0.00494596246784951
0.966585021372352
0.133257801390668
0.106255767286513
0.760144464209342
0
0
1
0
7.69000000000000
38
297
900
1.00000000000000e-07
2.30000000000000e-05
0
0
-67.7255288527780
4.73492579359968
128.440540043755
1.00000000000000e-05
1.06344744523320
0.808150229805543
0.159592408303701
0.164665559336556
0.999831579130400
0.0344884122835283
0.965377143315037
0.945521778718382
7.35142301953809e-05
0.00494596246784951
0.966585021372352
0.133257801390668
0.106255767286513
0.760144464209342
0
0
1
0
7.69000000000000
38
297
900
1.00000000000000e-07
2.30000000000000e-05
0
0
-67.7255288527780
4.73492579359968
128.440540043755
1.00000000000000e-05
1.06344744523320
0.808150229805543
0.159592408303701
0.164665559336556
0.999831579130400
0.0344884122835283
0.965377143315037
0.945521778718382
7.35142301953809e-05
0.00494596246784951
0.966585021372352
0.133257801390668
0.106255767286513
0.760144464209342
0
0
1
0
7.69000000000000
38
297
900
1.00000000000000e-07
2.30000000000000e-05
0
0
-67.7255288527780
4.73492579359968
128.440540043755
1.00000000000000e-05
1.06344744523320
0.808150229805543
0.159592408303701
0.164665559336556
0.999831579130400
0.0344884122835283
0.965377143315037
0.945521778718382
7.35142301953809e-05
0.00494596246784951
0.966585021372352
0.133257801390668
0.106255767286513
0.760144464209342
0
0
1
0
7.69000000000000
38
297
900
1.00000000000000e-07
2.30000000000000e-05
0
0
-67.7255288527780
4.73492579359968
128.440540043755
1.00000000000000e-05
1.06344744523320
0.808150229805543
0.159592408303701
0.164665559336556
0.999831579130400
0.0344884122835283
0.965377143315037
0.945521778718382
7.35142301953809e-05
0.00494596246784951
0.966585021372352
0.133257801390668
0.106255767286513
0.760144464209342
0
0
1
0
7.69000000000000
38
297
900
1.00000000000000e-07
2.30000000000000e-05
0
0
-67.7255288527780
4.73492579359968
128.440540043755
1.00000000000000e-05
1.06344744523320
0.808150229805543
0.159592408303701
0.164665559336556
0.999831579130400
0.0344884122835283
0.965377143315037
0.945521778718382
7.35142301953809e-05
0.00494596246784951
0.966585021372352
0.133257801390668
0.106255767286513
0.760144464209342
0
0
1
0
7.69000000000000
38
297
900
1.00000000000000e-07
2.30000000000000e-05
0
0
-67.7255288527780
4.73492579359968
128.440540043755
1.00000000000000e-05
1.06344744523320
0.808150229805543
0.159592408303701
0.164665559336556
0.999831579130400
0.0344884122835283
0.965377143315037
0.945521778718382
7.35142301953809e-05
0.00494596246784951
0.966585021372352
0.133257801390668
0.106255767286513
0.760144464209342
0
0
1
0
7.69000000000000
38
297
900
1.00000000000000e-07
2.30000000000000e-05
0
0
-67.7255288527780
4.73492579359968
128.440540043755
1.00000000000000e-05
1.06344744523320
0.808150229805543
0.159592408303701
0.164665559336556
0.999831579130400
0.0344884122835283
0.965377143315037
0.945521778718382
7.35142301953809e-05
0.00494596246784951
0.966585021372352
0.133257801390668
0.106255767286513
0.760144464209342
0
0
1
0
7.69000000000000
38
297
900
1.00000000000000e-07
2.30000000000000e-05
0
0
-67.7255288527780
4.73492579359968
128.440540043755
1.00000000000000e-05
1.06344744523320
0.808150229805543
0.159592408303701
0.164665559336556
0.999831579130400
0.0344884122835283
0.965377143315037
0.945521778718382
7.35142301953809e-05
0.00494596246784951
0.966585021372352
0.133257801390668
0.106255767286513
0.760144464209342
0
0
1
0
7.69000000000000
38
297
900
1.00000000000000e-07
2.30000000000000e-05
0
0
-67.7255288527780
4.73492579359968
128.440540043755
1.00000000000000e-05
1.06344744523320
0.808150229805543
0.159592408303701
0.164665559336556
0.999831579130400
0.0344884122835283
0.965377143315037
0.945521778718382
7.35142301953809e-05
0.00494596246784951
0.966585021372352
0.133257801390668
0.106255767286513
0.760144464209342
0
0
1
0
7.69000000000000
38
297
900
1.00000000000000e-07
2.30000000000000e-05
0
0
-67.7255288527780
4.73492579359968
128.440540043755
1.00000000000000e-05
1.06344744523320
0.808150229805543
0.159592408303701
0.164665559336556
0.999831579130400
0.0344884122835283
0.965377143315037
0.945521778718382
7.35142301953809e-05
0.00494596246784951
0.966585021372352
0.133257801390668
0.106255767286513
0.760144464209342
0
0
1
0
7.69000000000000
38
297
900
1.00000000000000e-07
2.30000000000000e-05
0
0
-67.7255288527780
4.73492579359968
128.440540043755
1.00000000000000e-05
1.06344744523320
0.808150229805543
0.159592408303701
0.164665559336556
0.999831579130400
0.0344884122835283
0.965377143315037
0.945521778718382
7.35142301953809e-05
0.00494596246784951
0.966585021372352
0.133257801390668
0.106255767286513
0.760144464209342
0
0
1
0
7.69000000000000
38
297
900
1.00000000000000e-07
2.30000000000000e-05
0
0
-67.7255288527780
4.73492579359968
128.440540043755
1.00000000000000e-05
1.06344744523320
0.808150229805543
0.159592408303701
0.164665559336556
0.999831579130400
0.0344884122835283
0.965377143315037
0.945521778718382
7.35142301953809e-05
0.00494596246784951
0.966585021372352
0.133257801390668
0.106255767286513
0.760144464209342
0
0
1
0
7.69000000000000
38
297
900
1.00000000000000e-07
2.30000000000000e-05
0
0
-67.7255288527780
4.73492579359968
128.440540043755
1.00000000000000e-05
1.06344744523320
0.808150229805543
0.159592408303701
0.164665559336556
0.999831579130400
0.0344884122835283
0.965377143315037
0.945521778718382
7.35142301953809e-05
0.00494596246784951
0.966585021372352
0.133257801390668
0.106255767286513
0.760144464209342
0
0
1
0
7.69000000000000
38
297
900
1.00000000000000e-07
2.30000000000000e-05
0
0
-67.7255288527780
4.73492579359968
128.440540043755
1.00000000000000e-05
1.06344744523320
0.808150229805543
0.159592408303701
0.164665559336556
0.999831579130400
0.0344884122835283
0.965377143315037
0.945521778718382
7.35142301953809e-05
0.00494596246784951
0.966585021372352
0.133257801390668
0.106255767286513
0.760144464209342
0
0
1
0
7.69000000000000
38
297
900
1.00000000000000e-07
2.30000000000000e-05
0
0
-67.7255288527780
4.73492579359968
128.440540043755
1.00000000000000e-05
1.06344744523320
0.808150229805543
0.159592408303701
0.164665559336556
0.999831579130400
0.0344884122835283
0.965377143315037
0.945521778718382
7.35142301953809e-05
0.00494596246784951
0.966585021372352
0.133257801390668
0.106255767286513
0.760144464209342
0
0
1
0
7.69000000000000
38
297
900
1.00000000000000e-07
2.30000000000000e-05
0
0
-67.7255288527780
4.73492579359968
128.440540043755
1.00000000000000e-05
1.06344744523320
0.808150229805543
0.159592408303701
0.164665559336556
0.999831579130400
0.0344884122835283
0.965377143315037
0.945521778718382
7.35142301953809e-05
0.00494596246784951
0.966585021372352
0.133257801390668
0.106255767286513
0.760144464209342
0
0
1
0
7.69000000000000
38
297
900
1.00000000000000e-07
2.30000000000000e-05
0
0
-67.7255288527780
4.73492579359968
128.440540043755
1.00000000000000e-05
1.06344744523320
0.808150229805543
0.159592408303701
0.164665559336556
0.999831579130400
0.0344884122835283
0.965377143315037
0.945521778718382
7.35142301953809e-05
0.00494596246784951
0.966585021372352
0.133257801390668
0.106255767286513
0.760144464209342
0
0
1
0
7.69000000000000
38
297
900
1.00000000000000e-07
2.30000000000000e-05
0
0
-67.7255288527780
4.73492579359968
128.440540043755
1.00000000000000e-05
1.06344744523320
0.808150229805543
0.159592408303701
0.164665559336556
0.999831579130400
0.0344884122835283
0.965377143315037
0.945521778718382
7.35142301953809e-05
0.00494596246784951
0.966585021372352
0.133257801390668
0.106255767286513
0.760144464209342
0
0
1
0
7.69000000000000
38
297
900
1.00000000000000e-07
2.30000000000000e-05
0
0
-67.7255288527780
4.73492579359968
128.440540043755
1.00000000000000e-05
1.06344744523320
0.808150229805543
0.159592408303701
0.164665559336556
0.999831579130400
0.0344884122835283
0.965377143315037
0.945521778718382
7.35142301953809e-05
0.00494596246784951
0.966585021372352
0.133257801390668
0.106255767286513
0.760144464209342
0
0
1
0
7.69000000000000
38
297
900
1.00000000000000e-07
2.30000000000000e-05
0
0
-67.7255288527780
4.73492579359968
128.440540043755
1.00000000000000e-05
1.06344744523320
0.808150229805543
0.159592408303701
0.164665559336556
0.999831579130400
0.0344884122835283
0.965377143315037
0.945521778718382
7.35142301953809e-05
0.00494596246784951
0.966585021372352
0.133257801390668
0.106255767286513
0.760144464209342
0
0
1
0
7.69000000000000
38
297
900
1.00000000000000e-07
2.30000000000000e-05
0
0
-67.7255288527780
4.73492579359968
128.440540043755
1.00000000000000e-05
1.06344744523320
0.808150229805543
0.159592408303701
0.164665559336556
0.999831579130400
0.0344884122835283
0.965377143315037
0.945521778718382
7.35142301953809e-05
0.00494596246784951
0.966585021372352
0.133257801390668
0.106255767286513
0.760144464209342
0
0
1
0
7.69000000000000
38
297
900
1.00000000000000e-07
2.30000000000000e-05
0
0
-67.7255288527780
4.73492579359968
128.440540043755
1.00000000000000e-05
1.06344744523320
0.808150229805543
0.159592408303701
0.164665559336556
0.999831579130400
0.0344884122835283
0.965377143315037
0.945521778718382
7.35142301953809e-05
0.00494596246784951
0.966585021372352
0.133257801390668
0.106255767286513
0.760144464209342
0
0
1
0
7.69000000000000
38
297
900
1.00000000000000e-07
2.30000000000000e-05
0
0
-67.7255288527780
4.73492579359968
128.440540043755
1.00000000000000e-05
1.06344744523320
0.808150229805543
0.159592408303701
0.164665559336556
0.999831579130400
0.0344884122835283
0.965377143315037
0.945521778718382
7.35142301953809e-05
0.00494596246784951
0.966585021372352
0.133257801390668
0.106255767286513
0.760144464209342
0
0
1
0
7.69000000000000
38
297
900
1.00000000000000e-07
2.30000000000000e-05
0
0
-67.7255288527780
4.73492579359968
128.440540043755
1.00000000000000e-05
1.06344744523320
0.808150229805543
0.159592408303701
0.164665559336556
0.999831579130400
0.0344884122835283
0.965377143315037
0.945521778718382
7.35142301953809e-05
0.00494596246784951
0.966585021372352
0.133257801390668
0.106255767286513
0.760144464209342
0
0
1
0
7.69000000000000
38
297
900
1.00000000000000e-07
2.30000000000000e-05
0
0
-67.7255288527780
4.73492579359968
128.440540043755
1.00000000000000e-05
1.06344744523320
0.808150229805543
0.159592408303701
0.164665559336556
0.999831579130400
0.0344884122835283
0.965377143315037
0.945521778718382
7.35142301953809e-05
0.00494596246784951
0.966585021372352
0.133257801390668
0.106255767286513
0.760144464209342
0
0
1
0
7.69000000000000
38
297
900
1.00000000000000e-07
2.30000000000000e-05
0
0
-67.7255288527780
4.73492579359968
128.440540043755
1.00000000000000e-05
1.06344744523320
0.808150229805543
0.159592408303701
0.164665559336556
0.999831579130400
0.0344884122835283
0.965377143315037
0.945521778718382
7.35142301953809e-05
0.00494596246784951
0.966585021372352
0.133257801390668
0.106255767286513
0.760144464209342
0
0
1
0
7.69000000000000
38
297
900
1.00000000000000e-07
2.30000000000000e-05
0
0
-67.7255288527780
4.73492579359968
128.440540043755
1.00000000000000e-05
1.06344744523320
0.808150229805543
0.159592408303701
0.164665559336556
0.999831579130400
0.0344884122835283
0.965377143315037
0.945521778718382
7.35142301953809e-05
0.00494596246784951
0.966585021372352
0.133257801390668
0.106255767286513
0.760144464209342
0
0
1
0
7.69000000000000
38
297
900
1.00000000000000e-07
2.30000000000000e-05
0
0
-67.7255288527780
4.73492579359968
128.440540043755
1.00000000000000e-05
1.06344744523320
0.808150229805543
0.159592408303701
0.164665559336556
0.999831579130400
0.0344884122835283
0.965377143315037
0.945521778718382
7.35142301953809e-05
0.00494596246784951
0.966585021372352
0.133257801390668
0.106255767286513
0.760144464209342
0
0
1
0
7.69000000000000
38
297
900
1.00000000000000e-07
2.30000000000000e-05
0
0
-67.7255288527780
4.73492579359968
128.440540043755
1.00000000000000e-05
1.06344744523320
0.808150229805543
0.159592408303701
0.164665559336556
0.999831579130400
0.0344884122835283
0.965377143315037
0.945521778718382
7.35142301953809e-05
0.00494596246784951
0.966585021372352
0.133257801390668
0.106255767286513
0.760144464209342
0
0
1
0
7.69000000000000
38
297
900
1.00000000000000e-07
2.30000000000000e-05
0
0
-67.7255288527780
4.73492579359968
128.440540043755
1.00000000000000e-05
1.06344744523320
0.808150229805543
0.159592408303701
0.164665559336556
0.999831579130400
0.0344884122835283
0.965377143315037
0.945521778718382
7.35142301953809e-05
0.00494596246784951
0.966585021372352
0.133257801390668
0.106255767286513
0.760144464209342
0
0
1
0
7.69000000000000
38
297
900
1.00000000000000e-07
2.30000000000000e-05
0
0
-67.7255288527780
4.73492579359968
128.440540043755
1.00000000000000e-05
1.06344744523320
0.808150229805543
0.159592408303701
0.164665559336556
0.999831579130400
0.0344884122835283
0.965377143315037
0.945521778718382
7.35142301953809e-05
0.00494596246784951
0.966585021372352
0.133257801390668
0.106255767286513
0.760144464209342
0
0
1
0
7.69000000000000
38
297
900
1.00000000000000e-07
2.30000000000000e-05
0
0
-67.7255288527780
4.73492579359968
128.440540043755
1.00000000000000e-05
1.06344744523320
0.808150229805543
0.159592408303701
0.164665559336556
0.999831579130400
0.0344884122835283
0.965377143315037
0.945521778718382
7.35142301953809e-05
0.00494596246784951
0.966585021372352
0.133257801390668
0.106255767286513
0.760144464209342
0
0
1
0
7.69000000000000
38
297
900
1.00000000000000e-07
2.30000000000000e-05
0
0
-67.7255288527780
4.73492579359968
128.440540043755
1.00000000000000e-05
1.06344744523320
0.808150229805543
0.159592408303701
0.164665559336556
0.999831579130400
0.0344884122835283
0.965377143315037
0.945521778718382
7.35142301953809e-05
0.00494596246784951
0.966585021372352
0.133257801390668
0.106255767286513
0.760144464209342
0
0
1
0
7.69000000000000
38
297
900
1.00000000000000e-07
2.30000000000000e-05
0
0
-67.7255288527780
4.73492579359968
128.440540043755
1.00000000000000e-05
1.06344744523320
0.808150229805543
0.159592408303701
0.164665559336556
0.999831579130400
0.0344884122835283
0.965377143315037
0.945521778718382
7.35142301953809e-05
0.00494596246784951
0.966585021372352
0.133257801390668
0.106255767286513
0.760144464209342
0
0
1
0
7.69000000000000
38
297
900
1.00000000000000e-07
2.30000000000000e-05
0
0
-67.7255288527780
4.73492579359968
128.440540043755
1.00000000000000e-05
1.06344744523320
0.808150229805543
0.159592408303701
0.164665559336556
0.999831579130400
0.0344884122835283
0.965377143315037
0.945521778718382
7.35142301953809e-05
0.00494596246784951
0.966585021372352
0.133257801390668
0.106255767286513
0.760144464209342
0
0
1
0
7.69000000000000
38
297
900
1.00000000000000e-07
2.30000000000000e-05
0
0
-67.7255288527780
4.73492579359968
128.440540043755
1.00000000000000e-05
1.06344744523320
0.808150229805543
0.159592408303701
0.164665559336556
0.999831579130400
0.0344884122835283
0.965377143315037
0.945521778718382
7.35142301953809e-05
0.00494596246784951
0.966585021372352
0.133257801390668
0.106255767286513
0.760144464209342
0
0
1
0
7.69000000000000
38
297
900
1.00000000000000e-07
2.30000000000000e-05
0
0
-67.7255288527780
4.73492579359968
128.440540043755
1.00000000000000e-05
1.06344744523320
0.808150229805543
0.159592408303701
0.164665559336556
0.999831579130400
0.0344884122835283
0.965377143315037
0.945521778718382
7.35142301953809e-05
0.00494596246784951
0.966585021372352
0.133257801390668
0.106255767286513
0.760144464209342
0
0
1
0
7.69000000000000
38
297
900
1.00000000000000e-07
2.30000000000000e-05
0
0
-67.7255288527780
4.73492579359968
128.440540043755
1.00000000000000e-05
1.06344744523320
0.808150229805543
0.159592408303701
0.164665559336556
0.999831579130400
0.0344884122835283
0.965377143315037
0.945521778718382
7.35142301953809e-05
0.00494596246784951
0.966585021372352
0.133257801390668
0.106255767286513
0.760144464209342
0
0
1
0
7.69000000000000
38
297
900
1.00000000000000e-07
2.30000000000000e-05
0
0
-67.7255288527780
4.73492579359968
128.440540043755
1.00000000000000e-05
1.06344744523320
0.808150229805543
0.159592408303701
0.164665559336556
0.999831579130400
0.0344884122835283
0.965377143315037
0.945521778718382
7.35142301953809e-05
0.00494596246784951
0.966585021372352
0.133257801390668
0.106255767286513
0.760144464209342
0
0
1
0
7.69000000000000
38
297
900
1.00000000000000e-07
2.30000000000000e-05
0
0
-67.7255288527780
4.73492579359968
128.440540043755
1.00000000000000e-05
1.06344744523320
0.808150229805543
0.159592408303701
0.164665559336556
0.999831579130400
0.0344884122835283
0.965377143315037
0.945521778718382
7.35142301953809e-05
0.00494596246784951
0.966585021372352
0.133257801390668
0.106255767286513
0.760144464209342
0
0
1
0
7.69000000000000
38
297
900
1.00000000000000e-07
2.30000000000000e-05
0
0
-67.7255288527780
4.73492579359968
128.440540043755
1.00000000000000e-05
1.06344744523320
0.808150229805543
0.159592408303701
0.164665559336556
0.999831579130400
0.0344884122835283
0.965377143315037
0.945521778718382
7.35142301953809e-05
0.00494596246784951
0.966585021372352
0.133257801390668
0.106255767286513
0.760144464209342
0
0
1
0
7.69000000000000
38
297
900
1.00000000000000e-07
2.30000000000000e-05
0
0
-67.7255288527780
4.73492579359968
128.440540043755
1.00000000000000e-05
1.06344744523320
0.808150229805543
0.159592408303701
0.164665559336556
0.999831579130400
0.0344884122835283
0.965377143315037
0.945521778718382
7.35142301953809e-05
0.00494596246784951
0.966585021372352
0.133257801390668
0.106255767286513
0.760144464209342
0
0
1
0
7.69000000000000
38
297
900
1.00000000000000e-07
2.30000000000000e-05
0
0
-67.7255288527780
4.73492579359968
128.440540043755
1.00000000000000e-05
1.06344744523320
0.808150229805543
0.159592408303701
0.164665559336556
0.999831579130400
0.0344884122835283
0.965377143315037
0.945521778718382
7.35142301953809e-05
0.00494596246784951
0.966585021372352
0.133257801390668
0.106255767286513
0.760144464209342
0
0
1
0
7.69000000000000
38
297
900
1.00000000000000e-07
2.30000000000000e-05
0
0
-67.7255288527780
4.73492579359968
128.440540043755
1.00000000000000e-05
1.06344744523320
0.808150229805543
0.159592408303701
0.164665559336556
0.999831579130400
0.0344884122835283
0.965377143315037
0.945521778718382
7.35142301953809e-05
0.00494596246784951
0.966585021372352
0.133257801390668
0.106255767286513
0.760144464209342
0
0
1
0
7.69000000000000
38
297
900
1.00000000000000e-07
2.30000000000000e-05
0
0
-67.7255288527780
4.73492579359968
128.440540043755
1.00000000000000e-05
1.06344744523320
0.808150229805543
0.159592408303701
0.164665559336556
0.999831579130400
0.0344884122835283
0.965377143315037
0.945521778718382
7.35142301953809e-05
0.00494596246784951
0.966585021372352
0.133257801390668
0.106255767286513
0.760144464209342
0
0
1
0
7.69000000000000
38
297
900
1.00000000000000e-07
2.30000000000000e-05
0
0
-67.7255288527780
4.73492579359968
128.440540043755
1.00000000000000e-05
1.06344744523320
0.808150229805543
0.159592408303701
0.164665559336556
0.999831579130400
0.0344884122835283
0.965377143315037
0.945521778718382
7.35142301953809e-05
0.00494596246784951
0.966585021372352
0.133257801390668
0.106255767286513
0.760144464209342
0
0
1
0
7.69000000000000
38
297
900
1.00000000000000e-07
2.30000000000000e-05
0
0
-67.7255288527780
4.73492579359968
128.440540043755
1.00000000000000e-05
1.06344744523320
0.808150229805543
0.159592408303701
0.164665559336556
0.999831579130400
0.0344884122835283
0.965377143315037
0.945521778718382
7.35142301953809e-05
0.00494596246784951
0.966585021372352
0.133257801390668
0.106255767286513
0.760144464209342
0
0
1
0
7.69000000000000
38
297
900
1.00000000000000e-07
2.30000000000000e-05
0
0
-67.7255288527780
4.73492579359968
128.440540043755
1.00000000000000e-05
1.06344744523320
0.808150229805543
0.159592408303701
0.164665559336556
0.999831579130400
0.0344884122835283
0.965377143315037
0.945521778718382
7.35142301953809e-05
0.00494596246784951
0.966585021372352
0.133257801390668
0.106255767286513
0.760144464209342
0
0
1
0
7.69000000000000
38
297
900
1.00000000000000e-07
2.30000000000000e-05
0
0
-67.7255288527780
4.73492579359968
128.440540043755
1.00000000000000e-05
1.06344744523320
0.808150229805543
0.159592408303701
0.164665559336556
0.999831579130400
0.0344884122835283
0.965377143315037
0.945521778718382
7.35142301953809e-05
0.00494596246784951
0.966585021372352
0.133257801390668
0.106255767286513
0.760144464209342
0
0
1
0
7.69000000000000
38
297
900
1.00000000000000e-07
2.30000000000000e-05
0
0
-67.7255288527780
4.73492579359968
128.440540043755
1.00000000000000e-05
1.06344744523320
0.808150229805543
0.159592408303701
0.164665559336556
0.999831579130400
0.0344884122835283
0.965377143315037
0.945521778718382
7.35142301953809e-05
0.00494596246784951
0.966585021372352
0.133257801390668
0.106255767286513
0.760144464209342
0
0
1
0
7.69000000000000
38
297
900
1.00000000000000e-07
2.30000000000000e-05
0
0
-67.7255288527780
4.73492579359968
128.440540043755
1.00000000000000e-05
1.06344744523320
0.808150229805543
0.159592408303701
0.164665559336556
0.999831579130400
0.0344884122835283
0.965377143315037
0.945521778718382
7.35142301953809e-05
0.00494596246784951
0.966585021372352
0.133257801390668
0.106255767286513
0.760144464209342
0
0
1
0
7.69000000000000
38
297
900
1.00000000000000e-07
2.30000000000000e-05
0
0
-67.7255288527780
4.73492579359968
128.440540043755
1.00000000000000e-05
1.06344744523320
0.808150229805543
0.159592408303701
0.164665559336556
0.999831579130400
0.0344884122835283
0.965377143315037
0.945521778718382
7.35142301953809e-05
0.00494596246784951
0.966585021372352
0.133257801390668
0.106255767286513
0.760144464209342
0
0
1
0
7.69000000000000
38
297
900
1.00000000000000e-07
2.30000000000000e-05
0
0
-67.7255288527780
4.73492579359968
128.440540043755
1.00000000000000e-05
1.06344744523320
0.808150229805543
0.159592408303701
0.164665559336556
0.999831579130400
0.0344884122835283
0.965377143315037
0.945521778718382
7.35142301953809e-05
0.00494596246784951
0.966585021372352
0.133257801390668
0.106255767286513
0.760144464209342
0
0
1
0
7.69000000000000
38
297
900
1.00000000000000e-07
2.30000000000000e-05
0
0
-67.7255288527780
4.73492579359968
128.440540043755
1.00000000000000e-05
1.06344744523320
0.808150229805543
0.159592408303701
0.164665559336556
0.999831579130400
0.0344884122835283
0.965377143315037
0.945521778718382
7.35142301953809e-05
0.00494596246784951
0.966585021372352
0.133257801390668
0.106255767286513
0.760144464209342
0
0
1
0
7.69000000000000
38
297
900
1.00000000000000e-07
2.30000000000000e-05
0
0
-67.7255288527780
4.73492579359968
128.440540043755
1.00000000000000e-05
1.06344744523320
0.808150229805543
0.159592408303701
0.164665559336556
0.999831579130400
0.0344884122835283
0.965377143315037
0.945521778718382
7.35142301953809e-05
0.00494596246784951
0.966585021372352
0.133257801390668
0.106255767286513
0.760144464209342
0
0
1
0
7.69000000000000
38
297
900
1.00000000000000e-07
2.30000000000000e-05
0
0
-67.7255288527780
4.73492579359968
128.440540043755
1.00000000000000e-05
1.06344744523320
0.808150229805543
0.159592408303701
0.164665559336556
0.999831579130400
0.0344884122835283
0.965377143315037
0.945521778718382
7.35142301953809e-05
0.00494596246784951
0.966585021372352
0.133257801390668
0.106255767286513
0.760144464209342
0
0
1
0
7.69000000000000
38
297
900
1.00000000000000e-07
2.30000000000000e-05
0
0
-67.7255288527780
4.73492579359968
128.440540043755
1.00000000000000e-05
1.06344744523320
0.808150229805543
0.159592408303701
0.164665559336556
0.999831579130400
0.0344884122835283
0.965377143315037
0.945521778718382
7.35142301953809e-05
0.00494596246784951
0.966585021372352
0.133257801390668
0.106255767286513
0.760144464209342
0
0
1
0
7.69000000000000
38
297
900
1.00000000000000e-07
2.30000000000000e-05
0
0
-67.7255288527780
4.73492579359968
128.440540043755
1.00000000000000e-05
1.06344744523320
0.808150229805543
0.159592408303701
0.164665559336556
0.999831579130400
0.0344884122835283
0.965377143315037
0.945521778718382
7.35142301953809e-05
0.00494596246784951
0.966585021372352
0.133257801390668
0.106255767286513
0.760144464209342
0
0
1
0
7.69000000000000
38
297
900
1.00000000000000e-07
2.30000000000000e-05
0
0
-67.7255288527780
4.73492579359968
128.440540043755
1.00000000000000e-05
1.06344744523320
0.808150229805543
0.159592408303701
0.164665559336556
0.999831579130400
0.0344884122835283
0.965377143315037
0.945521778718382
7.35142301953809e-05
0.00494596246784951
0.966585021372352
0.133257801390668
0.106255767286513
0.760144464209342
0
0
1
0
7.69000000000000
38
297
900
1.00000000000000e-07
2.30000000000000e-05
0
0
-67.7255288527780
4.73492579359968
128.440540043755
1.00000000000000e-05
1.06344744523320
0.808150229805543
0.159592408303701
0.164665559336556
0.999831579130400
0.0344884122835283
0.965377143315037
0.945521778718382
7.35142301953809e-05
0.00494596246784951
0.966585021372352
0.133257801390668
0.106255767286513
0.760144464209342
0
0
1
0
7.69000000000000
38
297
900
1.00000000000000e-07
2.30000000000000e-05
0
0
-67.7255288527780
4.73492579359968
128.440540043755
1.00000000000000e-05
1.06344744523320
0.808150229805543
0.159592408303701
0.164665559336556
0.999831579130400
0.0344884122835283
0.965377143315037
0.945521778718382
7.35142301953809e-05
0.00494596246784951
0.966585021372352
0.133257801390668
0.106255767286513
0.760144464209342
0
0
1
0
7.69000000000000
38
297
900
1.00000000000000e-07
2.30000000000000e-05
0
0
-67.7255288527780
4.73492579359968
128.440540043755
1.00000000000000e-05
1.06344744523320
0.808150229805543
0.159592408303701
0.164665559336556
0.999831579130400
0.0344884122835283
0.965377143315037
0.945521778718382
7.35142301953809e-05
0.00494596246784951
0.966585021372352
0.133257801390668
0.106255767286513
0.760144464209342
0
0
1
0
7.69000000000000
38
297
900
1.00000000000000e-07
2.30000000000000e-05
0
0
-67.7255288527780
4.73492579359968
128.440540043755
1.00000000000000e-05
1.06344744523320
0.808150229805543
0.159592408303701
0.164665559336556
0.999831579130400
0.0344884122835283
0.965377143315037
0.945521778718382
7.35142301953809e-05
0.00494596246784951
0.966585021372352
0.133257801390668
0.106255767286513
0.760144464209342
0
0
1
0
7.69000000000000
38
297
900
1.00000000000000e-07
2.30000000000000e-05
0
0
-67.7255288527780
4.73492579359968
128.440540043755
1.00000000000000e-05
1.06344744523320
0.808150229805543
0.159592408303701
0.164665559336556
0.999831579130400
0.0344884122835283
0.965377143315037
0.945521778718382
7.35142301953809e-05
0.00494596246784951
0.966585021372352
0.133257801390668
0.106255767286513
0.760144464209342
0
0
1
0
7.69000000000000
38
297
900
1.00000000000000e-07
2.30000000000000e-05
0
0
-67.7255288527780
4.73492579359968
128.440540043755
1.00000000000000e-05
1.06344744523320
0.808150229805543
0.159592408303701
0.164665559336556
0.999831579130400
0.0344884122835283
0.965377143315037
0.945521778718382
7.35142301953809e-05
0.00494596246784951
0.966585021372352
0.133257801390668
0.106255767286513
0.760144464209342
0
0
1
0
7.69000000000000
38
297
900
1.00000000000000e-07
2.30000000000000e-05
0
0
-67.7255288527780
4.73492579359968
128.440540043755
1.00000000000000e-05
1.06344744523320
0.808150229805543
0.159592408303701
0.164665559336556
0.999831579130400
0.0344884122835283
0.965377143315037
0.945521778718382
7.35142301953809e-05
0.00494596246784951
0.966585021372352
0.133257801390668
0.106255767286513
0.760144464209342
0
0
1
0
7.69000000000000
38
297
900
1.00000000000000e-07
2.30000000000000e-05
0
0
-67.7255288527780
4.73492579359968
128.440540043755
1.00000000000000e-05
1.06344744523320
0.808150229805543
0.159592408303701
0.164665559336556
0.999831579130400
0.0344884122835283
0.965377143315037
0.945521778718382
7.35142301953809e-05
0.00494596246784951
0.966585021372352
0.133257801390668
0.106255767286513
0.760144464209342
0
0
1
0
7.69000000000000
38
297
900
1.00000000000000e-07
2.30000000000000e-05
0
0
-67.7255288527780
4.73492579359968
128.440540043755
1.00000000000000e-05
1.06344744523320
0.808150229805543
0.159592408303701
0.164665559336556
0.999831579130400
0.0344884122835283
0.965377143315037
0.945521778718382
7.35142301953809e-05
0.00494596246784951
0.966585021372352
0.133257801390668
0.106255767286513
0.760144464209342
0
0
1
0
7.69000000000000
38
297
900
1.00000000000000e-07
2.30000000000000e-05
0
0
-67.7255288527780
4.73492579359968
128.440540043755
1.00000000000000e-05
1.06344744523320
0.808150229805543
0.159592408303701
0.164665559336556
0.999831579130400
0.0344884122835283
0.965377143315037
0.945521778718382
7.35142301953809e-05
0.00494596246784951
0.966585021372352
0.133257801390668
0.106255767286513
0.760144464209342
0
0
1
0
7.69000000000000
38
297
900
1.00000000000000e-07
2.30000000000000e-05
0
0
-67.7255288527780
4.73492579359968
128.440540043755
1.00000000000000e-05
1.06344744523320
0.808150229805543
0.159592408303701
0.164665559336556
0.999831579130400
0.0344884122835283
0.965377143315037
0.945521778718382
7.35142301953809e-05
0.00494596246784951
0.966585021372352
0.133257801390668
0.106255767286513
0.760144464209342
0
0
1
0
7.69000000000000
38
297
900
1.00000000000000e-07
2.30000000000000e-05
0
0
-67.7255288527780
4.73492579359968
128.440540043755
1.00000000000000e-05
1.06344744523320
0.808150229805543
0.159592408303701
0.164665559336556
0.999831579130400
0.0344884122835283
0.965377143315037
0.945521778718382
7.35142301953809e-05
0.00494596246784951
0.966585021372352
0.133257801390668
0.106255767286513
0.760144464209342
0
0
1
0
7.69000000000000
38
297
900
1.00000000000000e-07
2.30000000000000e-05
0
0
-67.7255288527780
4.73492579359968
128.440540043755
1.00000000000000e-05
1.06344744523320
0.808150229805543
0.159592408303701
0.164665559336556
0.999831579130400
0.0344884122835283
0.965377143315037
0.945521778718382
7.35142301953809e-05
0.00494596246784951
0.966585021372352
0.133257801390668
0.106255767286513
0.760144464209342
0
0
1
0
7.69000000000000
38
297
900
1.00000000000000e-07
2.30000000000000e-05
0
0
-67.7255288527780
4.73492579359968
128.440540043755
1.00000000000000e-05
1.06344744523320
0.808150229805543
0.159592408303701
0.164665559336556
0.999831579130400
0.0344884122835283
0.965377143315037
0.945521778718382
7.35142301953809e-05
0.00494596246784951
0.966585021372352
0.133257801390668
0.106255767286513
0.760144464209342
0
0
1
0
7.69000000000000
38
297
900
1.00000000000000e-07
2.30000000000000e-05
0
0
-67.7255288527780
4.73492579359968
128.440540043755
1.00000000000000e-05
1.06344744523320
0.808150229805543
0.159592408303701
0.164665559336556
0.999831579130400
0.0344884122835283
0.965377143315037
0.945521778718382
7.35142301953809e-05
0.00494596246784951
0.966585021372352
0.133257801390668
0.106255767286513
0.760144464209342
0
0
1
0
7.69000000000000
38
297
900
1.00000000000000e-07
2.30000000000000e-05
0
0
-67.7255288527780
4.73492579359968
128.440540043755
1.00000000000000e-05
1.06344744523320
0.808150229805543
0.159592408303701
0.164665559336556
0.999831579130400
0.0344884122835283
0.965377143315037
0.945521778718382
7.35142301953809e-05
0.00494596246784951
0.966585021372352
0.133257801390668
0.106255767286513
0.760144464209342
0
0
1
0
7.69000000000000
38
297
900
1.00000000000000e-07
2.30000000000000e-05
0
0
-67.7255288527780
4.73492579359968
128.440540043755
1.00000000000000e-05
1.06344744523320
0.808150229805543
0.159592408303701
0.164665559336556
0.999831579130400
0.0344884122835283
0.965377143315037
0.945521778718382
7.35142301953809e-05
0.00494596246784951
0.966585021372352
0.133257801390668
0.106255767286513
0.760144464209342
0
0
1
0
7.69000000000000
38
297
900
1.00000000000000e-07
2.30000000000000e-05
0
0
-67.7255288527780
4.73492579359968
128.440540043755
1.00000000000000e-05
1.06344744523320
0.808150229805543
0.159592408303701
0.164665559336556
0.999831579130400
0.0344884122835283
0.965377143315037
0.945521778718382
7.35142301953809e-05
0.00494596246784951
0.966585021372352
0.133257801390668
0.106255767286513
0.760144464209342
0
0
1
0
7.69000000000000
38
297
900
1.00000000000000e-07
2.30000000000000e-05
0
0
-67.7255288527780
4.73492579359968
128.440540043755
1.00000000000000e-05
1.06344744523320
0.808150229805543
0.159592408303701
0.164665559336556
0.999831579130400
0.0344884122835283
0.965377143315037
0.945521778718382
7.35142301953809e-05
0.00494596246784951
0.966585021372352
0.133257801390668
0.106255767286513
0.760144464209342
0
0
1
0
7.69000000000000
38
297
900
1.00000000000000e-07
2.30000000000000e-05
0
0
-67.7255288527780
4.73492579359968
128.440540043755
1.00000000000000e-05
1.06344744523320
0.808150229805543
0.159592408303701
0.164665559336556
0.999831579130400
0.0344884122835283
0.965377143315037
0.945521778718382
7.35142301953809e-05
0.00494596246784951
0.966585021372352
0.133257801390668
0.106255767286513
0.760144464209342
0
0
1
0
7.69000000000000
38
297
900
1.00000000000000e-07
2.30000000000000e-05
0
0
-67.7255288527780
4.73492579359968
128.440540043755
1.00000000000000e-05
1.06344744523320
0.808150229805543
0.159592408303701
0.164665559336556
0.999831579130400
0.0344884122835283
0.965377143315037
0.945521778718382
7.35142301953809e-05
0.00494596246784951
0.966585021372352
0.133257801390668
0.106255767286513
0.760144464209342
0
0
1
0
7.69000000000000
38
297
900
1.00000000000000e-07
2.30000000000000e-05
0
0
-67.7255288527780
4.73492579359968
128.440540043755
1.00000000000000e-05
1.06344744523320
0.808150229805543
0.159592408303701
0.164665559336556
0.999831579130400
0.0344884122835283
0.965377143315037
0.945521778718382
7.35142301953809e-05
0.00494596246784951
0.966585021372352
0.133257801390668
0.106255767286513
0.760144464209342
0
0
1
0
7.69000000000000
38
297
900
1.00000000000000e-07
2.30000000000000e-05
0
0
-67.7255288527780
4.73492579359968
128.440540043755
1.00000000000000e-05
1.06344744523320
0.808150229805543
0.159592408303701
0.164665559336556
0.999831579130400
0.0344884122835283
0.965377143315037
0.945521778718382
7.35142301953809e-05
0.00494596246784951
0.966585021372352
0.133257801390668
0.106255767286513
0.760144464209342
0
0
1
0
7.69000000000000
38
297
900
1.00000000000000e-07
2.30000000000000e-05
0
0
-67.7255288527780
4.73492579359968
128.440540043755
1.00000000000000e-05
1.06344744523320
0.808150229805543
0.159592408303701
0.164665559336556
0.999831579130400
0.0344884122835283
0.965377143315037
0.945521778718382
7.35142301953809e-05
0.00494596246784951
0.966585021372352
0.133257801390668
0.106255767286513
0.760144464209342
0
0
1
0
7.69000000000000
38
297
900
1.00000000000000e-07
2.30000000000000e-05
0
0
-67.7255288527780
4.73492579359968
128.440540043755
1.00000000000000e-05
1.06344744523320
0.808150229805543
0.159592408303701
0.164665559336556
0.999831579130400
0.0344884122835283
0.965377143315037
0.945521778718382
7.35142301953809e-05
0.00494596246784951
0.966585021372352
0.133257801390668
0.106255767286513
0.760144464209342
0
0
1
0
7.69000000000000
38
297
900
1.00000000000000e-07
2.30000000000000e-05
0
0
-67.7255288527780
4.73492579359968
128.440540043755
1.00000000000000e-05
1.06344744523320
0.808150229805543
0.159592408303701
0.164665559336556
0.999831579130400
0.0344884122835283
0.965377143315037
0.945521778718382
7.35142301953809e-05
0.00494596246784951
0.966585021372352
0.133257801390668
0.106255767286513
0.760144464209342
0
0
1
0
7.69000000000000
38
297
900
1.00000000000000e-07
2.30000000000000e-05
0
0
-67.7255288527780
4.73492579359968
128.440540043755
1.00000000000000e-05
1.06344744523320
0.808150229805543
0.159592408303701
0.164665559336556
0.999831579130400
0.0344884122835283
0.965377143315037
0.945521778718382
7.35142301953809e-05
0.00494596246784951
0.966585021372352
0.133257801390668
0.106255767286513
0.760144464209342
0
0
1
0
7.69000000000000
38
297
900
1.00000000000000e-07
2.30000000000000e-05
0
0
-67.7255288527780
4.73492579359968
128.440540043755
1.00000000000000e-05
1.06344744523320
0.808150229805543
0.159592408303701
0.164665559336556
0.999831579130400
0.0344884122835283
0.965377143315037
0.945521778718382
7.35142301953809e-05
0.00494596246784951
0.966585021372352
0.133257801390668
0.106255767286513
0.760144464209342
0
0
1
0
7.69000000000000
38
297
900
1.00000000000000e-07
2.30000000000000e-05
0
0
-67.7255288527780
4.73492579359968
128.440540043755
1.00000000000000e-05
1.06344744523320
0.808150229805543
0.159592408303701
0.164665559336556
0.999831579130400
0.0344884122835283
0.965377143315037
0.945521778718382
7.35142301953809e-05
0.00494596246784951
0.966585021372352
0.133257801390668
0.106255767286513
0.760144464209342
0
0
1
0
7.69000000000000
38
297
900
1.00000000000000e-07
2.30000000000000e-05
0
0
-67.7255288527780
4.73492579359968
128.440540043755
1.00000000000000e-05
1.06344744523320
0.808150229805543
0.159592408303701
0.164665559336556
0.999831579130400
0.0344884122835283
0.965377143315037
0.945521778718382
7.35142301953809e-05
0.00494596246784951
0.966585021372352
0.133257801390668
0.106255767286513
0.760144464209342
0
0
1
0
7.69000000000000
38
297
900
1.00000000000000e-07
2.30000000000000e-05
0
0
-67.7255288527780
4.73492579359968
128.440540043755
1.00000000000000e-05
1.06344744523320
0.808150229805543
0.159592408303701
0.164665559336556
0.999831579130400
0.0344884122835283
0.965377143315037
0.945521778718382
7.35142301953809e-05
0.00494596246784951
0.966585021372352
0.133257801390668
0.106255767286513
0.760144464209342
0
0
1
0
7.69000000000000
38
297
900
1.00000000000000e-07
2.30000000000000e-05
0
0
-67.7255288527780
4.73492579359968
128.440540043755
1.00000000000000e-05
1.06344744523320
0.808150229805543
0.159592408303701
0.164665559336556
0.999831579130400
0.0344884122835283
0.965377143315037
0.945521778718382
7.35142301953809e-05
0.00494596246784951
0.966585021372352
0.133257801390668
0.106255767286513
0.760144464209342
0
0
1
0
7.69000000000000
38
297
900
1.00000000000000e-07
2.30000000000000e-05
0
0
-67.7255288527780
4.73492579359968
128.440540043755
1.00000000000000e-05
1.06344744523320
0.808150229805543
0.159592408303701
0.164665559336556
0.999831579130400
0.0344884122835283
0.965377143315037
0.945521778718382
7.35142301953809e-05
0.00494596246784951
0.966585021372352
0.133257801390668
0.106255767286513
0.760144464209342
0
0
1
0
7.69000000000000
38
297
900
1.00000000000000e-07
2.30000000000000e-05
0
0
-67.7255288527780
4.73492579359968
128.440540043755
1.00000000000000e-05
1.06344744523320
0.808150229805543
0.159592408303701
0.164665559336556
0.999831579130400
0.0344884122835283
0.965377143315037
0.945521778718382
7.35142301953809e-05
0.00494596246784951
0.966585021372352
0.133257801390668
0.106255767286513
0.760144464209342
0
0
1
0
7.69000000000000
38
297
900
1.00000000000000e-07
2.30000000000000e-05
0
0
-67.7255288527780
4.73492579359968
128.440540043755
1.00000000000000e-05
1.06344744523320
0.808150229805543
0.159592408303701
0.164665559336556
0.999831579130400
0.0344884122835283
0.965377143315037
0.945521778718382
7.35142301953809e-05
0.00494596246784951
0.966585021372352
0.133257801390668
0.106255767286513
0.760144464209342
0
0
1
0
7.69000000000000
38
297
900
1.00000000000000e-07
2.30000000000000e-05
0
0
-67.7255288527780
4.73492579359968
128.440540043755
1.00000000000000e-05
1.06344744523320
0.808150229805543
0.159592408303701
0.164665559336556
0.999831579130400
0.0344884122835283
0.965377143315037
0.945521778718382
7.35142301953809e-05
0.00494596246784951
0.966585021372352
0.133257801390668
0.106255767286513
0.760144464209342
0
0
1
0
7.69000000000000
38
297
900
1.00000000000000e-07
2.30000000000000e-05
0
0
-67.7255288527780
4.73492579359968
128.440540043755
1.00000000000000e-05
1.06344744523320
0.808150229805543
0.159592408303701
0.164665559336556
0.999831579130400
0.0344884122835283
0.965377143315037
0.945521778718382
7.35142301953809e-05
0.00494596246784951
0.966585021372352
0.133257801390668
0.106255767286513
0.760144464209342
0
0
1
0
7.69000000000000
38
297
900
1.00000000000000e-07
2.30000000000000e-05
0
0
-67.7255288527780
4.73492579359968
128.440540043755
1.00000000000000e-05
1.06344744523320
0.808150229805543
0.159592408303701
0.164665559336556
0.999831579130400
0.0344884122835283
0.965377143315037
0.945521778718382
7.35142301953809e-05
0.00494596246784951
0.966585021372352
0.133257801390668
0.106255767286513
0.760144464209342
0
0
1
0
7.69000000000000
38
297
900
1.00000000000000e-07
2.30000000000000e-05
0
0
-67.7255288527780
4.73492579359968
128.440540043755
1.00000000000000e-05
1.06344744523320
0.808150229805543
0.159592408303701
0.164665559336556
0.999831579130400
0.0344884122835283
0.965377143315037
0.945521778718382
7.35142301953809e-05
0.00494596246784951
0.966585021372352
0.133257801390668
0.106255767286513
0.760144464209342
0
0
1
0
7.69000000000000
38
297
900
1.00000000000000e-07
2.30000000000000e-05
0
0
-67.7255288527780
4.73492579359968
128.440540043755
1.00000000000000e-05
1.06344744523320
0.808150229805543
0.159592408303701
0.164665559336556
0.999831579130400
0.0344884122835283
0.965377143315037
0.945521778718382
7.35142301953809e-05
0.00494596246784951
0.966585021372352
0.133257801390668
0.106255767286513
0.760144464209342
0
0
1
0
7.69000000000000
38
297
900
1.00000000000000e-07
2.30000000000000e-05
0
0
-67.7255288527780
4.73492579359968
128.440540043755
1.00000000000000e-05
1.06344744523320
0.808150229805543
0.159592408303701
0.164665559336556
0.999831579130400
0.0344884122835283
0.965377143315037
0.945521778718382
7.35142301953809e-05
0.00494596246784951
0.966585021372352
0.133257801390668
0.106255767286513
0.760144464209342
0
0
1
0
7.69000000000000
38
297
900
1.00000000000000e-07
2.30000000000000e-05
0
0
-67.7255288527780
4.73492579359968
128.440540043755
1.00000000000000e-05
1.06344744523320
0.808150229805543
0.159592408303701
0.164665559336556
0.999831579130400
0.0344884122835283
0.965377143315037
0.945521778718382
7.35142301953809e-05
0.00494596246784951
0.966585021372352
0.133257801390668
0.106255767286513
0.760144464209342
0
0
1
0
7.69000000000000
38
297
900
1.00000000000000e-07
2.30000000000000e-05
0
0
-67.7255288527780
4.73492579359968
128.440540043755
1.00000000000000e-05
1.06344744523320
0.808150229805543
0.159592408303701
0.164665559336556
0.999831579130400
0.0344884122835283
0.965377143315037
0.945521778718382
7.35142301953809e-05
0.00494596246784951
0.966585021372352
0.133257801390668
0.106255767286513
0.760144464209342
0
0
1
0
7.69000000000000
38
297
900
1.00000000000000e-07
2.30000000000000e-05
0
0
-67.7255288527780
4.73492579359968
128.440540043755
1.00000000000000e-05
1.06344744523320
0.808150229805543
0.159592408303701
0.164665559336556
0.999831579130400
0.0344884122835283
0.965377143315037
0.945521778718382
7.35142301953809e-05
0.00494596246784951
0.966585021372352
0.133257801390668
0.106255767286513
0.760144464209342
0
0
1
0
7.69000000000000
38
297
900
1.00000000000000e-07
2.30000000000000e-05
0
0
-67.7255288527780
4.73492579359968
128.440540043755
1.00000000000000e-05
1.06344744523320
0.808150229805543
0.159592408303701
0.164665559336556
0.999831579130400
0.0344884122835283
0.965377143315037
0.945521778718382
7.35142301953809e-05
0.00494596246784951
0.966585021372352
0.133257801390668
0.106255767286513
0.760144464209342
0
0
1
0
7.69000000000000
38
297
900
1.00000000000000e-07
2.30000000000000e-05
0
0
-67.7255288527780
4.73492579359968
128.440540043755
1.00000000000000e-05
1.06344744523320
0.808150229805543
0.159592408303701
0.164665559336556
0.999831579130400
0.0344884122835283
0.965377143315037
0.945521778718382
7.35142301953809e-05
0.00494596246784951
0.966585021372352
0.133257801390668
0.106255767286513
0.760144464209342
0
0
1
0
7.69000000000000
38
297
900
1.00000000000000e-07
2.30000000000000e-05
0
0
-67.7255288527780
4.73492579359968
128.440540043755
1.00000000000000e-05
1.06344744523320
0.808150229805543
0.159592408303701
0.164665559336556
0.999831579130400
0.0344884122835283
0.965377143315037
0.945521778718382
7.35142301953809e-05
0.00494596246784951
0.966585021372352
0.133257801390668
0.106255767286513
0.760144464209342
0
0
1
0
7.69000000000000
38
297
900
1.00000000000000e-07
2.30000000000000e-05
0
0
-67.7255288527780
4.73492579359968
128.440540043755
1.00000000000000e-05
1.06344744523320
0.808150229805543
0.159592408303701
0.164665559336556
0.999831579130400
0.0344884122835283
0.965377143315037
0.945521778718382
7.35142301953809e-05
0.00494596246784951
0.966585021372352
0.133257801390668
0.106255767286513
0.760144464209342
0
0
1
0
7.69000000000000
38
297
900
1.00000000000000e-07
2.30000000000000e-05
0
0
-67.7255288527780
4.73492579359968
128.440540043755
1.00000000000000e-05
1.06344744523320
0.808150229805543
0.159592408303701
0.164665559336556
0.999831579130400
0.0344884122835283
0.965377143315037
0.945521778718382
7.35142301953809e-05
0.00494596246784951
0.966585021372352
0.133257801390668
0.106255767286513
0.760144464209342
0
0
1
0
7.69000000000000
38
297
900
1.00000000000000e-07
2.30000000000000e-05
0
0
-67.7255288527780
4.73492579359968
128.440540043755
1.00000000000000e-05
1.06344744523320
0.808150229805543
0.159592408303701
0.164665559336556
0.999831579130400
0.0344884122835283
0.965377143315037
0.945521778718382
7.35142301953809e-05
0.00494596246784951
0.966585021372352
0.133257801390668
0.106255767286513
0.760144464209342
0
0
1
0
7.69000000000000
38
297
900
1.00000000000000e-07
2.30000000000000e-05
0
0
-67.7255288527780
4.73492579359968
128.440540043755
1.00000000000000e-05
1.06344744523320
0.808150229805543
0.159592408303701
0.164665559336556
0.999831579130400
0.0344884122835283
0.965377143315037
0.945521778718382
7.35142301953809e-05
0.00494596246784951
0.966585021372352
0.133257801390668
0.106255767286513
0.760144464209342
0
0
1
0
7.69000000000000
38
297
900
1.00000000000000e-07
2.30000000000000e-05
0
0
-67.7255288527780
4.73492579359968
128.440540043755
1.00000000000000e-05
1.06344744523320
0.808150229805543
0.159592408303701
0.164665559336556
0.999831579130400
0.0344884122835283
0.965377143315037
0.945521778718382
7.35142301953809e-05
0.00494596246784951
0.966585021372352
0.133257801390668
0.106255767286513
0.760144464209342
0
0
1
0
7.69000000000000
38
297
900
1.00000000000000e-07
2.30000000000000e-05
0
0
-67.7255288527780
4.73492579359968
128.440540043755
1.00000000000000e-05
1.06344744523320
0.808150229805543
0.159592408303701
0.164665559336556
0.999831579130400
0.0344884122835283
0.965377143315037
0.945521778718382
7.35142301953809e-05
0.00494596246784951
0.966585021372352
0.133257801390668
0.106255767286513
0.760144464209342
0
0
1
0
7.69000000000000
38
297
900
1.00000000000000e-07
2.30000000000000e-05
0
0
-67.7255288527780
4.73492579359968
128.440540043755
1.00000000000000e-05
1.06344744523320
0.808150229805543
0.159592408303701
0.164665559336556
0.999831579130400
0.0344884122835283
0.965377143315037
0.945521778718382
7.35142301953809e-05
0.00494596246784951
0.966585021372352
0.133257801390668
0.106255767286513
0.760144464209342
0
0
1
0
7.69000000000000
38
297
900
1.00000000000000e-07
2.30000000000000e-05
0
0
-67.7255288527780
4.73492579359968
128.440540043755
1.00000000000000e-05
1.06344744523320
0.808150229805543
0.159592408303701
0.164665559336556
0.999831579130400
0.0344884122835283
0.965377143315037
0.945521778718382
7.35142301953809e-05
0.00494596246784951
0.966585021372352
0.133257801390668
0.106255767286513
0.760144464209342
0
0
1
0
7.69000000000000
38
297
900
1.00000000000000e-07
2.30000000000000e-05
0
0
-67.7255288527780
4.73492579359968
128.440540043755
1.00000000000000e-05
1.06344744523320
0.808150229805543
0.159592408303701
0.164665559336556
0.999831579130400
0.0344884122835283
0.965377143315037
0.945521778718382
7.35142301953809e-05
0.00494596246784951
0.966585021372352
0.133257801390668
0.106255767286513
0.760144464209342
0
0
1
0
7.69000000000000
38
297
900
1.00000000000000e-07
2.30000000000000e-05
0
0
-67.7255288527780
4.73492579359968
128.440540043755
1.00000000000000e-05
1.06344744523320
0.808150229805543
0.159592408303701
0.164665559336556
0.999831579130400
0.0344884122835283
0.965377143315037
0.945521778718382
7.35142301953809e-05
0.00494596246784951
0.966585021372352
0.133257801390668
0.106255767286513
0.760144464209342
0
0
1
0
7.69000000000000
38
297
900
1.00000000000000e-07
2.30000000000000e-05
0
0
-67.7255288527780
4.73492579359968
128.440540043755
1.00000000000000e-05
1.06344744523320
0.808150229805543
0.159592408303701
0.164665559336556
0.999831579130400
0.0344884122835283
0.965377143315037
0.945521778718382
7.35142301953809e-05
0.00494596246784951
0.966585021372352
0.133257801390668
0.106255767286513
0.760144464209342
0
0
1
0
7.69000000000000
38
297
900
1.00000000000000e-07
2.30000000000000e-05
0
0
-67.7255288527780
4.73492579359968
128.440540043755
1.00000000000000e-05
1.06344744523320
0.808150229805543
0.159592408303701
0.164665559336556
0.999831579130400
0.0344884122835283
0.965377143315037
0.945521778718382
7.35142301953809e-05
0.00494596246784951
0.966585021372352
0.133257801390668
0.106255767286513
0.760144464209342
0
0
1
0
7.69000000000000
38
297
900
1.00000000000000e-07
2.30000000000000e-05
0
0
-67.7255288527780
4.73492579359968
128.440540043755
1.00000000000000e-05
1.06344744523320
0.808150229805543
0.159592408303701
0.164665559336556
0.999831579130400
0.0344884122835283
0.965377143315037
0.945521778718382
7.35142301953809e-05
0.00494596246784951
0.966585021372352
0.133257801390668
0.106255767286513
0.760144464209342
0
0
1
0
7.69000000000000
38
297
900
1.00000000000000e-07
2.30000000000000e-05
0
0
-67.7255288527780
4.73492579359968
128.440540043755
1.00000000000000e-05
1.06344744523320
0.808150229805543
0.159592408303701
0.164665559336556
0.999831579130400
0.0344884122835283
0.965377143315037
0.945521778718382
7.35142301953809e-05
0.00494596246784951
0.966585021372352
0.133257801390668
0.106255767286513
0.760144464209342
0
0
1
0
7.69000000000000
38
297
900
1.00000000000000e-07
2.30000000000000e-05
0
0
-67.7255288527780
4.73492579359968
128.440540043755
1.00000000000000e-05
1.06344744523320
0.808150229805543
0.159592408303701
0.164665559336556
0.999831579130400
0.0344884122835283
0.965377143315037
0.945521778718382
7.35142301953809e-05
0.00494596246784951
0.966585021372352
0.133257801390668
0.106255767286513
0.760144464209342
0
0
1
0
7.69000000000000
38
297
900
1.00000000000000e-07
2.30000000000000e-05
0
0
-67.7255288527780
4.73492579359968
128.440540043755
1.00000000000000e-05
1.06344744523320
0.808150229805543
0.159592408303701
0.164665559336556
0.999831579130400
0.0344884122835283
0.965377143315037
0.945521778718382
7.35142301953809e-05
0.00494596246784951
0.966585021372352
0.133257801390668
0.106255767286513
0.760144464209342
0
0
1
0
7.69000000000000
38
297
900
1.00000000000000e-07
2.30000000000000e-05
0
0
-67.7255288527780
4.73492579359968
128.440540043755
1.00000000000000e-05
1.06344744523320
0.808150229805543
0.159592408303701
0.164665559336556
0.999831579130400
0.0344884122835283
0.965377143315037
0.945521778718382
7.35142301953809e-05
0.00494596246784951
0.966585021372352
0.133257801390668
0.106255767286513
0.760144464209342
0
0
1
0
7.69000000000000
38
297
900
1.00000000000000e-07
2.30000000000000e-05
0
0
-67.7255288527780
4.73492579359968
128.440540043755
1.00000000000000e-05
1.06344744523320
0.808150229805543
0.159592408303701
0.164665559336556
0.999831579130400
0.0344884122835283
0.965377143315037
0.945521778718382
7.35142301953809e-05
0.00494596246784951
0.966585021372352
0.133257801390668
0.106255767286513
0.760144464209342
0
0
1
0
7.69000000000000
38
297
900
1.00000000000000e-07
2.30000000000000e-05
0
0
-67.7255288527780
4.73492579359968
128.440540043755
1.00000000000000e-05
1.06344744523320
0.808150229805543
0.159592408303701
0.164665559336556
0.999831579130400
0.0344884122835283
0.965377143315037
0.945521778718382
7.35142301953809e-05
0.00494596246784951
0.966585021372352
0.133257801390668
0.106255767286513
0.760144464209342
0
0
1
0
7.69000000000000
38
297
900
1.00000000000000e-07
2.30000000000000e-05
0
0
-67.7255288527780
4.73492579359968
128.440540043755
1.00000000000000e-05
1.06344744523320
0.808150229805543
0.159592408303701
0.164665559336556
0.999831579130400
0.0344884122835283
0.965377143315037
0.945521778718382
7.35142301953809e-05
0.00494596246784951
0.966585021372352
0.133257801390668
0.106255767286513
0.760144464209342
0
0
1
0
7.69000000000000
38
297
900
1.00000000000000e-07
2.30000000000000e-05
0
0
-67.7255288527780
4.73492579359968
128.440540043755
1.00000000000000e-05
1.06344744523320
0.808150229805543
0.159592408303701
0.164665559336556
0.999831579130400
0.0344884122835283
0.965377143315037
0.945521778718382
7.35142301953809e-05
0.00494596246784951
0.966585021372352
0.133257801390668
0.106255767286513
0.760144464209342
0
0
1
0
7.69000000000000
38
297
900
1.00000000000000e-07
2.30000000000000e-05
0
0
-67.7255288527780
4.73492579359968
128.440540043755
1.00000000000000e-05
1.06344744523320
0.808150229805543
0.159592408303701
0.164665559336556
0.999831579130400
0.0344884122835283
0.965377143315037
0.945521778718382
7.35142301953809e-05
0.00494596246784951
0.966585021372352
0.133257801390668
0.106255767286513
0.760144464209342
0
0
1
0
7.69000000000000
38
297
900
1.00000000000000e-07
2.30000000000000e-05
0
0
-67.7255288527780
4.73492579359968
128.440540043755
1.00000000000000e-05
1.06344744523320
0.808150229805543
0.159592408303701
0.164665559336556
0.999831579130400
0.0344884122835283
0.965377143315037
0.945521778718382
7.35142301953809e-05
0.00494596246784951
0.966585021372352
0.133257801390668
0.106255767286513
0.760144464209342
0
0
1
0
7.69000000000000
38
297
900
1.00000000000000e-07
2.30000000000000e-05
0
0
-67.7255288527780
4.73492579359968
128.440540043755
1.00000000000000e-05
1.06344744523320
0.808150229805543
0.159592408303701
0.164665559336556
0.999831579130400
0.0344884122835283
0.965377143315037
0.945521778718382
7.35142301953809e-05
0.00494596246784951
0.966585021372352
0.133257801390668
0.106255767286513
0.760144464209342
0
0
1
0
7.69000000000000
38
297
900
1.00000000000000e-07
2.30000000000000e-05
0
0
-67.7255288527780
4.73492579359968
128.440540043755
1.00000000000000e-05
1.06344744523320
0.808150229805543
0.159592408303701
0.164665559336556
0.999831579130400
0.0344884122835283
0.965377143315037
0.945521778718382
7.35142301953809e-05
0.00494596246784951
0.966585021372352
0.133257801390668
0.106255767286513
0.760144464209342
0
0
1
0
7.69000000000000
38
297
900
1.00000000000000e-07
2.30000000000000e-05
0
0
-67.7255288527780
4.73492579359968
128.440540043755
1.00000000000000e-05
1.06344744523320
0.808150229805543
0.159592408303701
0.164665559336556
0.999831579130400
0.0344884122835283
0.965377143315037
0.945521778718382
7.35142301953809e-05
0.00494596246784951
0.966585021372352
0.133257801390668
0.106255767286513
0.760144464209342
0
0
1
0
7.69000000000000
38
297
900
1.00000000000000e-07
2.30000000000000e-05
0
0
-67.7255288527780
4.73492579359968
128.440540043755
1.00000000000000e-05
1.06344744523320
0.808150229805543
0.159592408303701
0.164665559336556
0.999831579130400
0.0344884122835283
0.965377143315037
0.945521778718382
7.35142301953809e-05
0.00494596246784951
0.966585021372352
0.133257801390668
0.106255767286513
0.760144464209342
0
0
1
0
7.69000000000000
38
297
900
1.00000000000000e-07
2.30000000000000e-05
0
0
-67.7255288527780
4.73492579359968
128.440540043755
1.00000000000000e-05
1.06344744523320
0.808150229805543
0.159592408303701
0.164665559336556
0.999831579130400
0.0344884122835283
0.965377143315037
0.945521778718382
7.35142301953809e-05
0.00494596246784951
0.966585021372352
0.133257801390668
0.106255767286513
0.760144464209342
0
0
1
0
7.69000000000000
38
297
900
1.00000000000000e-07
2.30000000000000e-05
0
0
-67.7255288527780
4.73492579359968
128.440540043755
1.00000000000000e-05
1.06344744523320
0.808150229805543
0.159592408303701
0.164665559336556
0.999831579130400
0.0344884122835283
0.965377143315037
0.945521778718382
7.35142301953809e-05
0.00494596246784951
0.966585021372352
0.133257801390668
0.106255767286513
0.760144464209342
0
0
1
0
7.69000000000000
38
297
900
1.00000000000000e-07
2.30000000000000e-05
0
0
-67.7255288527780
4.73492579359968
128.440540043755
1.00000000000000e-05
1.06344744523320
0.808150229805543
0.159592408303701
0.164665559336556
0.999831579130400
0.0344884122835283
0.965377143315037
0.945521778718382
7.35142301953809e-05
0.00494596246784951
0.966585021372352
0.133257801390668
0.106255767286513
0.760144464209342
0
0
1
0
7.69000000000000
38
297
900
1.00000000000000e-07
2.30000000000000e-05
0
0
-67.7255288527780
4.73492579359968
128.440540043755
1.00000000000000e-05
1.06344744523320
0.808150229805543
0.159592408303701
0.164665559336556
0.999831579130400
0.0344884122835283
0.965377143315037
0.945521778718382
7.35142301953809e-05
0.00494596246784951
0.966585021372352
0.133257801390668
0.106255767286513
0.760144464209342
0
0
1
0
7.69000000000000
38
297
900
1.00000000000000e-07
2.30000000000000e-05
0
0
-67.7255288527780
4.73492579359968
128.440540043755
1.00000000000000e-05
1.06344744523320
0.808150229805543
0.159592408303701
0.164665559336556
0.999831579130400
0.0344884122835283
0.965377143315037
0.945521778718382
7.35142301953809e-05
0.00494596246784951
0.966585021372352
0.133257801390668
0.106255767286513
0.760144464209342
0
0
1
0
7.69000000000000
38
297
900
1.00000000000000e-07
2.30000000000000e-05
0
0
-67.7255288527780
4.73492579359968
128.440540043755
1.00000000000000e-05
1.06344744523320
0.808150229805543
0.159592408303701
0.164665559336556
0.999831579130400
0.0344884122835283
0.965377143315037
0.945521778718382
7.35142301953809e-05
0.00494596246784951
0.966585021372352
0.133257801390668
0.106255767286513
0.760144464209342
0
0
1
0
7.69000000000000
38
297
900
1.00000000000000e-07
2.30000000000000e-05
0
0
-67.7255288527780
4.73492579359968
128.440540043755
1.00000000000000e-05
1.06344744523320
0.808150229805543
0.159592408303701
0.164665559336556
0.999831579130400
0.0344884122835283
0.965377143315037
0.945521778718382
7.35142301953809e-05
0.00494596246784951
0.966585021372352
0.133257801390668
0.106255767286513
0.760144464209342
0
0
1
0
7.69000000000000
38
297
900
1.00000000000000e-07
2.30000000000000e-05
0
0
-67.7255288527780
4.73492579359968
128.440540043755
1.00000000000000e-05
1.06344744523320
0.808150229805543
0.159592408303701
0.164665559336556
0.999831579130400
0.0344884122835283
0.965377143315037
0.945521778718382
7.35142301953809e-05
0.00494596246784951
0.966585021372352
0.133257801390668
0.106255767286513
0.760144464209342
0
0
1
0
7.69000000000000
38
297
900
1.00000000000000e-07
2.30000000000000e-05
0
0
-67.7255288527780
4.73492579359968
128.440540043755
1.00000000000000e-05
1.06344744523320
0.808150229805543
0.159592408303701
0.164665559336556
0.999831579130400
0.0344884122835283
0.965377143315037
0.945521778718382
7.35142301953809e-05
0.00494596246784951
0.966585021372352
0.133257801390668
0.106255767286513
0.760144464209342
0
0
1
0
7.69000000000000
38
297
900
1.00000000000000e-07
2.30000000000000e-05
0
0
-67.7255288527780
4.73492579359968
128.440540043755
1.00000000000000e-05
1.06344744523320
0.808150229805543
0.159592408303701
0.164665559336556
0.999831579130400
0.0344884122835283
0.965377143315037
0.945521778718382
7.35142301953809e-05
0.00494596246784951
0.966585021372352
0.133257801390668
0.106255767286513
0.760144464209342
0
0
1
0
7.69000000000000
38
297
900
1.00000000000000e-07
2.30000000000000e-05
0
0
-67.7255288527780
4.73492579359968
128.440540043755
1.00000000000000e-05
1.06344744523320
0.808150229805543
0.159592408303701
0.164665559336556
0.999831579130400
0.0344884122835283
0.965377143315037
0.945521778718382
7.35142301953809e-05
0.00494596246784951
0.966585021372352
0.133257801390668
0.106255767286513
0.760144464209342
0
0
1
0
7.69000000000000
38
297
900
1.00000000000000e-07
2.30000000000000e-05
0
0
-67.7255288527780
4.73492579359968
128.440540043755
1.00000000000000e-05
1.06344744523320
0.808150229805543
0.159592408303701
0.164665559336556
0.999831579130400
0.0344884122835283
0.965377143315037
0.945521778718382
7.35142301953809e-05
0.00494596246784951
0.966585021372352
0.133257801390668
0.106255767286513
0.760144464209342
0
0
1
0
7.69000000000000
38
297
900
1.00000000000000e-07
2.30000000000000e-05
0
0
-67.7255288527780
4.73492579359968
128.440540043755
1.00000000000000e-05
1.06344744523320
0.808150229805543
0.159592408303701
0.164665559336556
0.999831579130400
0.0344884122835283
0.965377143315037
0.945521778718382
7.35142301953809e-05
0.00494596246784951
0.966585021372352
0.133257801390668
0.106255767286513
0.760144464209342
0
0
1
0
7.69000000000000
38
297
900
1.00000000000000e-07
2.30000000000000e-05
0
0
-67.7255288527780
4.73492579359968
128.440540043755
1.00000000000000e-05
1.06344744523320
0.808150229805543
0.159592408303701
0.164665559336556
0.999831579130400
0.0344884122835283
0.965377143315037
0.945521778718382
7.35142301953809e-05
0.00494596246784951
0.966585021372352
0.133257801390668
0.106255767286513
0.760144464209342
0
0
1
0
7.69000000000000
38
297
900
1.00000000000000e-07
2.30000000000000e-05
0
0
-67.7255288527780
4.73492579359968
128.440540043755
1.00000000000000e-05
1.06344744523320
0.808150229805543
0.159592408303701
0.164665559336556
0.999831579130400
0.0344884122835283
0.965377143315037
0.945521778718382
7.35142301953809e-05
0.00494596246784951
0.966585021372352
0.133257801390668
0.106255767286513
0.760144464209342
0
0
1
0
7.69000000000000
38
297
900
1.00000000000000e-07
2.30000000000000e-05
0
0
-67.7255288527780
4.73492579359968
128.440540043755
1.00000000000000e-05
1.06344744523320
0.808150229805543
0.159592408303701
0.164665559336556
0.999831579130400
0.0344884122835283
0.965377143315037
0.945521778718382
7.35142301953809e-05
0.00494596246784951
0.966585021372352
0.133257801390668
0.106255767286513
0.760144464209342
0
0
1
0
7.69000000000000
38
297
900
1.00000000000000e-07
2.30000000000000e-05
0
0
-67.7255288527780
4.73492579359968
128.440540043755
1.00000000000000e-05
1.06344744523320
0.808150229805543
0.159592408303701
0.164665559336556
0.999831579130400
0.0344884122835283
0.965377143315037
0.945521778718382
7.35142301953809e-05
0.00494596246784951
0.966585021372352
0.133257801390668
0.106255767286513
0.760144464209342
0
0
1
0
7.69000000000000
38
297
900
1.00000000000000e-07
2.30000000000000e-05
0
0
-67.7255288527780
4.73492579359968
128.440540043755
1.00000000000000e-05
1.06344744523320
0.808150229805543
0.159592408303701
0.164665559336556
0.999831579130400
0.0344884122835283
0.965377143315037
0.945521778718382
7.35142301953809e-05
0.00494596246784951
0.966585021372352
0.133257801390668
0.106255767286513
0.760144464209342
0
0
1
0
7.69000000000000
38
297
900
1.00000000000000e-07
2.30000000000000e-05
0
0
-67.7255288527780
4.73492579359968
128.440540043755
1.00000000000000e-05
1.06344744523320
0.808150229805543
0.159592408303701
0.164665559336556
0.999831579130400
0.0344884122835283
0.965377143315037
0.945521778718382
7.35142301953809e-05
0.00494596246784951
0.966585021372352
0.133257801390668
0.106255767286513
0.760144464209342
0
0
1
0
7.69000000000000
38
297
900
1.00000000000000e-07
2.30000000000000e-05
0
0
-67.7255288527780
4.73492579359968
128.440540043755
1.00000000000000e-05
1.06344744523320
0.808150229805543
0.159592408303701
0.164665559336556
0.999831579130400
0.0344884122835283
0.965377143315037
0.945521778718382
7.35142301953809e-05
0.00494596246784951
0.966585021372352
0.133257801390668
0.106255767286513
0.760144464209342
0
0
1
0
7.69000000000000
38
297
900
1.00000000000000e-07
2.30000000000000e-05
0
0
-67.7255288527780
4.73492579359968
128.440540043755
1.00000000000000e-05
1.06344744523320
0.808150229805543
0.159592408303701
0.164665559336556
0.999831579130400
0.0344884122835283
0.965377143315037
0.945521778718382
7.35142301953809e-05
0.00494596246784951
0.966585021372352
0.133257801390668
0.106255767286513
0.760144464209342
0
0
1
0
7.69000000000000
38
297
900
1.00000000000000e-07
2.30000000000000e-05
0
0
-67.7255288527780
4.73492579359968
128.440540043755
1.00000000000000e-05
1.06344744523320
0.808150229805543
0.159592408303701
0.164665559336556
0.999831579130400
0.0344884122835283
0.965377143315037
0.945521778718382
7.35142301953809e-05
0.00494596246784951
0.966585021372352
0.133257801390668
0.106255767286513
0.760144464209342
0
0
1
0
7.69000000000000
38
297
900
1.00000000000000e-07
2.30000000000000e-05
0
0
-67.7255288527780
4.73492579359968
128.440540043755
1.00000000000000e-05
1.06344744523320
0.808150229805543
0.159592408303701
0.164665559336556
0.999831579130400
0.0344884122835283
0.965377143315037
0.945521778718382
7.35142301953809e-05
0.00494596246784951
0.966585021372352
0.133257801390668
0.106255767286513
0.760144464209342
0
0
1
0
7.69000000000000
38
297
900
1.00000000000000e-07
2.30000000000000e-05
0
0
-67.7255288527780
4.73492579359968
128.440540043755
1.00000000000000e-05
1.06344744523320
0.808150229805543
0.159592408303701
0.164665559336556
0.999831579130400
0.0344884122835283
0.965377143315037
0.945521778718382
7.35142301953809e-05
0.00494596246784951
0.966585021372352
0.133257801390668
0.106255767286513
0.760144464209342
0
0
1
0
7.69000000000000
38
297
900
1.00000000000000e-07
2.30000000000000e-05
0
0
-67.7255288527780
4.73492579359968
128.440540043755
1.00000000000000e-05
1.06344744523320
0.808150229805543
0.159592408303701
0.164665559336556
0.999831579130400
0.0344884122835283
0.965377143315037
0.945521778718382
7.35142301953809e-05
0.00494596246784951
0.966585021372352
0.133257801390668
0.106255767286513
0.760144464209342
0
0
1
0
7.69000000000000
38
297
900
1.00000000000000e-07
2.30000000000000e-05
0
0
-67.7255288527780
4.73492579359968
128.440540043755
1.00000000000000e-05
1.06344744523320
0.808150229805543
0.159592408303701
0.164665559336556
0.999831579130400
0.0344884122835283
0.965377143315037
0.945521778718382
7.35142301953809e-05
0.00494596246784951
0.966585021372352
0.133257801390668
0.106255767286513
0.760144464209342
0
0
1
0
7.69000000000000
38
297
900
1.00000000000000e-07
2.30000000000000e-05
0
0
-67.7255288527780
4.73492579359968
128.440540043755
1.00000000000000e-05
1.06344744523320
0.808150229805543
0.159592408303701
0.164665559336556
0.999831579130400
0.0344884122835283
0.965377143315037
0.945521778718382
7.35142301953809e-05
0.00494596246784951
0.966585021372352
0.133257801390668
0.106255767286513
0.760144464209342
0
0
1
0
7.69000000000000
38
297
900
1.00000000000000e-07
2.30000000000000e-05
0
0
-67.7255288527780
4.73492579359968
128.440540043755
1.00000000000000e-05
1.06344744523320
0.808150229805543
0.159592408303701
0.164665559336556
0.999831579130400
0.0344884122835283
0.965377143315037
0.945521778718382
7.35142301953809e-05
0.00494596246784951
0.966585021372352
0.133257801390668
0.106255767286513
0.760144464209342
0
0
1
0
7.69000000000000
38
297
900
1.00000000000000e-07
2.30000000000000e-05
0
0
-67.7255288527780
4.73492579359968
128.440540043755
1.00000000000000e-05
1.06344744523320
0.808150229805543
0.159592408303701
0.164665559336556
0.999831579130400
0.0344884122835283
0.965377143315037
0.945521778718382
7.35142301953809e-05
0.00494596246784951
0.966585021372352
0.133257801390668
0.106255767286513
0.760144464209342
0
0
1
0
7.69000000000000
38
297
900
1.00000000000000e-07
2.30000000000000e-05
0
0
-67.7255288527780
4.73492579359968
128.440540043755
1.00000000000000e-05
1.06344744523320
0.808150229805543
0.159592408303701
0.164665559336556
0.999831579130400
0.0344884122835283
0.965377143315037
0.945521778718382
7.35142301953809e-05
0.00494596246784951
0.966585021372352
0.133257801390668
0.106255767286513
0.760144464209342
0
0
1
0
7.69000000000000
38
297
900
1.00000000000000e-07
2.30000000000000e-05
0
0
-67.7255288527780
4.73492579359968
128.440540043755
1.00000000000000e-05
1.06344744523320
0.808150229805543
0.159592408303701
0.164665559336556
0.999831579130400
0.0344884122835283
0.965377143315037
0.945521778718382
7.35142301953809e-05
0.00494596246784951
0.966585021372352
0.133257801390668
0.106255767286513
0.760144464209342
0
0
1
0
7.69000000000000
38
297
900
1.00000000000000e-07
2.30000000000000e-05
0
0
-67.7255288527780
4.73492579359968
128.440540043755
1.00000000000000e-05
1.06344744523320
0.808150229805543
0.159592408303701
0.164665559336556
0.999831579130400
0.0344884122835283
0.965377143315037
0.945521778718382
7.35142301953809e-05
0.00494596246784951
0.966585021372352
0.133257801390668
0.106255767286513
0.760144464209342
0
0
1
0
7.69000000000000
38
297
900
1.00000000000000e-07
2.30000000000000e-05
0
0
-67.7255288527780
4.73492579359968
128.440540043755
1.00000000000000e-05
1.06344744523320
0.808150229805543
0.159592408303701
0.164665559336556
0.999831579130400
0.0344884122835283
0.965377143315037
0.945521778718382
7.35142301953809e-05
0.00494596246784951
0.966585021372352
0.133257801390668
0.106255767286513
0.760144464209342
0
0
1
0
7.69000000000000
38
297
900
1.00000000000000e-07
2.30000000000000e-05
0
0
-67.7255288527780
4.73492579359968
128.440540043755
1.00000000000000e-05
1.06344744523320
0.808150229805543
0.159592408303701
0.164665559336556
0.999831579130400
0.0344884122835283
0.965377143315037
0.945521778718382
7.35142301953809e-05
0.00494596246784951
0.966585021372352
0.133257801390668
0.106255767286513
0.760144464209342
0
0
1
0
7.69000000000000
38
297
900
1.00000000000000e-07
2.30000000000000e-05
0
0
-67.7255288527780
4.73492579359968
128.440540043755
1.00000000000000e-05
1.06344744523320
0.808150229805543
0.159592408303701
0.164665559336556
0.999831579130400
0.0344884122835283
0.965377143315037
0.945521778718382
7.35142301953809e-05
0.00494596246784951
0.966585021372352
0.133257801390668
0.106255767286513
0.760144464209342
0
0
1
0
7.69000000000000
38
297
900
1.00000000000000e-07
2.30000000000000e-05
0
0
-67.7255288527780
4.73492579359968
128.440540043755
1.00000000000000e-05
1.06344744523320
0.808150229805543
0.159592408303701
0.164665559336556
0.999831579130400
0.0344884122835283
0.965377143315037
0.945521778718382
7.35142301953809e-05
0.00494596246784951
0.966585021372352
0.133257801390668
0.106255767286513
0.760144464209342
0
0
1
0
7.69000000000000
38
297
900
1.00000000000000e-07
2.30000000000000e-05
0
0
-67.7255288527780
4.73492579359968
128.440540043755
1.00000000000000e-05
1.06344744523320
0.808150229805543
0.159592408303701
0.164665559336556
0.999831579130400
0.0344884122835283
0.965377143315037
0.945521778718382
7.35142301953809e-05
0.00494596246784951
0.966585021372352
0.133257801390668
0.106255767286513
0.760144464209342
0
0
1
0
7.69000000000000
38
297
900
1.00000000000000e-07
2.30000000000000e-05
0
0
-67.7255288527780
4.73492579359968
128.440540043755
1.00000000000000e-05
1.06344744523320
0.808150229805543
0.159592408303701
0.164665559336556
0.999831579130400
0.0344884122835283
0.965377143315037
0.945521778718382
7.35142301953809e-05
0.00494596246784951
0.966585021372352
0.133257801390668
0.106255767286513
0.760144464209342
0
0
1
0
7.69000000000000
38
297
900
1.00000000000000e-07
2.30000000000000e-05
0
0
-67.7255288527780
4.73492579359968
128.440540043755
1.00000000000000e-05
1.06344744523320
0.808150229805543
0.159592408303701
0.164665559336556
0.999831579130400
0.0344884122835283
0.965377143315037
0.945521778718382
7.35142301953809e-05
0.00494596246784951
0.966585021372352
0.133257801390668
0.106255767286513
0.760144464209342
0
0
1
0
7.69000000000000
38
297
900
1.00000000000000e-07
2.30000000000000e-05
0
0
-67.7255288527780
4.73492579359968
128.440540043755
1.00000000000000e-05
1.06344744523320
0.808150229805543
0.159592408303701
0.164665559336556
0.999831579130400
0.0344884122835283
0.965377143315037
0.945521778718382
7.35142301953809e-05
0.00494596246784951
0.966585021372352
0.133257801390668
0.106255767286513
0.760144464209342
0
0
1
0
7.69000000000000
38
297
900
1.00000000000000e-07
2.30000000000000e-05
0
0
-67.7255288527780
4.73492579359968
128.440540043755
1.00000000000000e-05
1.06344744523320
0.808150229805543
0.159592408303701
0.164665559336556
0.999831579130400
0.0344884122835283
0.965377143315037
0.945521778718382
7.35142301953809e-05
0.00494596246784951
0.966585021372352
0.133257801390668
0.106255767286513
0.760144464209342
0
0
1
0
7.69000000000000
38
297
900
1.00000000000000e-07
2.30000000000000e-05
0
0
-67.7255288527780
4.73492579359968
128.440540043755
1.00000000000000e-05
1.06344744523320
0.808150229805543
0.159592408303701
0.164665559336556
0.999831579130400
0.0344884122835283
0.965377143315037
0.945521778718382
7.35142301953809e-05
0.00494596246784951
0.966585021372352
0.133257801390668
0.106255767286513
0.760144464209342
0
0
1
0
7.69000000000000
38
297
900
1.00000000000000e-07
2.30000000000000e-05
0
0
-67.7255288527780
4.73492579359968
128.440540043755
1.00000000000000e-05
1.06344744523320
0.808150229805543
0.159592408303701
0.164665559336556
0.999831579130400
0.0344884122835283
0.965377143315037
0.945521778718382
7.35142301953809e-05
0.00494596246784951
0.966585021372352
0.133257801390668
0.106255767286513
0.760144464209342
0
0
1
0
7.69000000000000
38
297
900
1.00000000000000e-07
2.30000000000000e-05
0
0
-67.7255288527780
4.73492579359968
128.440540043755
1.00000000000000e-05
1.06344744523320
0.808150229805543
0.159592408303701
0.164665559336556
0.999831579130400
0.0344884122835283
0.965377143315037
0.945521778718382
7.35142301953809e-05
0.00494596246784951
0.966585021372352
0.133257801390668
0.106255767286513
0.760144464209342
0
0
1
0
7.69000000000000
38
297
900
1.00000000000000e-07
2.30000000000000e-05
0
0
-67.7255288527780
4.73492579359968
128.440540043755
1.00000000000000e-05
1.06344744523320
0.808150229805543
0.159592408303701
0.164665559336556
0.999831579130400
0.0344884122835283
0.965377143315037
0.945521778718382
7.35142301953809e-05
0.00494596246784951
0.966585021372352
0.133257801390668
0.106255767286513
0.760144464209342
0
0
1
0
7.69000000000000
38
297
900
1.00000000000000e-07
2.30000000000000e-05
0
0
-67.7255288527780
4.73492579359968
128.440540043755
1.00000000000000e-05
1.06344744523320
0.808150229805543
0.159592408303701
0.164665559336556
0.999831579130400
0.0344884122835283
0.965377143315037
0.945521778718382
7.35142301953809e-05
0.00494596246784951
0.966585021372352
0.133257801390668
0.106255767286513
0.760144464209342
0
0
1
0
7.69000000000000
38
297
900
1.00000000000000e-07
2.30000000000000e-05
0
0
-67.7255288527780
4.73492579359968
128.440540043755
1.00000000000000e-05
1.06344744523320
0.808150229805543
0.159592408303701
0.164665559336556
0.999831579130400
0.0344884122835283
0.965377143315037
0.945521778718382
7.35142301953809e-05
0.00494596246784951
0.966585021372352
0.133257801390668
0.106255767286513
0.760144464209342
0
0
1
0
7.69000000000000
38
297
900
1.00000000000000e-07
2.30000000000000e-05
0
0
-67.7255288527780
4.73492579359968
128.440540043755
1.00000000000000e-05
1.06344744523320
0.808150229805543
0.159592408303701
0.164665559336556
0.999831579130400
0.0344884122835283
0.965377143315037
0.945521778718382
7.35142301953809e-05
0.00494596246784951
0.966585021372352
0.133257801390668
0.106255767286513
0.760144464209342
0
0
1
0
7.69000000000000
38
297
900
1.00000000000000e-07
2.30000000000000e-05
0
0
-67.7255288527780
4.73492579359968
128.440540043755
1.00000000000000e-05
1.06344744523320
0.808150229805543
0.159592408303701
0.164665559336556
0.999831579130400
0.0344884122835283
0.965377143315037
0.945521778718382
7.35142301953809e-05
0.00494596246784951
0.966585021372352
0.133257801390668
0.106255767286513
0.760144464209342
0
0
1
0
7.69000000000000
38
297
900
1.00000000000000e-07
2.30000000000000e-05
0
0
-67.7255288527780
4.73492579359968
128.440540043755
1.00000000000000e-05
1.06344744523320
0.808150229805543
0.159592408303701
0.164665559336556
0.999831579130400
0.0344884122835283
0.965377143315037
0.945521778718382
7.35142301953809e-05
0.00494596246784951
0.966585021372352
0.133257801390668
0.106255767286513
0.760144464209342
0
0
1
0
7.69000000000000
38
297
900
1.00000000000000e-07
2.30000000000000e-05
0
0
-67.7255288527780
4.73492579359968
128.440540043755
1.00000000000000e-05
1.06344744523320
0.808150229805543
0.159592408303701
0.164665559336556
0.999831579130400
0.0344884122835283
0.965377143315037
0.945521778718382
7.35142301953809e-05
0.00494596246784951
0.966585021372352
0.133257801390668
0.106255767286513
0.760144464209342
0
0
1
0
7.69000000000000
38
297
900
1.00000000000000e-07
2.30000000000000e-05
0
0
-67.7255288527780
4.73492579359968
128.440540043755
1.00000000000000e-05
1.06344744523320
0.808150229805543
0.159592408303701
0.164665559336556
0.999831579130400
0.0344884122835283
0.965377143315037
0.945521778718382
7.35142301953809e-05
0.00494596246784951
0.966585021372352
0.133257801390668
0.106255767286513
0.760144464209342
0
0
1
0
7.69000000000000
38
297
900
1.00000000000000e-07
2.30000000000000e-05
0
0
-67.7255288527780
4.73492579359968
128.440540043755
1.00000000000000e-05
1.06344744523320
0.808150229805543
0.159592408303701
0.164665559336556
0.999831579130400
0.0344884122835283
0.965377143315037
0.945521778718382
7.35142301953809e-05
0.00494596246784951
0.966585021372352
0.133257801390668
0.106255767286513
0.760144464209342
0
0
1
0
7.69000000000000
38
297
900
1.00000000000000e-07
2.30000000000000e-05
0
0
-67.7255288527780
4.73492579359968
128.440540043755
1.00000000000000e-05
1.06344744523320
0.808150229805543
0.159592408303701
0.164665559336556
0.999831579130400
0.0344884122835283
0.965377143315037
0.945521778718382
7.35142301953809e-05
0.00494596246784951
0.966585021372352
0.133257801390668
0.106255767286513
0.760144464209342
0
0
1
0
7.69000000000000
38
297
900
1.00000000000000e-07
2.30000000000000e-05
0
0
-67.7255288527780
4.73492579359968
128.440540043755
1.00000000000000e-05
1.06344744523320
0.808150229805543
0.159592408303701
0.164665559336556
0.999831579130400
0.0344884122835283
0.965377143315037
0.945521778718382
7.35142301953809e-05
0.00494596246784951
0.966585021372352
0.133257801390668
0.106255767286513
0.760144464209342
0
0
1
0
7.69000000000000
38
297
900
1.00000000000000e-07
2.30000000000000e-05
0
0
-67.7255288527780
4.73492579359968
128.440540043755
1.00000000000000e-05
1.06344744523320
0.808150229805543
0.159592408303701
0.164665559336556
0.999831579130400
0.0344884122835283
0.965377143315037
0.945521778718382
7.35142301953809e-05
0.00494596246784951
0.966585021372352
0.133257801390668
0.106255767286513
0.760144464209342
0
0
1
0
7.69000000000000
38
297
900
1.00000000000000e-07
2.30000000000000e-05
0
0
-67.7255288527780
4.73492579359968
128.440540043755
1.00000000000000e-05
1.06344744523320
0.808150229805543
0.159592408303701
0.164665559336556
0.999831579130400
0.0344884122835283
0.965377143315037
0.945521778718382
7.35142301953809e-05
0.00494596246784951
0.966585021372352
0.133257801390668
0.106255767286513
0.760144464209342
0
0
1
0
7.69000000000000
38
297
900
1.00000000000000e-07
2.30000000000000e-05
0
0
-67.7255288527780
4.73492579359968
128.440540043755
1.00000000000000e-05
1.06344744523320
0.808150229805543
0.159592408303701
0.164665559336556
0.999831579130400
0.0344884122835283
0.965377143315037
0.945521778718382
7.35142301953809e-05
0.00494596246784951
0.966585021372352
0.133257801390668
0.106255767286513
0.760144464209342
0
0
1
0
7.69000000000000
38
297
900
1.00000000000000e-07
2.30000000000000e-05
0
0
-67.7255288527780
4.73492579359968
128.440540043755
1.00000000000000e-05
1.06344744523320
0.808150229805543
0.159592408303701
0.164665559336556
0.999831579130400
0.0344884122835283
0.965377143315037
0.945521778718382
7.35142301953809e-05
0.00494596246784951
0.966585021372352
0.133257801390668
0.106255767286513
0.760144464209342
0
0
1
0
7.69000000000000
38
297
900
1.00000000000000e-07
2.30000000000000e-05
0
0
-67.7255288527780
4.73492579359968
128.440540043755
1.00000000000000e-05
1.06344744523320
0.808150229805543
0.159592408303701
0.164665559336556
0.999831579130400
0.0344884122835283
0.965377143315037
0.945521778718382
7.35142301953809e-05
0.00494596246784951
0.966585021372352
0.133257801390668
0.106255767286513
0.760144464209342
0
0
1
0
7.69000000000000
38
297
900
1.00000000000000e-07
2.30000000000000e-05
0
0
-67.7255288527780
4.73492579359968
128.440540043755
1.00000000000000e-05
1.06344744523320
0.808150229805543
0.159592408303701
0.164665559336556
0.999831579130400
0.0344884122835283
0.965377143315037
0.945521778718382
7.35142301953809e-05
0.00494596246784951
0.966585021372352
0.133257801390668
0.106255767286513
0.760144464209342
0
0
1
0
7.69000000000000
38
297
900
1.00000000000000e-07
2.30000000000000e-05
0
0
-67.7255288527780
4.73492579359968
128.440540043755
1.00000000000000e-05
1.06344744523320
0.808150229805543
0.159592408303701
0.164665559336556
0.999831579130400
0.0344884122835283
0.965377143315037
0.945521778718382
7.35142301953809e-05
0.00494596246784951
0.966585021372352
0.133257801390668
0.106255767286513
0.760144464209342
0
0
1
0
7.69000000000000
38
297
900
1.00000000000000e-07
2.30000000000000e-05
0
0
-67.7255288527780
4.73492579359968
128.440540043755
1.00000000000000e-05
1.06344744523320
0.808150229805543
0.159592408303701
0.164665559336556
0.999831579130400
0.0344884122835283
0.965377143315037
0.945521778718382
7.35142301953809e-05
0.00494596246784951
0.966585021372352
0.133257801390668
0.106255767286513
0.760144464209342
0
0
1
0
7.69000000000000
38
297
900
1.00000000000000e-07
2.30000000000000e-05
0
0
-67.7255288527780
4.73492579359968
128.440540043755
1.00000000000000e-05
1.06344744523320
0.808150229805543
0.159592408303701
0.164665559336556
0.999831579130400
0.0344884122835283
0.965377143315037
0.945521778718382
7.35142301953809e-05
0.00494596246784951
0.966585021372352
0.133257801390668
0.106255767286513
0.760144464209342
0
0
1
0
7.69000000000000
38
297
900
1.00000000000000e-07
2.30000000000000e-05
0
0
-67.7255288527780
4.73492579359968
128.440540043755
1.00000000000000e-05
1.06344744523320
0.808150229805543
0.159592408303701
0.164665559336556
0.999831579130400
0.0344884122835283
0.965377143315037
0.945521778718382
7.35142301953809e-05
0.00494596246784951
0.966585021372352
0.133257801390668
0.106255767286513
0.760144464209342
0
0
1
0
7.69000000000000
38
297
900
1.00000000000000e-07
2.30000000000000e-05
0
0
-67.7255288527780
4.73492579359968
128.440540043755
1.00000000000000e-05
1.06344744523320
0.808150229805543
0.159592408303701
0.164665559336556
0.999831579130400
0.0344884122835283
0.965377143315037
0.945521778718382
7.35142301953809e-05
0.00494596246784951
0.966585021372352
0.133257801390668
0.106255767286513
0.760144464209342
0
0
1
0
7.69000000000000
38
297
900
1.00000000000000e-07
2.30000000000000e-05
0
0
-67.7255288527780
4.73492579359968
128.440540043755
1.00000000000000e-05
1.06344744523320
0.808150229805543
0.159592408303701
0.164665559336556
0.999831579130400
0.0344884122835283
0.965377143315037
0.945521778718382
7.35142301953809e-05
0.00494596246784951
0.966585021372352
0.133257801390668
0.106255767286513
0.760144464209342
0
0
1
0
7.69000000000000
38
297
900
1.00000000000000e-07
2.30000000000000e-05
0
0
-67.7255288527780
4.73492579359968
128.440540043755
1.00000000000000e-05
1.06344744523320
0.808150229805543
0.159592408303701
0.164665559336556
0.999831579130400
0.0344884122835283
0.965377143315037
0.945521778718382
7.35142301953809e-05
0.00494596246784951
0.966585021372352
0.133257801390668
0.106255767286513
0.760144464209342
0
0
1
0
7.69000000000000
38
297
900
1.00000000000000e-07
2.30000000000000e-05
0
0
-67.7255288527780
4.73492579359968
128.440540043755
1.00000000000000e-05
1.06344744523320
0.808150229805543
0.159592408303701
0.164665559336556
0.999831579130400
0.0344884122835283
0.965377143315037
0.945521778718382
7.35142301953809e-05
0.00494596246784951
0.966585021372352
0.133257801390668
0.106255767286513
0.760144464209342
0
0
1
0
7.69000000000000
38
297
900
1.00000000000000e-07
2.30000000000000e-05
0
0
-67.7255288527780
4.73492579359968
128.440540043755
1.00000000000000e-05
1.06344744523320
0.808150229805543
0.159592408303701
0.164665559336556
0.999831579130400
0.0344884122835283
0.965377143315037
0.945521778718382
7.35142301953809e-05
0.00494596246784951
0.966585021372352
0.133257801390668
0.106255767286513
0.760144464209342
0
0
1
0
7.69000000000000
38
297
900
1.00000000000000e-07
2.30000000000000e-05
0
0
-67.7255288527780
4.73492579359968
128.440540043755
1.00000000000000e-05
1.06344744523320
0.808150229805543
0.159592408303701
0.164665559336556
0.999831579130400
0.0344884122835283
0.965377143315037
0.945521778718382
7.35142301953809e-05
0.00494596246784951
0.966585021372352
0.133257801390668
0.106255767286513
0.760144464209342
0
0
1
0
7.69000000000000
38
297
900
1.00000000000000e-07
2.30000000000000e-05
0
0
-67.7255288527780
4.73492579359968
128.440540043755
1.00000000000000e-05
1.06344744523320
0.808150229805543
0.159592408303701
0.164665559336556
0.999831579130400
0.0344884122835283
0.965377143315037
0.945521778718382
7.35142301953809e-05
0.00494596246784951
0.966585021372352
0.133257801390668
0.106255767286513
0.760144464209342
0
0
1
0
7.69000000000000
38
297
900
1.00000000000000e-07
2.30000000000000e-05
0
0
-67.7255288527780
4.73492579359968
128.440540043755
1.00000000000000e-05
1.06344744523320
0.808150229805543
0.159592408303701
0.164665559336556
0.999831579130400
0.0344884122835283
0.965377143315037
0.945521778718382
7.35142301953809e-05
0.00494596246784951
0.966585021372352
0.133257801390668
0.106255767286513
0.760144464209342
0
0
1
0
7.69000000000000
38
297
900
1.00000000000000e-07
2.30000000000000e-05
0
0
-67.7255288527780
4.73492579359968
128.440540043755
1.00000000000000e-05
1.06344744523320
0.808150229805543
0.159592408303701
0.164665559336556
0.999831579130400
0.0344884122835283
0.965377143315037
0.945521778718382
7.35142301953809e-05
0.00494596246784951
0.966585021372352
0.133257801390668
0.106255767286513
0.760144464209342
0
0
1
0
7.69000000000000
38
297
900
1.00000000000000e-07
2.30000000000000e-05
0
0
-67.7255288527780
4.73492579359968
128.440540043755
1.00000000000000e-05
1.06344744523320
0.808150229805543
0.159592408303701
0.164665559336556
0.999831579130400
0.0344884122835283
0.965377143315037
0.945521778718382
7.35142301953809e-05
0.00494596246784951
0.966585021372352
0.133257801390668
0.106255767286513
0.760144464209342
0
0
1
0
7.69000000000000
38
297
900
1.00000000000000e-07
2.30000000000000e-05
0
0
-67.7255288527780
4.73492579359968
128.440540043755
1.00000000000000e-05
1.06344744523320
0.808150229805543
0.159592408303701
0.164665559336556
0.999831579130400
0.0344884122835283
0.965377143315037
0.945521778718382
7.35142301953809e-05
0.00494596246784951
0.966585021372352
0.133257801390668
0.106255767286513
0.760144464209342
0
0
1
0
7.69000000000000
38
297
900
1.00000000000000e-07
2.30000000000000e-05
0
0
-67.7255288527780
4.73492579359968
128.440540043755
1.00000000000000e-05
1.06344744523320
0.808150229805543
0.159592408303701
0.164665559336556
0.999831579130400
0.0344884122835283
0.965377143315037
0.945521778718382
7.35142301953809e-05
0.00494596246784951
0.966585021372352
0.133257801390668
0.106255767286513
0.760144464209342
0
0
1
0
7.69000000000000
38
297
900
1.00000000000000e-07
2.30000000000000e-05
0
0
-67.7255288527780
4.73492579359968
128.440540043755
1.00000000000000e-05
1.06344744523320
0.808150229805543
0.159592408303701
0.164665559336556
0.999831579130400
0.0344884122835283
0.965377143315037
0.945521778718382
7.35142301953809e-05
0.00494596246784951
0.966585021372352
0.133257801390668
0.106255767286513
0.760144464209342
0
0
1
0
7.69000000000000
38
297
900
1.00000000000000e-07
2.30000000000000e-05
0
0
-67.7255288527780
4.73492579359968
128.440540043755
1.00000000000000e-05
1.06344744523320
0.808150229805543
0.159592408303701
0.164665559336556
0.999831579130400
0.0344884122835283
0.965377143315037
0.945521778718382
7.35142301953809e-05
0.00494596246784951
0.966585021372352
0.133257801390668
0.106255767286513
0.760144464209342
0
0
1
0
7.69000000000000
38
297
900
1.00000000000000e-07
2.30000000000000e-05
0
0
-67.7255288527780
4.73492579359968
128.440540043755
1.00000000000000e-05
1.06344744523320
0.808150229805543
0.159592408303701
0.164665559336556
0.999831579130400
0.0344884122835283
0.965377143315037
0.945521778718382
7.35142301953809e-05
0.00494596246784951
0.966585021372352
0.133257801390668
0.106255767286513
0.760144464209342
0
0
1
0
7.69000000000000
38
297
900
1.00000000000000e-07
2.30000000000000e-05
0
0
-67.7255288527780
4.73492579359968
128.440540043755
1.00000000000000e-05
1.06344744523320
0.808150229805543
0.159592408303701
0.164665559336556
0.999831579130400
0.0344884122835283
0.965377143315037
0.945521778718382
7.35142301953809e-05
0.00494596246784951
0.966585021372352
0.133257801390668
0.106255767286513
0.760144464209342
0
0
1
0
7.69000000000000
38
297
900
1.00000000000000e-07
2.30000000000000e-05
0
0
-67.7255288527780
4.73492579359968
128.440540043755
1.00000000000000e-05
1.06344744523320
0.808150229805543
0.159592408303701
0.164665559336556
0.999831579130400
0.0344884122835283
0.965377143315037
0.945521778718382
7.35142301953809e-05
0.00494596246784951
0.966585021372352
0.133257801390668
0.106255767286513
0.760144464209342
0
0
1
0
7.69000000000000
38
297
900
1.00000000000000e-07
2.30000000000000e-05
0
0
-67.7255288527780
4.73492579359968
128.440540043755
1.00000000000000e-05
1.06344744523320
0.808150229805543
0.159592408303701
0.164665559336556
0.999831579130400
0.0344884122835283
0.965377143315037
0.945521778718382
7.35142301953809e-05
0.00494596246784951
0.966585021372352
0.133257801390668
0.106255767286513
0.760144464209342
0
0
1
0
7.69000000000000
38
297
900
1.00000000000000e-07
2.30000000000000e-05
0
0
-67.7255288527780
4.73492579359968
128.440540043755
1.00000000000000e-05
1.06344744523320
0.808150229805543
0.159592408303701
0.164665559336556
0.999831579130400
0.0344884122835283
0.965377143315037
0.945521778718382
7.35142301953809e-05
0.00494596246784951
0.966585021372352
0.133257801390668
0.106255767286513
0.760144464209342
0
0
1
0
7.69000000000000
38
297
900
1.00000000000000e-07
2.30000000000000e-05
0
0
-67.7255288527780
4.73492579359968
128.440540043755
1.00000000000000e-05
1.06344744523320
0.808150229805543
0.159592408303701
0.164665559336556
0.999831579130400
0.0344884122835283
0.965377143315037
0.945521778718382
7.35142301953809e-05
0.00494596246784951
0.966585021372352
0.133257801390668
0.106255767286513
0.760144464209342
0
0
1
0
7.69000000000000
38
297
900
1.00000000000000e-07
2.30000000000000e-05
0
0
-67.7255288527780
4.73492579359968
128.440540043755
1.00000000000000e-05
1.06344744523320
0.808150229805543
0.159592408303701
0.164665559336556
0.999831579130400
0.0344884122835283
0.965377143315037
0.945521778718382
7.35142301953809e-05
0.00494596246784951
0.966585021372352
0.133257801390668
0.106255767286513
0.760144464209342
0
0
1
0
7.69000000000000
38
297
900
1.00000000000000e-07
2.30000000000000e-05
0
0
-67.7255288527780
4.73492579359968
128.440540043755
1.00000000000000e-05
1.06344744523320
0.808150229805543
0.159592408303701
0.164665559336556
0.999831579130400
0.0344884122835283
0.965377143315037
0.945521778718382
7.35142301953809e-05
0.00494596246784951
0.966585021372352
0.133257801390668
0.106255767286513
0.760144464209342
0
0
1
0
7.69000000000000
38
297
900
1.00000000000000e-07
2.30000000000000e-05
0
0
-67.7255288527780
4.73492579359968
128.440540043755
1.00000000000000e-05
1.06344744523320
0.808150229805543
0.159592408303701
0.164665559336556
0.999831579130400
0.0344884122835283
0.965377143315037
0.945521778718382
7.35142301953809e-05
0.00494596246784951
0.966585021372352
0.133257801390668
0.106255767286513
0.760144464209342
0
0
1
0
7.69000000000000
38
297
900
1.00000000000000e-07
2.30000000000000e-05
0
0
-67.7255288527780
4.73492579359968
128.440540043755
1.00000000000000e-05
1.06344744523320
0.808150229805543
0.159592408303701
0.164665559336556
0.999831579130400
0.0344884122835283
0.965377143315037
0.945521778718382
7.35142301953809e-05
0.00494596246784951
0.966585021372352
0.133257801390668
0.106255767286513
0.760144464209342
0
0
1
0
7.69000000000000
38
297
900
1.00000000000000e-07
2.30000000000000e-05
0
0
-67.7255288527780
4.73492579359968
128.440540043755
1.00000000000000e-05
1.06344744523320
0.808150229805543
0.159592408303701
0.164665559336556
0.999831579130400
0.0344884122835283
0.965377143315037
0.945521778718382
7.35142301953809e-05
0.00494596246784951
0.966585021372352
0.133257801390668
0.106255767286513
0.760144464209342
0
0
1
0
7.69000000000000
38
297
900
1.00000000000000e-07
2.30000000000000e-05
0
0
-67.7255288527780
4.73492579359968
128.440540043755
1.00000000000000e-05
1.06344744523320
0.808150229805543
0.159592408303701
0.164665559336556
0.999831579130400
0.0344884122835283
0.965377143315037
0.945521778718382
7.35142301953809e-05
0.00494596246784951
0.966585021372352
0.133257801390668
0.106255767286513
0.760144464209342
0
0
1
0
7.69000000000000
38
297
900
1.00000000000000e-07
2.30000000000000e-05
0
0
-67.7255288527780
4.73492579359968
128.440540043755
1.00000000000000e-05
1.06344744523320
0.808150229805543
0.159592408303701
0.164665559336556
0.999831579130400
0.0344884122835283
0.965377143315037
0.945521778718382
7.35142301953809e-05
0.00494596246784951
0.966585021372352
0.133257801390668
0.106255767286513
0.760144464209342
0
0
1
0
7.69000000000000
38
297
900
1.00000000000000e-07
2.30000000000000e-05
0
0
-67.7255288527780
4.73492579359968
128.440540043755
1.00000000000000e-05
1.06344744523320
0.808150229805543
0.159592408303701
0.164665559336556
0.999831579130400
0.0344884122835283
0.965377143315037
0.945521778718382
7.35142301953809e-05
0.00494596246784951
0.966585021372352
0.133257801390668
0.106255767286513
0.760144464209342
0
0
1
0
7.69000000000000
38
297
900
1.00000000000000e-07
2.30000000000000e-05
0
0
-67.7255288527780
4.73492579359968
128.440540043755
1.00000000000000e-05
1.06344744523320
0.808150229805543
0.159592408303701
0.164665559336556
0.999831579130400
0.0344884122835283
0.965377143315037
0.945521778718382
7.35142301953809e-05
0.00494596246784951
0.966585021372352
0.133257801390668
0.106255767286513
0.760144464209342
0
0
1
0
7.69000000000000
38
297
900
1.00000000000000e-07
2.30000000000000e-05
0
0
-67.7255288527780
4.73492579359968
128.440540043755
1.00000000000000e-05
1.06344744523320
0.808150229805543
0.159592408303701
0.164665559336556
0.999831579130400
0.0344884122835283
0.965377143315037
0.945521778718382
7.35142301953809e-05
0.00494596246784951
0.966585021372352
0.133257801390668
0.106255767286513
0.760144464209342
0
0
1
0
7.69000000000000
38
297
900
1.00000000000000e-07
2.30000000000000e-05
0
0
-67.7255288527780
4.73492579359968
128.440540043755
1.00000000000000e-05
1.06344744523320
0.808150229805543
0.159592408303701
0.164665559336556
0.999831579130400
0.0344884122835283
0.965377143315037
0.945521778718382
7.35142301953809e-05
0.00494596246784951
0.966585021372352
0.133257801390668
0.106255767286513
0.760144464209342
0
0
1
0
7.69000000000000
38
297
900
1.00000000000000e-07
2.30000000000000e-05
0
0
-67.7255288527780
4.73492579359968
128.440540043755
1.00000000000000e-05
1.06344744523320
0.808150229805543
0.159592408303701
0.164665559336556
0.999831579130400
0.0344884122835283
0.965377143315037
0.945521778718382
7.35142301953809e-05
0.00494596246784951
0.966585021372352
0.133257801390668
0.106255767286513
0.760144464209342
0
0
1
0
7.69000000000000
38
297
900
1.00000000000000e-07
2.30000000000000e-05
0
0
-67.7255288527780
4.73492579359968
128.440540043755
1.00000000000000e-05
1.06344744523320
0.808150229805543
0.159592408303701
0.164665559336556
0.999831579130400
0.0344884122835283
0.965377143315037
0.945521778718382
7.35142301953809e-05
0.00494596246784951
0.966585021372352
0.133257801390668
0.106255767286513
0.760144464209342
0
0
1
0
7.69000000000000
38
297
900
1.00000000000000e-07
2.30000000000000e-05
0
0
-67.7255288527780
4.73492579359968
128.440540043755
1.00000000000000e-05
1.06344744523320
0.808150229805543
0.159592408303701
0.164665559336556
0.999831579130400
0.0344884122835283
0.965377143315037
0.945521778718382
7.35142301953809e-05
0.00494596246784951
0.966585021372352
0.133257801390668
0.106255767286513
0.760144464209342
0
0
1
0
7.69000000000000
38
297
900
1.00000000000000e-07
2.30000000000000e-05
0
0
-67.7255288527780
4.73492579359968
128.440540043755
1.00000000000000e-05
1.06344744523320
0.808150229805543
0.159592408303701
0.164665559336556
0.999831579130400
0.0344884122835283
0.965377143315037
0.945521778718382
7.35142301953809e-05
0.00494596246784951
0.966585021372352
0.133257801390668
0.106255767286513
0.760144464209342
0
0
1
0
7.69000000000000
38
297
900
1.00000000000000e-07
2.30000000000000e-05
0
0
-67.7255288527780
4.73492579359968
128.440540043755
1.00000000000000e-05
1.06344744523320
0.808150229805543
0.159592408303701
0.164665559336556
0.999831579130400
0.0344884122835283
0.965377143315037
0.945521778718382
7.35142301953809e-05
0.00494596246784951
0.966585021372352
0.133257801390668
0.106255767286513
0.760144464209342
0
0
1
0
7.69000000000000
38
297
900
1.00000000000000e-07
2.30000000000000e-05
0
0
-67.7255288527780
4.73492579359968
128.440540043755
1.00000000000000e-05
1.06344744523320
0.808150229805543
0.159592408303701
0.164665559336556
0.999831579130400
0.0344884122835283
0.965377143315037
0.945521778718382
7.35142301953809e-05
0.00494596246784951
0.966585021372352
0.133257801390668
0.106255767286513
0.760144464209342
0
0
1
0
7.69000000000000
38
297
900
1.00000000000000e-07
2.30000000000000e-05
0
0
-67.7255288527780
4.73492579359968
128.440540043755
1.00000000000000e-05
1.06344744523320
0.808150229805543
0.159592408303701
0.164665559336556
0.999831579130400
0.0344884122835283
0.965377143315037
0.945521778718382
7.35142301953809e-05
0.00494596246784951
0.966585021372352
0.133257801390668
0.106255767286513
0.760144464209342
0
0
1
0
7.69000000000000
38
297
900
1.00000000000000e-07
2.30000000000000e-05
0
0
-67.7255288527780
4.73492579359968
128.440540043755
1.00000000000000e-05
1.06344744523320
0.808150229805543
0.159592408303701
0.164665559336556
0.999831579130400
0.0344884122835283
0.965377143315037
0.945521778718382
7.35142301953809e-05
0.00494596246784951
0.966585021372352
0.133257801390668
0.106255767286513
0.760144464209342
0
0
1
0
7.69000000000000
38
297
900
1.00000000000000e-07
2.30000000000000e-05
0
0
-67.7255288527780
4.73492579359968
128.440540043755
1.00000000000000e-05
1.06344744523320
0.808150229805543
0.159592408303701
0.164665559336556
0.999831579130400
0.0344884122835283
0.965377143315037
0.945521778718382
7.35142301953809e-05
0.00494596246784951
0.966585021372352
0.133257801390668
0.106255767286513
0.760144464209342
0
0
1
0
7.69000000000000
38
297
900
1.00000000000000e-07
2.30000000000000e-05
0
0
-67.7255288527780
4.73492579359968
128.440540043755
1.00000000000000e-05
1.06344744523320
0.808150229805543
0.159592408303701
0.164665559336556
0.999831579130400
0.0344884122835283
0.965377143315037
0.945521778718382
7.35142301953809e-05
0.00494596246784951
0.966585021372352
0.133257801390668
0.106255767286513
0.760144464209342
0
0
1
0
7.69000000000000
38
297
900
1.00000000000000e-07
2.30000000000000e-05
0
0
-67.7255288527780
4.73492579359968
128.440540043755
1.00000000000000e-05
1.06344744523320
0.808150229805543
0.159592408303701
0.164665559336556
0.999831579130400
0.0344884122835283
0.965377143315037
0.945521778718382
7.35142301953809e-05
0.00494596246784951
0.966585021372352
0.133257801390668
0.106255767286513
0.760144464209342
0
0
1
0
7.69000000000000
38
297
900
1.00000000000000e-07
2.30000000000000e-05
0
0
-67.7255288527780
4.73492579359968
128.440540043755
1.00000000000000e-05
1.06344744523320
0.808150229805543
0.159592408303701
0.164665559336556
0.999831579130400
0.0344884122835283
0.965377143315037
0.945521778718382
7.35142301953809e-05
0.00494596246784951
0.966585021372352
0.133257801390668
0.106255767286513
0.760144464209342
0
0
1
0
7.69000000000000
38
297
900
1.00000000000000e-07
2.30000000000000e-05
0
0
-67.7255288527780
4.73492579359968
128.440540043755
1.00000000000000e-05
1.06344744523320
0.808150229805543
0.159592408303701
0.164665559336556
0.999831579130400
0.0344884122835283
0.965377143315037
0.945521778718382
7.35142301953809e-05
0.00494596246784951
0.966585021372352
0.133257801390668
0.106255767286513
0.760144464209342
0
0
1
0
7.69000000000000
38
297
900
1.00000000000000e-07
2.30000000000000e-05
0
0
-67.7255288527780
4.73492579359968
128.440540043755
1.00000000000000e-05
1.06344744523320
0.808150229805543
0.159592408303701
0.164665559336556
0.999831579130400
0.0344884122835283
0.965377143315037
0.945521778718382
7.35142301953809e-05
0.00494596246784951
0.966585021372352
0.133257801390668
0.106255767286513
0.760144464209342
0
0
1
0
7.69000000000000
38
297
900
1.00000000000000e-07
2.30000000000000e-05
0
0
-67.7255288527780
4.73492579359968
128.440540043755
1.00000000000000e-05
1.06344744523320
0.808150229805543
0.159592408303701
0.164665559336556
0.999831579130400
0.0344884122835283
0.965377143315037
0.945521778718382
7.35142301953809e-05
0.00494596246784951
0.966585021372352
0.133257801390668
0.106255767286513
0.760144464209342
0
0
1
0
7.69000000000000
38
297
900
1.00000000000000e-07
2.30000000000000e-05
0
0
-67.7255288527780
4.73492579359968
128.440540043755
1.00000000000000e-05
1.06344744523320
0.808150229805543
0.159592408303701
0.164665559336556
0.999831579130400
0.0344884122835283
0.965377143315037
0.945521778718382
7.35142301953809e-05
0.00494596246784951
0.966585021372352
0.133257801390668
0.106255767286513
0.760144464209342
0
0
1
0
7.69000000000000
38
297
900
1.00000000000000e-07
2.30000000000000e-05
0
0
-67.7255288527780
4.73492579359968
128.440540043755
1.00000000000000e-05
1.06344744523320
0.808150229805543
0.159592408303701
0.164665559336556
0.999831579130400
0.0344884122835283
0.965377143315037
0.945521778718382
7.35142301953809e-05
0.00494596246784951
0.966585021372352
0.133257801390668
0.106255767286513
0.760144464209342
0
0
1
0
7.69000000000000
38
297
900
1.00000000000000e-07
2.30000000000000e-05
0
0
-67.7255288527780
4.73492579359968
128.440540043755
1.00000000000000e-05
1.06344744523320
0.808150229805543
0.159592408303701
0.164665559336556
0.999831579130400
0.0344884122835283
0.965377143315037
0.945521778718382
7.35142301953809e-05
0.00494596246784951
0.966585021372352
0.133257801390668
0.106255767286513
0.760144464209342
0
0
1
0
7.69000000000000
38
297
900
1.00000000000000e-07
2.30000000000000e-05
0
0
-67.7255288527780
4.73492579359968
128.440540043755
1.00000000000000e-05
1.06344744523320
0.808150229805543
0.159592408303701
0.164665559336556
0.999831579130400
0.0344884122835283
0.965377143315037
0.945521778718382
7.35142301953809e-05
0.00494596246784951
0.966585021372352
0.133257801390668
0.106255767286513
0.760144464209342
0
0
1
0
7.69000000000000
38
297
900
1.00000000000000e-07
2.30000000000000e-05
0
0
-67.7255288527780
4.73492579359968
128.440540043755
1.00000000000000e-05
1.06344744523320
0.808150229805543
0.159592408303701
0.164665559336556
0.999831579130400
0.0344884122835283
0.965377143315037
0.945521778718382
7.35142301953809e-05
0.00494596246784951
0.966585021372352
0.133257801390668
0.106255767286513
0.760144464209342
0
0
1
0
7.69000000000000
38
297
900
1.00000000000000e-07
2.30000000000000e-05
0
0
-67.7255288527780
4.73492579359968
128.440540043755
1.00000000000000e-05
1.06344744523320
0.808150229805543
0.159592408303701
0.164665559336556
0.999831579130400
0.0344884122835283
0.965377143315037
0.945521778718382
7.35142301953809e-05
0.00494596246784951
0.966585021372352
0.133257801390668
0.106255767286513
0.760144464209342
0
0
1
0
7.69000000000000
38
297
900
1.00000000000000e-07
2.30000000000000e-05
0
0
-67.7255288527780
4.73492579359968
128.440540043755
1.00000000000000e-05
1.06344744523320
0.808150229805543
0.159592408303701
0.164665559336556
0.999831579130400
0.0344884122835283
0.965377143315037
0.945521778718382
7.35142301953809e-05
0.00494596246784951
0.966585021372352
0.133257801390668
0.106255767286513
0.760144464209342
0
0
1
0
7.69000000000000
38
297
900
1.00000000000000e-07
2.30000000000000e-05
0
0
-67.7255288527780
4.73492579359968
128.440540043755
1.00000000000000e-05
1.06344744523320
0.808150229805543
0.159592408303701
0.164665559336556
0.999831579130400
0.0344884122835283
0.965377143315037
0.945521778718382
7.35142301953809e-05
0.00494596246784951
0.966585021372352
0.133257801390668
0.106255767286513
0.760144464209342
0
0
1
0
7.69000000000000
38
297
900
1.00000000000000e-07
2.30000000000000e-05
0
0
-67.7255288527780
4.73492579359968
128.440540043755
1.00000000000000e-05
1.06344744523320
0.808150229805543
0.159592408303701
0.164665559336556
0.999831579130400
0.0344884122835283
0.965377143315037
0.945521778718382
7.35142301953809e-05
0.00494596246784951
0.966585021372352
0.133257801390668
0.106255767286513
0.760144464209342
0
0
1
0
7.69000000000000
38
297
900
1.00000000000000e-07
2.30000000000000e-05
0
0
-67.7255288527780
4.73492579359968
128.440540043755
1.00000000000000e-05
1.06344744523320
0.808150229805543
0.159592408303701
0.164665559336556
0.999831579130400
0.0344884122835283
0.965377143315037
0.945521778718382
7.35142301953809e-05
0.00494596246784951
0.966585021372352
0.133257801390668
0.106255767286513
0.760144464209342
0
0
1
0
7.69000000000000
38
297
900
1.00000000000000e-07
2.30000000000000e-05
0
0
-67.7255288527780
4.73492579359968
128.440540043755
1.00000000000000e-05
1.06344744523320
0.808150229805543
0.159592408303701
0.164665559336556
0.999831579130400
0.0344884122835283
0.965377143315037
0.945521778718382
7.35142301953809e-05
0.00494596246784951
0.966585021372352
0.133257801390668
0.106255767286513
0.760144464209342
0
0
1
0
7.69000000000000
38
297
900
1.00000000000000e-07
2.30000000000000e-05
0
0
-67.7255288527780
4.73492579359968
128.440540043755
1.00000000000000e-05
1.06344744523320
0.808150229805543
0.159592408303701
0.164665559336556
0.999831579130400
0.0344884122835283
0.965377143315037
0.945521778718382
7.35142301953809e-05
0.00494596246784951
0.966585021372352
0.133257801390668
0.106255767286513
0.760144464209342
0
0
1
0
7.69000000000000
38
297
900
1.00000000000000e-07
2.30000000000000e-05
0
0
-67.7255288527780
4.73492579359968
128.440540043755
1.00000000000000e-05
1.06344744523320
0.808150229805543
0.159592408303701
0.164665559336556
0.999831579130400
0.0344884122835283
0.965377143315037
0.945521778718382
7.35142301953809e-05
0.00494596246784951
0.966585021372352
0.133257801390668
0.106255767286513
0.760144464209342
0
0
1
0
7.69000000000000
38
297
900
1.00000000000000e-07
2.30000000000000e-05
0
0
-67.7255288527780
4.73492579359968
128.440540043755
1.00000000000000e-05
1.06344744523320
0.808150229805543
0.159592408303701
0.164665559336556
0.999831579130400
0.0344884122835283
0.965377143315037
0.945521778718382
7.35142301953809e-05
0.00494596246784951
0.966585021372352
0.133257801390668
0.106255767286513
0.760144464209342
0
0
1
0
7.69000000000000
38
297
900
1.00000000000000e-07
2.30000000000000e-05
0
0
-67.7255288527780
4.73492579359968
128.440540043755
1.00000000000000e-05
1.06344744523320
0.808150229805543
0.159592408303701
0.164665559336556
0.999831579130400
0.0344884122835283
0.965377143315037
0.945521778718382
7.35142301953809e-05
0.00494596246784951
0.966585021372352
0.133257801390668
0.106255767286513
0.760144464209342
0
0
1
0
7.69000000000000
38
297
900
1.00000000000000e-07
2.30000000000000e-05
0
0
-67.7255288527780
4.73492579359968
128.440540043755
1.00000000000000e-05
1.06344744523320
0.808150229805543
0.159592408303701
0.164665559336556
0.999831579130400
0.0344884122835283
0.965377143315037
0.945521778718382
7.35142301953809e-05
0.00494596246784951
0.966585021372352
0.133257801390668
0.106255767286513
0.760144464209342
0
0
1
0
7.69000000000000
38
297
900
1.00000000000000e-07
2.30000000000000e-05
0
0
-67.7255288527780
4.73492579359968
128.440540043755
1.00000000000000e-05
1.06344744523320
0.808150229805543
0.159592408303701
0.164665559336556
0.999831579130400
0.0344884122835283
0.965377143315037
0.945521778718382
7.35142301953809e-05
0.00494596246784951
0.966585021372352
0.133257801390668
0.106255767286513
0.760144464209342
0
0
1
0
7.69000000000000
38
297
900
1.00000000000000e-07
2.30000000000000e-05
0
0
-67.7255288527780
4.73492579359968
128.440540043755
1.00000000000000e-05
1.06344744523320
0.808150229805543
0.159592408303701
0.164665559336556
0.999831579130400
0.0344884122835283
0.965377143315037
0.945521778718382
7.35142301953809e-05
0.00494596246784951
0.966585021372352
0.133257801390668
0.106255767286513
0.760144464209342
0
0
1
0
7.69000000000000
38
297
900
1.00000000000000e-07
2.30000000000000e-05
0
0
-67.7255288527780
4.73492579359968
128.440540043755
1.00000000000000e-05
1.06344744523320
0.808150229805543
0.159592408303701
0.164665559336556
0.999831579130400
0.0344884122835283
0.965377143315037
0.945521778718382
7.35142301953809e-05
0.00494596246784951
0.966585021372352
0.133257801390668
0.106255767286513
0.760144464209342
0
0
1
0
7.69000000000000
38
297
900
1.00000000000000e-07
2.30000000000000e-05
0
0
-67.7255288527780
4.73492579359968
128.440540043755
1.00000000000000e-05
1.06344744523320
0.808150229805543
0.159592408303701
0.164665559336556
0.999831579130400
0.0344884122835283
0.965377143315037
0.945521778718382
7.35142301953809e-05
0.00494596246784951
0.966585021372352
0.133257801390668
0.106255767286513
0.760144464209342
0
0
1
0
7.69000000000000
38
297
900
1.00000000000000e-07
2.30000000000000e-05
0
0
-67.7255288527780
4.73492579359968
128.440540043755
1.00000000000000e-05
1.06344744523320
0.808150229805543
0.159592408303701
0.164665559336556
0.999831579130400
0.0344884122835283
0.965377143315037
0.945521778718382
7.35142301953809e-05
0.00494596246784951
0.966585021372352
0.133257801390668
0.106255767286513
0.760144464209342
0
0
1
0
7.69000000000000
38
297
900
1.00000000000000e-07
2.30000000000000e-05
0
0
-67.7255288527780
4.73492579359968
128.440540043755
1.00000000000000e-05
1.06344744523320
0.808150229805543
0.159592408303701
0.164665559336556
0.999831579130400
0.0344884122835283
0.965377143315037
0.945521778718382
7.35142301953809e-05
0.00494596246784951
0.966585021372352
0.133257801390668
0.106255767286513
0.760144464209342
0
0
1
0
7.69000000000000
38
297
900
1.00000000000000e-07
2.30000000000000e-05
0
0
-67.7255288527780
4.73492579359968
128.440540043755
1.00000000000000e-05
1.06344744523320
0.808150229805543
0.159592408303701
0.164665559336556
0.999831579130400
0.0344884122835283
0.965377143315037
0.945521778718382
7.35142301953809e-05
0.00494596246784951
0.966585021372352
0.133257801390668
0.106255767286513
0.760144464209342
0
0
1
0
7.69000000000000
38
297
900
1.00000000000000e-07
2.30000000000000e-05
0
0
-67.7255288527780
4.73492579359968
128.440540043755
1.00000000000000e-05
1.06344744523320
0.808150229805543
0.159592408303701
0.164665559336556
0.999831579130400
0.0344884122835283
0.965377143315037
0.945521778718382
7.35142301953809e-05
0.00494596246784951
0.966585021372352
0.133257801390668
0.106255767286513
0.760144464209342
0
0
1
0
7.69000000000000
38
297
900
1.00000000000000e-07
2.30000000000000e-05
0
0
-67.7255288527780
4.73492579359968
128.440540043755
1.00000000000000e-05
1.06344744523320
0.808150229805543
0.159592408303701
0.164665559336556
0.999831579130400
0.0344884122835283
0.965377143315037
0.945521778718382
7.35142301953809e-05
0.00494596246784951
0.966585021372352
0.133257801390668
0.106255767286513
0.760144464209342
0
0
1
0
7.69000000000000
38
297
900
1.00000000000000e-07
2.30000000000000e-05
0
0
-67.7255288527780
4.73492579359968
128.440540043755
1.00000000000000e-05
1.06344744523320
0.808150229805543
0.159592408303701
0.164665559336556
0.999831579130400
0.0344884122835283
0.965377143315037
0.945521778718382
7.35142301953809e-05
0.00494596246784951
0.966585021372352
0.133257801390668
0.106255767286513
0.760144464209342
0
0
1
0
7.69000000000000
38
297
900
1.00000000000000e-07
2.30000000000000e-05
0
0
-67.7255288527780
4.73492579359968
128.440540043755
1.00000000000000e-05
1.06344744523320
0.808150229805543
0.159592408303701
0.164665559336556
0.999831579130400
0.0344884122835283
0.965377143315037
0.945521778718382
7.35142301953809e-05
0.00494596246784951
0.966585021372352
0.133257801390668
0.106255767286513
0.760144464209342
0
0
1
0
7.69000000000000
38
297
900
1.00000000000000e-07
2.30000000000000e-05
0
0
-67.7255288527780
4.73492579359968
128.440540043755
1.00000000000000e-05
1.06344744523320
0.808150229805543
0.159592408303701
0.164665559336556
0.999831579130400
0.0344884122835283
0.965377143315037
0.945521778718382
7.35142301953809e-05
0.00494596246784951
0.966585021372352
0.133257801390668
0.106255767286513
0.760144464209342
0
0
1
0
7.69000000000000
38
297
900
1.00000000000000e-07
2.30000000000000e-05
0
0
-67.7255288527780
4.73492579359968
128.440540043755
1.00000000000000e-05
1.06344744523320
0.808150229805543
0.159592408303701
0.164665559336556
0.999831579130400
0.0344884122835283
0.965377143315037
0.945521778718382
7.35142301953809e-05
0.00494596246784951
0.966585021372352
0.133257801390668
0.106255767286513
0.760144464209342
0
0
1
0
7.69000000000000
38
297
900
1.00000000000000e-07
2.30000000000000e-05
0
0
-67.7255288527780
4.73492579359968
128.440540043755
1.00000000000000e-05
1.06344744523320
0.808150229805543
0.159592408303701
0.164665559336556
0.999831579130400
0.0344884122835283
0.965377143315037
0.945521778718382
7.35142301953809e-05
0.00494596246784951
0.966585021372352
0.133257801390668
0.106255767286513
0.760144464209342
0
0
1
0
7.69000000000000
38
297
900
1.00000000000000e-07
2.30000000000000e-05
0
0
-67.7255288527780
4.73492579359968
128.440540043755
1.00000000000000e-05
1.06344744523320
0.808150229805543
0.159592408303701
0.164665559336556
0.999831579130400
0.0344884122835283
0.965377143315037
0.945521778718382
7.35142301953809e-05
0.00494596246784951
0.966585021372352
0.133257801390668
0.106255767286513
0.760144464209342
0
0
1
0
7.69000000000000
38
297
900
1.00000000000000e-07
2.30000000000000e-05
0
0
-67.7255288527780
4.73492579359968
128.440540043755
1.00000000000000e-05
1.06344744523320
0.808150229805543
0.159592408303701
0.164665559336556
0.999831579130400
0.0344884122835283
0.965377143315037
0.945521778718382
7.35142301953809e-05
0.00494596246784951
0.966585021372352
0.133257801390668
0.106255767286513
0.760144464209342
0
0
1
0
7.69000000000000
38
297
900
1.00000000000000e-07
2.30000000000000e-05
0
0
-67.7255288527780
4.73492579359968
128.440540043755
1.00000000000000e-05
1.06344744523320
0.808150229805543
0.159592408303701
0.164665559336556
0.999831579130400
0.0344884122835283
0.965377143315037
0.945521778718382
7.35142301953809e-05
0.00494596246784951
0.966585021372352
0.133257801390668
0.106255767286513
0.760144464209342
0
0
1
0
7.69000000000000
38
297
900
1.00000000000000e-07
2.30000000000000e-05
0
0
-67.7255288527780
4.73492579359968
128.440540043755
1.00000000000000e-05
1.06344744523320
0.808150229805543
0.159592408303701
0.164665559336556
0.999831579130400
0.0344884122835283
0.965377143315037
0.945521778718382
7.35142301953809e-05
0.00494596246784951
0.966585021372352
0.133257801390668
0.106255767286513
0.760144464209342
0
0
1
0
7.69000000000000
38
297
900
1.00000000000000e-07
2.30000000000000e-05
0
0
-67.7255288527780
4.73492579359968
128.440540043755
1.00000000000000e-05
1.06344744523320
0.808150229805543
0.159592408303701
0.164665559336556
0.999831579130400
0.0344884122835283
0.965377143315037
0.945521778718382
7.35142301953809e-05
0.00494596246784951
0.966585021372352
0.133257801390668
0.106255767286513
0.760144464209342
0
0
1
0
7.69000000000000
38
297
900
1.00000000000000e-07
2.30000000000000e-05
0
0
-67.7255288527780
4.73492579359968
128.440540043755
1.00000000000000e-05
1.06344744523320
0.808150229805543
0.159592408303701
0.164665559336556
0.999831579130400
0.0344884122835283
0.965377143315037
0.945521778718382
7.35142301953809e-05
0.00494596246784951
0.966585021372352
0.133257801390668
0.106255767286513
0.760144464209342
0
0
1
0
7.69000000000000
38
297
900
1.00000000000000e-07
2.30000000000000e-05
0
0
-67.7255288527780
4.73492579359968
128.440540043755
1.00000000000000e-05
1.06344744523320
0.808150229805543
0.159592408303701
0.164665559336556
0.999831579130400
0.0344884122835283
0.965377143315037
0.945521778718382
7.35142301953809e-05
0.00494596246784951
0.966585021372352
0.133257801390668
0.106255767286513
0.760144464209342
0
0
1
0
7.69000000000000
38
297
900
1.00000000000000e-07
2.30000000000000e-05
0
0
-67.7255288527780
4.73492579359968
128.440540043755
1.00000000000000e-05
1.06344744523320
0.808150229805543
0.159592408303701
0.164665559336556
0.999831579130400
0.0344884122835283
0.965377143315037
0.945521778718382
7.35142301953809e-05
0.00494596246784951
0.966585021372352
0.133257801390668
0.106255767286513
0.760144464209342
0
0
1
0
7.69000000000000
38
297
900
1.00000000000000e-07
2.30000000000000e-05
0
0
-67.7255288527780
4.73492579359968
128.440540043755
1.00000000000000e-05
1.06344744523320
0.808150229805543
0.159592408303701
0.164665559336556
0.999831579130400
0.0344884122835283
0.965377143315037
0.945521778718382
7.35142301953809e-05
0.00494596246784951
0.966585021372352
0.133257801390668
0.106255767286513
0.760144464209342
0
0
1
0
7.69000000000000
38
297
900
1.00000000000000e-07
2.30000000000000e-05
0
0
-67.7255288527780
4.73492579359968
128.440540043755
1.00000000000000e-05
1.06344744523320
0.808150229805543
0.159592408303701
0.164665559336556
0.999831579130400
0.0344884122835283
0.965377143315037
0.945521778718382
7.35142301953809e-05
0.00494596246784951
0.966585021372352
0.133257801390668
0.106255767286513
0.760144464209342
0
0
1
0
7.69000000000000
38
297
900
1.00000000000000e-07
2.30000000000000e-05
0
0
-67.7255288527780
4.73492579359968
128.440540043755
1.00000000000000e-05
1.06344744523320
0.808150229805543
0.159592408303701
0.164665559336556
0.999831579130400
0.0344884122835283
0.965377143315037
0.945521778718382
7.35142301953809e-05
0.00494596246784951
0.966585021372352
0.133257801390668
0.106255767286513
0.760144464209342
0
0
1
0
7.69000000000000
38
297
900
1.00000000000000e-07
2.30000000000000e-05
0
0
-67.7255288527780
4.73492579359968
128.440540043755
1.00000000000000e-05
1.06344744523320
0.808150229805543
0.159592408303701
0.164665559336556
0.999831579130400
0.0344884122835283
0.965377143315037
0.945521778718382
7.35142301953809e-05
0.00494596246784951
0.966585021372352
0.133257801390668
0.106255767286513
0.760144464209342
0
0
1
0
7.69000000000000
38
297
900
1.00000000000000e-07
2.30000000000000e-05
0
0
-67.7255288527780
4.73492579359968
128.440540043755
1.00000000000000e-05
1.06344744523320
0.808150229805543
0.159592408303701
0.164665559336556
0.999831579130400
0.0344884122835283
0.965377143315037
0.945521778718382
7.35142301953809e-05
0.00494596246784951
0.966585021372352
0.133257801390668
0.106255767286513
0.760144464209342
0
0
1
0
7.69000000000000
38
297
900
1.00000000000000e-07
2.30000000000000e-05
0
0
-67.7255288527780
4.73492579359968
128.440540043755
1.00000000000000e-05
1.06344744523320
0.808150229805543
0.159592408303701
0.164665559336556
0.999831579130400
0.0344884122835283
0.965377143315037
0.945521778718382
7.35142301953809e-05
0.00494596246784951
0.966585021372352
0.133257801390668
0.106255767286513
0.760144464209342
0
0
1
0
7.69000000000000
38
297
900
1.00000000000000e-07
2.30000000000000e-05
0
0
-67.7255288527780
4.73492579359968
128.440540043755
1.00000000000000e-05
1.06344744523320
0.808150229805543
0.159592408303701
0.164665559336556
0.999831579130400
0.0344884122835283
0.965377143315037
0.945521778718382
7.35142301953809e-05
0.00494596246784951
0.966585021372352
0.133257801390668
0.106255767286513
0.760144464209342
0
0
1
0
7.69000000000000
38
297
900
1.00000000000000e-07
2.30000000000000e-05
0
0
-67.7255288527780
4.73492579359968
128.440540043755
1.00000000000000e-05
1.06344744523320
0.808150229805543
0.159592408303701
0.164665559336556
0.999831579130400
0.0344884122835283
0.965377143315037
0.945521778718382
7.35142301953809e-05
0.00494596246784951
0.966585021372352
0.133257801390668
0.106255767286513
0.760144464209342
0
0
1
0
7.69000000000000
38
297
900
1.00000000000000e-07
2.30000000000000e-05
0
0
-67.7255288527780
4.73492579359968
128.440540043755
1.00000000000000e-05
1.06344744523320
0.808150229805543
0.159592408303701
0.164665559336556
0.999831579130400
0.0344884122835283
0.965377143315037
0.945521778718382
7.35142301953809e-05
0.00494596246784951
0.966585021372352
0.133257801390668
0.106255767286513
0.760144464209342
0
0
1
0
7.69000000000000
38
297
900
1.00000000000000e-07
2.30000000000000e-05
0
0
-67.7255288527780
4.73492579359968
128.440540043755
1.00000000000000e-05
1.06344744523320
0.808150229805543
0.159592408303701
0.164665559336556
0.999831579130400
0.0344884122835283
0.965377143315037
0.945521778718382
7.35142301953809e-05
0.00494596246784951
0.966585021372352
0.133257801390668
0.106255767286513
0.760144464209342
0
0
1
0
7.69000000000000
38
297
900
1.00000000000000e-07
2.30000000000000e-05
0
0
-67.7255288527780
4.73492579359968
128.440540043755
1.00000000000000e-05
1.06344744523320
0.808150229805543
0.159592408303701
0.164665559336556
0.999831579130400
0.0344884122835283
0.965377143315037
0.945521778718382
7.35142301953809e-05
0.00494596246784951
0.966585021372352
0.133257801390668
0.106255767286513
0.760144464209342
0
0
1
0
7.69000000000000
38
297
900
1.00000000000000e-07
2.30000000000000e-05
0
0
-67.7255288527780
4.73492579359968
128.440540043755
1.00000000000000e-05
1.06344744523320
0.808150229805543
0.159592408303701
0.164665559336556
0.999831579130400
0.0344884122835283
0.965377143315037
0.945521778718382
7.35142301953809e-05
0.00494596246784951
0.966585021372352
0.133257801390668
0.106255767286513
0.760144464209342
0
0
1
0
7.69000000000000
38
297
900
1.00000000000000e-07
2.30000000000000e-05
0
0
-67.7255288527780
4.73492579359968
128.440540043755
1.00000000000000e-05
1.06344744523320
0.808150229805543
0.159592408303701
0.164665559336556
0.999831579130400
0.0344884122835283
0.965377143315037
0.945521778718382
7.35142301953809e-05
0.00494596246784951
0.966585021372352
0.133257801390668
0.106255767286513
0.760144464209342
0
0
1
0
7.69000000000000
38
297
900
1.00000000000000e-07
2.30000000000000e-05
0
0
-67.7255288527780
4.73492579359968
128.440540043755
1.00000000000000e-05
1.06344744523320
0.808150229805543
0.159592408303701
0.164665559336556
0.999831579130400
0.0344884122835283
0.965377143315037
0.945521778718382
7.35142301953809e-05
0.00494596246784951
0.966585021372352
0.133257801390668
0.106255767286513
0.760144464209342
0
0
1
0
7.69000000000000
38
297
900
1.00000000000000e-07
2.30000000000000e-05
0
0
-67.7255288527780
4.73492579359968
128.440540043755
1.00000000000000e-05
1.06344744523320
0.808150229805543
0.159592408303701
0.164665559336556
0.999831579130400
0.0344884122835283
0.965377143315037
0.945521778718382
7.35142301953809e-05
0.00494596246784951
0.966585021372352
0.133257801390668
0.106255767286513
0.760144464209342
0
0
1
0
7.69000000000000
38
297
900
1.00000000000000e-07
2.30000000000000e-05
0
0
-67.7255288527780
4.73492579359968
128.440540043755
1.00000000000000e-05
1.06344744523320
0.808150229805543
0.159592408303701
0.164665559336556
0.999831579130400
0.0344884122835283
0.965377143315037
0.945521778718382
7.35142301953809e-05
0.00494596246784951
0.966585021372352
0.133257801390668
0.106255767286513
0.760144464209342
0
0
1
0
7.69000000000000
38
297
900
1.00000000000000e-07
2.30000000000000e-05
0
0
-67.7255288527780
4.73492579359968
128.440540043755
1.00000000000000e-05
1.06344744523320
0.808150229805543
0.159592408303701
0.164665559336556
0.999831579130400
0.0344884122835283
0.965377143315037
0.945521778718382
7.35142301953809e-05
0.00494596246784951
0.966585021372352
0.133257801390668
0.106255767286513
0.760144464209342
0
0
1
0
7.69000000000000
38
297
900
1.00000000000000e-07
2.30000000000000e-05
0
0
-67.7255288527780
4.73492579359968
128.440540043755
1.00000000000000e-05
1.06344744523320
0.808150229805543
0.159592408303701
0.164665559336556
0.999831579130400
0.0344884122835283
0.965377143315037
0.945521778718382
7.35142301953809e-05
0.00494596246784951
0.966585021372352
0.133257801390668
0.106255767286513
0.760144464209342
0
0
1
0
7.69000000000000
38
297
900
1.00000000000000e-07
2.30000000000000e-05
0
0
-67.7255288527780
4.73492579359968
128.440540043755
1.00000000000000e-05
1.06344744523320
0.808150229805543
0.159592408303701
0.164665559336556
0.999831579130400
0.0344884122835283
0.965377143315037
0.945521778718382
7.35142301953809e-05
0.00494596246784951
0.966585021372352
0.133257801390668
0.106255767286513
0.760144464209342
0
0
1
0
7.69000000000000
38
297
900
1.00000000000000e-07
2.30000000000000e-05
0
0
-67.7255288527780
4.73492579359968
128.440540043755
1.00000000000000e-05
1.06344744523320
0.808150229805543
0.159592408303701
0.164665559336556
0.999831579130400
0.0344884122835283
0.965377143315037
0.945521778718382
7.35142301953809e-05
0.00494596246784951
0.966585021372352
0.133257801390668
0.106255767286513
0.760144464209342
0
0
1
0
7.69000000000000
38
297
900
1.00000000000000e-07
2.30000000000000e-05
0
0
-67.7255288527780
4.73492579359968
128.440540043755
1.00000000000000e-05
1.06344744523320
0.808150229805543
0.159592408303701
0.164665559336556
0.999831579130400
0.0344884122835283
0.965377143315037
0.945521778718382
7.35142301953809e-05
0.00494596246784951
0.966585021372352
0.133257801390668
0.106255767286513
0.760144464209342
0
0
1
0
7.69000000000000
38
297
900
1.00000000000000e-07
2.30000000000000e-05
0
0
-67.7255288527780
4.73492579359968
128.440540043755
1.00000000000000e-05
1.06344744523320
0.808150229805543
0.159592408303701
0.164665559336556
0.999831579130400
0.0344884122835283
0.965377143315037
0.945521778718382
7.35142301953809e-05
0.00494596246784951
0.966585021372352
0.133257801390668
0.106255767286513
0.760144464209342
0
0
1
0
7.69000000000000
38
297
900
1.00000000000000e-07
2.30000000000000e-05
0
0
-67.7255288527780
4.73492579359968
128.440540043755
1.00000000000000e-05
1.06344744523320
0.808150229805543
0.159592408303701
0.164665559336556
0.999831579130400
0.0344884122835283
0.965377143315037
0.945521778718382
7.35142301953809e-05
0.00494596246784951
0.966585021372352
0.133257801390668
0.106255767286513
0.760144464209342
0
0
1
0
7.69000000000000
38
297
900
1.00000000000000e-07
2.30000000000000e-05
0
0
-67.7255288527780
4.73492579359968
128.440540043755
1.00000000000000e-05
1.06344744523320
0.808150229805543
0.159592408303701
0.164665559336556
0.999831579130400
0.0344884122835283
0.965377143315037
0.945521778718382
7.35142301953809e-05
0.00494596246784951
0.966585021372352
0.133257801390668
0.106255767286513
0.760144464209342
0
0
1
0
7.69000000000000
38
297
900
1.00000000000000e-07
2.30000000000000e-05
0
0
-67.7255288527780
4.73492579359968
128.440540043755
1.00000000000000e-05
1.06344744523320
0.808150229805543
0.159592408303701
0.164665559336556
0.999831579130400
0.0344884122835283
0.965377143315037
0.945521778718382
7.35142301953809e-05
0.00494596246784951
0.966585021372352
0.133257801390668
0.106255767286513
0.760144464209342
0
0
1
0
7.69000000000000
38
297
900
1.00000000000000e-07
2.30000000000000e-05
0
0
-67.7255288527780
4.73492579359968
128.440540043755
1.00000000000000e-05
1.06344744523320
0.808150229805543
0.159592408303701
0.164665559336556
0.999831579130400
0.0344884122835283
0.965377143315037
0.945521778718382
7.35142301953809e-05
0.00494596246784951
0.966585021372352
0.133257801390668
0.106255767286513
0.760144464209342
0
0
1
0
7.69000000000000
38
297
900
1.00000000000000e-07
2.30000000000000e-05
0
0
-67.7255288527780
4.73492579359968
128.440540043755
1.00000000000000e-05
1.06344744523320
0.808150229805543
0.159592408303701
0.164665559336556
0.999831579130400
0.0344884122835283
0.965377143315037
0.945521778718382
7.35142301953809e-05
0.00494596246784951
0.966585021372352
0.133257801390668
0.106255767286513
0.760144464209342
0
0
1
0
7.69000000000000
38
297
900
1.00000000000000e-07
2.30000000000000e-05
0
0
-67.7255288527780
4.73492579359968
128.440540043755
1.00000000000000e-05
1.06344744523320
0.808150229805543
0.159592408303701
0.164665559336556
0.999831579130400
0.0344884122835283
0.965377143315037
0.945521778718382
7.35142301953809e-05
0.00494596246784951
0.966585021372352
0.133257801390668
0.106255767286513
0.760144464209342
0
0
1
0
7.69000000000000
38
297
900
1.00000000000000e-07
2.30000000000000e-05
0
0
-67.7255288527780
4.73492579359968
128.440540043755
1.00000000000000e-05
1.06344744523320
0.808150229805543
0.159592408303701
0.164665559336556
0.999831579130400
0.0344884122835283
0.965377143315037
0.945521778718382
7.35142301953809e-05
0.00494596246784951
0.966585021372352
0.133257801390668
0.106255767286513
0.760144464209342
0
0
1
0
7.69000000000000
38
297
900
1.00000000000000e-07
2.30000000000000e-05
0
0
-67.7255288527780
4.73492579359968
128.440540043755
1.00000000000000e-05
1.06344744523320
0.808150229805543
0.159592408303701
0.164665559336556
0.999831579130400
0.0344884122835283
0.965377143315037
0.945521778718382
7.35142301953809e-05
0.00494596246784951
0.966585021372352
0.133257801390668
0.106255767286513
0.760144464209342
0
0
1
0
7.69000000000000
38
297
900
1.00000000000000e-07
2.30000000000000e-05
0
0
-67.7255288527780
4.73492579359968
128.440540043755
1.00000000000000e-05
1.06344744523320
0.808150229805543
0.159592408303701
0.164665559336556
0.999831579130400
0.0344884122835283
0.965377143315037
0.945521778718382
7.35142301953809e-05
0.00494596246784951
0.966585021372352
0.133257801390668
0.106255767286513
0.760144464209342
0
0
1
0
7.69000000000000
38
297
900
1.00000000000000e-07
2.30000000000000e-05
0
0
-67.7255288527780
4.73492579359968
128.440540043755
1.00000000000000e-05
1.06344744523320
0.808150229805543
0.159592408303701
0.164665559336556
0.999831579130400
0.0344884122835283
0.965377143315037
0.945521778718382
7.35142301953809e-05
0.00494596246784951
0.966585021372352
0.133257801390668
0.106255767286513
0.760144464209342
0
0
1
0
7.69000000000000
38
297
900
1.00000000000000e-07
2.30000000000000e-05
0
0
-67.7255288527780
4.73492579359968
128.440540043755
1.00000000000000e-05
1.06344744523320
0.808150229805543
0.159592408303701
0.164665559336556
0.999831579130400
0.0344884122835283
0.965377143315037
0.945521778718382
7.35142301953809e-05
0.00494596246784951
0.966585021372352
0.133257801390668
0.106255767286513
0.760144464209342
0
0
1
0
7.69000000000000
38
297
900
1.00000000000000e-07
2.30000000000000e-05
0
0
-67.7255288527780
4.73492579359968
128.440540043755
1.00000000000000e-05
1.06344744523320
0.808150229805543
0.159592408303701
0.164665559336556
0.999831579130400
0.0344884122835283
0.965377143315037
0.945521778718382
7.35142301953809e-05
0.00494596246784951
0.966585021372352
0.133257801390668
0.106255767286513
0.760144464209342
0
0
1
0
7.69000000000000
38
297
900
1.00000000000000e-07
2.30000000000000e-05
0
0
-67.7255288527780
4.73492579359968
128.440540043755
1.00000000000000e-05
1.06344744523320
0.808150229805543
0.159592408303701
0.164665559336556
0.999831579130400
0.0344884122835283
0.965377143315037
0.945521778718382
7.35142301953809e-05
0.00494596246784951
0.966585021372352
0.133257801390668
0.106255767286513
0.760144464209342
0
0
1
0
7.69000000000000
38
297
900
1.00000000000000e-07
2.30000000000000e-05
0
0
-67.7255288527780
4.73492579359968
128.440540043755
1.00000000000000e-05
1.06344744523320
0.808150229805543
0.159592408303701
0.164665559336556
0.999831579130400
0.0344884122835283
0.965377143315037
0.945521778718382
7.35142301953809e-05
0.00494596246784951
0.966585021372352
0.133257801390668
0.106255767286513
0.760144464209342
0
0
1
0
7.69000000000000
38
297
900
1.00000000000000e-07
2.30000000000000e-05
0
0
-67.7255288527780
4.73492579359968
128.440540043755
1.00000000000000e-05
1.06344744523320
0.808150229805543
0.159592408303701
0.164665559336556
0.999831579130400
0.0344884122835283
0.965377143315037
0.945521778718382
7.35142301953809e-05
0.00494596246784951
0.966585021372352
0.133257801390668
0.106255767286513
0.760144464209342
0
0
1
0
7.69000000000000
38
297
900
1.00000000000000e-07
2.30000000000000e-05
0
0
-67.7255288527780
4.73492579359968
128.440540043755
1.00000000000000e-05
1.06344744523320
0.808150229805543
0.159592408303701
0.164665559336556
0.999831579130400
0.0344884122835283
0.965377143315037
0.945521778718382
7.35142301953809e-05
0.00494596246784951
0.966585021372352
0.133257801390668
0.106255767286513
0.760144464209342
0
0
1
0
7.69000000000000
38
297
900
1.00000000000000e-07
2.30000000000000e-05
0
0
-67.7255288527780
4.73492579359968
128.440540043755
1.00000000000000e-05
1.06344744523320
0.808150229805543
0.159592408303701
0.164665559336556
0.999831579130400
0.0344884122835283
0.965377143315037
0.945521778718382
7.35142301953809e-05
0.00494596246784951
0.966585021372352
0.133257801390668
0.106255767286513
0.760144464209342
0
0
1
0
7.69000000000000
38
297
900
1.00000000000000e-07
2.30000000000000e-05
0
0
-67.7255288527780
4.73492579359968
128.440540043755
1.00000000000000e-05
1.06344744523320
0.808150229805543
0.159592408303701
0.164665559336556
0.999831579130400
0.0344884122835283
0.965377143315037
0.945521778718382
7.35142301953809e-05
0.00494596246784951
0.966585021372352
0.133257801390668
0.106255767286513
0.760144464209342
0
0
1
0
7.69000000000000
38
297
900
1.00000000000000e-07
2.30000000000000e-05
0
0
-67.7255288527780
4.73492579359968
128.440540043755
1.00000000000000e-05
1.06344744523320
0.808150229805543
0.159592408303701
0.164665559336556
0.999831579130400
0.0344884122835283
0.965377143315037
0.945521778718382
7.35142301953809e-05
0.00494596246784951
0.966585021372352
0.133257801390668
0.106255767286513
0.760144464209342
0
0
1
0
7.69000000000000
38
297
900
1.00000000000000e-07
2.30000000000000e-05
0
0
-67.7255288527780
4.73492579359968
128.440540043755
1.00000000000000e-05
1.06344744523320
0.808150229805543
0.159592408303701
0.164665559336556
0.999831579130400
0.0344884122835283
0.965377143315037
0.945521778718382
7.35142301953809e-05
0.00494596246784951
0.966585021372352
0.133257801390668
0.106255767286513
0.760144464209342
0
0
1
0
7.69000000000000
38
297
900
1.00000000000000e-07
2.30000000000000e-05
0
0
-67.7255288527780
4.73492579359968
128.440540043755
1.00000000000000e-05
1.06344744523320
0.808150229805543
0.159592408303701
0.164665559336556
0.999831579130400
0.0344884122835283
0.965377143315037
0.945521778718382
7.35142301953809e-05
0.00494596246784951
0.966585021372352
0.133257801390668
0.106255767286513
0.760144464209342
0
0
1
0
7.69000000000000
38
297
900
1.00000000000000e-07
2.30000000000000e-05
0
0
-67.7255288527780
4.73492579359968
128.440540043755
1.00000000000000e-05
1.06344744523320
0.808150229805543
0.159592408303701
0.164665559336556
0.999831579130400
0.0344884122835283
0.965377143315037
0.945521778718382
7.35142301953809e-05
0.00494596246784951
0.966585021372352
0.133257801390668
0.106255767286513
0.760144464209342
0
0
1
0
7.69000000000000
38
297
900
1.00000000000000e-07
2.30000000000000e-05
0
0
-67.7255288527780
4.73492579359968
128.440540043755
1.00000000000000e-05
1.06344744523320
0.808150229805543
0.159592408303701
0.164665559336556
0.999831579130400
0.0344884122835283
0.965377143315037
0.945521778718382
7.35142301953809e-05
0.00494596246784951
0.966585021372352
0.133257801390668
0.106255767286513
0.760144464209342
0
0
1
0
7.69000000000000
38
297
900
1.00000000000000e-07
2.30000000000000e-05
0
0
-67.7255288527780
4.73492579359968
128.440540043755
1.00000000000000e-05
1.06344744523320
0.808150229805543
0.159592408303701
0.164665559336556
0.999831579130400
0.0344884122835283
0.965377143315037
0.945521778718382
7.35142301953809e-05
0.00494596246784951
0.966585021372352
0.133257801390668
0.106255767286513
0.760144464209342
0
0
1
0
7.69000000000000
38
297
900
1.00000000000000e-07
2.30000000000000e-05
0
0
-67.7255288527780
4.73492579359968
128.440540043755
1.00000000000000e-05
1.06344744523320
0.808150229805543
0.159592408303701
0.164665559336556
0.999831579130400
0.0344884122835283
0.965377143315037
0.945521778718382
7.35142301953809e-05
0.00494596246784951
0.966585021372352
0.133257801390668
0.106255767286513
0.760144464209342
0
0
1
0
7.69000000000000
38
297
900
1.00000000000000e-07
2.30000000000000e-05
0
0
-67.7255288527780
4.73492579359968
128.440540043755
1.00000000000000e-05
1.06344744523320
0.808150229805543
0.159592408303701
0.164665559336556
0.999831579130400
0.0344884122835283
0.965377143315037
0.945521778718382
7.35142301953809e-05
0.00494596246784951
0.966585021372352
0.133257801390668
0.106255767286513
0.760144464209342
0
0
1
0
7.69000000000000
38
297
900
1.00000000000000e-07
2.30000000000000e-05
0
0
-67.7255288527780
4.73492579359968
128.440540043755
1.00000000000000e-05
1.06344744523320
0.808150229805543
0.159592408303701
0.164665559336556
0.999831579130400
0.0344884122835283
0.965377143315037
0.945521778718382
7.35142301953809e-05
0.00494596246784951
0.966585021372352
0.133257801390668
0.106255767286513
0.760144464209342
0
0
1
0
7.69000000000000
38
297
900
1.00000000000000e-07
2.30000000000000e-05
0
0
-67.7255288527780
4.73492579359968
128.440540043755
1.00000000000000e-05
1.06344744523320
0.808150229805543
0.159592408303701
0.164665559336556
0.999831579130400
0.0344884122835283
0.965377143315037
0.945521778718382
7.35142301953809e-05
0.00494596246784951
0.966585021372352
0.133257801390668
0.106255767286513
0.760144464209342
0
0
1
0
7.69000000000000
38
297
900
1.00000000000000e-07
2.30000000000000e-05
0
0
-67.7255288527780
4.73492579359968
128.440540043755
1.00000000000000e-05
1.06344744523320
0.808150229805543
0.159592408303701
0.164665559336556
0.999831579130400
0.0344884122835283
0.965377143315037
0.945521778718382
7.35142301953809e-05
0.00494596246784951
0.966585021372352
0.133257801390668
0.106255767286513
0.760144464209342
0
0
1
0
7.69000000000000
38
297
900
1.00000000000000e-07
2.30000000000000e-05
0
0
-67.7255288527780
4.73492579359968
128.440540043755
1.00000000000000e-05
1.06344744523320
0.808150229805543
0.159592408303701
0.164665559336556
0.999831579130400
0.0344884122835283
0.965377143315037
0.945521778718382
7.35142301953809e-05
0.00494596246784951
0.966585021372352
0.133257801390668
0.106255767286513
0.760144464209342
0
0
1
0
7.69000000000000
38
297
900
1.00000000000000e-07
2.30000000000000e-05
0
0
-67.7255288527780
4.73492579359968
128.440540043755
1.00000000000000e-05
1.06344744523320
0.808150229805543
0.159592408303701
0.164665559336556
0.999831579130400
0.0344884122835283
0.965377143315037
0.945521778718382
7.35142301953809e-05
0.00494596246784951
0.966585021372352
0.133257801390668
0.106255767286513
0.760144464209342
0
0
1
0
7.69000000000000
38
297
900
1.00000000000000e-07
2.30000000000000e-05
0
0
-67.7255288527780
4.73492579359968
128.440540043755
1.00000000000000e-05
1.06344744523320
0.808150229805543
0.159592408303701
0.164665559336556
0.999831579130400
0.0344884122835283
0.965377143315037
0.945521778718382
7.35142301953809e-05
0.00494596246784951
0.966585021372352
0.133257801390668
0.106255767286513
0.760144464209342
0
0
1
0
7.69000000000000
38
297
900
1.00000000000000e-07
2.30000000000000e-05
0
0
-67.7255288527780
4.73492579359968
128.440540043755
1.00000000000000e-05
1.06344744523320
0.808150229805543
0.159592408303701
0.164665559336556
0.999831579130400
0.0344884122835283
0.965377143315037
0.945521778718382
7.35142301953809e-05
0.00494596246784951
0.966585021372352
0.133257801390668
0.106255767286513
0.760144464209342
0
0
1
0
7.69000000000000
38
297
900
1.00000000000000e-07
2.30000000000000e-05
0
0
-67.7255288527780
4.73492579359968
128.440540043755
1.00000000000000e-05
1.06344744523320
0.808150229805543
0.159592408303701
0.164665559336556
0.999831579130400
0.0344884122835283
0.965377143315037
0.945521778718382
7.35142301953809e-05
0.00494596246784951
0.966585021372352
0.133257801390668
0.106255767286513
0.760144464209342
0
0
1
0
7.69000000000000
38
297
900
1.00000000000000e-07
2.30000000000000e-05
0
0
-67.7255288527780
4.73492579359968
128.440540043755
1.00000000000000e-05
1.06344744523320
0.808150229805543
0.159592408303701
0.164665559336556
0.999831579130400
0.0344884122835283
0.965377143315037
0.945521778718382
7.35142301953809e-05
0.00494596246784951
0.966585021372352
0.133257801390668
0.106255767286513
0.760144464209342
0
0
1
0
7.69000000000000
38
297
900
1.00000000000000e-07
2.30000000000000e-05
0
0
-67.7255288527780
4.73492579359968
128.440540043755
1.00000000000000e-05
1.06344744523320
0.808150229805543
0.159592408303701
0.164665559336556
0.999831579130400
0.0344884122835283
0.965377143315037
0.945521778718382
7.35142301953809e-05
0.00494596246784951
0.966585021372352
0.133257801390668
0.106255767286513
0.760144464209342
0
0
1
0
7.69000000000000
38
297
900
1.00000000000000e-07
2.30000000000000e-05
0
0
-67.7255288527780
4.73492579359968
128.440540043755
1.00000000000000e-05
1.06344744523320
0.808150229805543
0.159592408303701
0.164665559336556
0.999831579130400
0.0344884122835283
0.965377143315037
0.945521778718382
7.35142301953809e-05
0.00494596246784951
0.966585021372352
0.133257801390668
0.106255767286513
0.760144464209342
0
0
1
0
7.69000000000000
38
297
900
1.00000000000000e-07
2.30000000000000e-05
0
0
-67.7255288527780
4.73492579359968
128.440540043755
1.00000000000000e-05
1.06344744523320
0.808150229805543
0.159592408303701
0.164665559336556
0.999831579130400
0.0344884122835283
0.965377143315037
0.945521778718382
7.35142301953809e-05
0.00494596246784951
0.966585021372352
0.133257801390668
0.106255767286513
0.760144464209342
0
0
1
0
7.69000000000000
38
297
900
1.00000000000000e-07
2.30000000000000e-05
0
0
-67.7255288527780
4.73492579359968
128.440540043755
1.00000000000000e-05
1.06344744523320
0.808150229805543
0.159592408303701
0.164665559336556
0.999831579130400
0.0344884122835283
0.965377143315037
0.945521778718382
7.35142301953809e-05
0.00494596246784951
0.966585021372352
0.133257801390668
0.106255767286513
0.760144464209342
0
0
1
0
7.69000000000000
38
297
900
1.00000000000000e-07
2.30000000000000e-05
0
0
-67.7255288527780
4.73492579359968
128.440540043755
1.00000000000000e-05
1.06344744523320
0.808150229805543
0.159592408303701
0.164665559336556
0.999831579130400
0.0344884122835283
0.965377143315037
0.945521778718382
7.35142301953809e-05
0.00494596246784951
0.966585021372352
0.133257801390668
0.106255767286513
0.760144464209342
0
0
1
0
7.69000000000000
38
297
900
1.00000000000000e-07
2.30000000000000e-05
0
0
-67.7255288527780
4.73492579359968
128.440540043755
1.00000000000000e-05
1.06344744523320
0.808150229805543
0.159592408303701
0.164665559336556
0.999831579130400
0.0344884122835283
0.965377143315037
0.945521778718382
7.35142301953809e-05
0.00494596246784951
0.966585021372352
0.133257801390668
0.106255767286513
0.760144464209342
0
0
1
0
7.69000000000000
38
297
900
1.00000000000000e-07
2.30000000000000e-05
0
0
-67.7255288527780
4.73492579359968
128.440540043755
1.00000000000000e-05
1.06344744523320
0.808150229805543
0.159592408303701
0.164665559336556
0.999831579130400
0.0344884122835283
0.965377143315037
0.945521778718382
7.35142301953809e-05
0.00494596246784951
0.966585021372352
0.133257801390668
0.106255767286513
0.760144464209342
0
0
1
0
7.69000000000000
38
297
900
1.00000000000000e-07
2.30000000000000e-05
0
0
-67.7255288527780
4.73492579359968
128.440540043755
1.00000000000000e-05
1.06344744523320
0.808150229805543
0.159592408303701
0.164665559336556
0.999831579130400
0.0344884122835283
0.965377143315037
0.945521778718382
7.35142301953809e-05
0.00494596246784951
0.966585021372352
0.133257801390668
0.106255767286513
0.760144464209342
0
0
1
0
7.69000000000000
38
297
900
1.00000000000000e-07
2.30000000000000e-05
0
0
-67.7255288527780
4.73492579359968
128.440540043755
1.00000000000000e-05
1.06344744523320
0.808150229805543
0.159592408303701
0.164665559336556
0.999831579130400
0.0344884122835283
0.965377143315037
0.945521778718382
7.35142301953809e-05
0.00494596246784951
0.966585021372352
0.133257801390668
0.106255767286513
0.760144464209342
0
0
1
0
7.69000000000000
38
297
900
1.00000000000000e-07
2.30000000000000e-05
0
0
-67.7255288527780
4.73492579359968
128.440540043755
1.00000000000000e-05
1.06344744523320
0.808150229805543
0.159592408303701
0.164665559336556
0.999831579130400
0.0344884122835283
0.965377143315037
0.945521778718382
7.35142301953809e-05
0.00494596246784951
0.966585021372352
0.133257801390668
0.106255767286513
0.760144464209342
0
0
1
0
7.69000000000000
38
297
900
1.00000000000000e-07
2.30000000000000e-05
0
0
-67.7255288527780
4.73492579359968
128.440540043755
1.00000000000000e-05
1.06344744523320
0.808150229805543
0.159592408303701
0.164665559336556
0.999831579130400
0.0344884122835283
0.965377143315037
0.945521778718382
7.35142301953809e-05
0.00494596246784951
0.966585021372352
0.133257801390668
0.106255767286513
0.760144464209342
0
0
1
0
7.69000000000000
38
297
900
1.00000000000000e-07
2.30000000000000e-05
0
0
-67.7255288527780
4.73492579359968
128.440540043755
1.00000000000000e-05
1.06344744523320
0.808150229805543
0.159592408303701
0.164665559336556
0.999831579130400
0.0344884122835283
0.965377143315037
0.945521778718382
7.35142301953809e-05
0.00494596246784951
0.966585021372352
0.133257801390668
0.106255767286513
0.760144464209342
0
0
1
0
7.69000000000000
38
297
900
1.00000000000000e-07
2.30000000000000e-05
0
0
-67.7255288527780
4.73492579359968
128.440540043755
1.00000000000000e-05
1.06344744523320
0.808150229805543
0.159592408303701
0.164665559336556
0.999831579130400
0.0344884122835283
0.965377143315037
0.945521778718382
7.35142301953809e-05
0.00494596246784951
0.966585021372352
0.133257801390668
0.106255767286513
0.760144464209342
0
0
1
0
7.69000000000000
38
297
900
1.00000000000000e-07
2.30000000000000e-05
0
0
-67.7255288527780
4.73492579359968
128.440540043755
1.00000000000000e-05
1.06344744523320
0.808150229805543
0.159592408303701
0.164665559336556
0.999831579130400
0.0344884122835283
0.965377143315037
0.945521778718382
7.35142301953809e-05
0.00494596246784951
0.966585021372352
0.133257801390668
0.106255767286513
0.760144464209342
0
0
1
0
7.69000000000000
38
297
900
1.00000000000000e-07
2.30000000000000e-05
0
0
-67.7255288527780
4.73492579359968
128.440540043755
1.00000000000000e-05
1.06344744523320
0.808150229805543
0.159592408303701
0.164665559336556
0.999831579130400
0.0344884122835283
0.965377143315037
0.945521778718382
7.35142301953809e-05
0.00494596246784951
0.966585021372352
0.133257801390668
0.106255767286513
0.760144464209342
0
0
1
0
7.69000000000000
38
297
900
1.00000000000000e-07
2.30000000000000e-05
0
0
-67.7255288527780
4.73492579359968
128.440540043755
1.00000000000000e-05
1.06344744523320
0.808150229805543
0.159592408303701
0.164665559336556
0.999831579130400
0.0344884122835283
0.965377143315037
0.945521778718382
7.35142301953809e-05
0.00494596246784951
0.966585021372352
0.133257801390668
0.106255767286513
0.760144464209342
0
0
1
0
7.69000000000000
38
297
900
1.00000000000000e-07
2.30000000000000e-05
0
0
-67.7255288527780
4.73492579359968
128.440540043755
1.00000000000000e-05
1.06344744523320
0.808150229805543
0.159592408303701
0.164665559336556
0.999831579130400
0.0344884122835283
0.965377143315037
0.945521778718382
7.35142301953809e-05
0.00494596246784951
0.966585021372352
0.133257801390668
0.106255767286513
0.760144464209342
0
0
1
0
7.69000000000000
38
297
900
1.00000000000000e-07
2.30000000000000e-05
0
0
-67.7255288527780
4.73492579359968
128.440540043755
1.00000000000000e-05
1.06344744523320
0.808150229805543
0.159592408303701
0.164665559336556
0.999831579130400
0.0344884122835283
0.965377143315037
0.945521778718382
7.35142301953809e-05
0.00494596246784951
0.966585021372352
0.133257801390668
0.106255767286513
0.760144464209342
0
0
1
0
7.69000000000000
38
297
900
1.00000000000000e-07
2.30000000000000e-05
0
0
-67.7255288527780
4.73492579359968
128.440540043755
1.00000000000000e-05
1.06344744523320
0.808150229805543
0.159592408303701
0.164665559336556
0.999831579130400
0.0344884122835283
0.965377143315037
0.945521778718382
7.35142301953809e-05
0.00494596246784951
0.966585021372352
0.133257801390668
0.106255767286513
0.760144464209342
0
0
1
0
7.69000000000000
38
297
900
1.00000000000000e-07
2.30000000000000e-05
0
0
-67.7255288527780
4.73492579359968
128.440540043755
1.00000000000000e-05
1.06344744523320
0.808150229805543
0.159592408303701
0.164665559336556
0.999831579130400
0.0344884122835283
0.965377143315037
0.945521778718382
7.35142301953809e-05
0.00494596246784951
0.966585021372352
0.133257801390668
0.106255767286513
0.760144464209342
0
0
1
0
7.69000000000000
38
297
900
1.00000000000000e-07
2.30000000000000e-05
0
0
-67.7255288527780
4.73492579359968
128.440540043755
1.00000000000000e-05
1.06344744523320
0.808150229805543
0.159592408303701
0.164665559336556
0.999831579130400
0.0344884122835283
0.965377143315037
0.945521778718382
7.35142301953809e-05
0.00494596246784951
0.966585021372352
0.133257801390668
0.106255767286513
0.760144464209342
0
0
1
0
7.69000000000000
38
297
900
1.00000000000000e-07
2.30000000000000e-05
0
0
-67.7255288527780
4.73492579359968
128.440540043755
1.00000000000000e-05
1.06344744523320
0.808150229805543
0.159592408303701
0.164665559336556
0.999831579130400
0.0344884122835283
0.965377143315037
0.945521778718382
7.35142301953809e-05
0.00494596246784951
0.966585021372352
0.133257801390668
0.106255767286513
0.760144464209342
0
0
1
0
7.69000000000000
38
297
900
1.00000000000000e-07
2.30000000000000e-05
0
0
-67.7255288527780
4.73492579359968
128.440540043755
1.00000000000000e-05
1.06344744523320
0.808150229805543
0.159592408303701
0.164665559336556
0.999831579130400
0.0344884122835283
0.965377143315037
0.945521778718382
7.35142301953809e-05
0.00494596246784951
0.966585021372352
0.133257801390668
0.106255767286513
0.760144464209342
0
0
1
0
7.69000000000000
38
297
900
1.00000000000000e-07
2.30000000000000e-05
0
0
-67.7255288527780
4.73492579359968
128.440540043755
1.00000000000000e-05
1.06344744523320
0.808150229805543
0.159592408303701
0.164665559336556
0.999831579130400
0.0344884122835283
0.965377143315037
0.945521778718382
7.35142301953809e-05
0.00494596246784951
0.966585021372352
0.133257801390668
0.106255767286513
0.760144464209342
0
0
1
0
7.69000000000000
38
297
900
1.00000000000000e-07
2.30000000000000e-05
0
0
-67.7255288527780
4.73492579359968
128.440540043755
1.00000000000000e-05
1.06344744523320
0.808150229805543
0.159592408303701
0.164665559336556
0.999831579130400
0.0344884122835283
0.965377143315037
0.945521778718382
7.35142301953809e-05
0.00494596246784951
0.966585021372352
0.133257801390668
0.106255767286513
0.760144464209342
0
0
1
0
7.69000000000000
38
297
900
1.00000000000000e-07
2.30000000000000e-05
0
0
-67.7255288527780
4.73492579359968
128.440540043755
1.00000000000000e-05
1.06344744523320
0.808150229805543
0.159592408303701
0.164665559336556
0.999831579130400
0.0344884122835283
0.965377143315037
0.945521778718382
7.35142301953809e-05
0.00494596246784951
0.966585021372352
0.133257801390668
0.106255767286513
0.760144464209342
0
0
1
0
7.69000000000000
38
297
900
1.00000000000000e-07
2.30000000000000e-05
0
0
-67.7255288527780
4.73492579359968
128.440540043755
1.00000000000000e-05
1.06344744523320
0.808150229805543
0.159592408303701
0.164665559336556
0.999831579130400
0.0344884122835283
0.965377143315037
0.945521778718382
7.35142301953809e-05
0.00494596246784951
0.966585021372352
0.133257801390668
0.106255767286513
0.760144464209342
0
0
1
0
7.69000000000000
38
297
900
1.00000000000000e-07
2.30000000000000e-05
0
0
-67.7255288527780
4.73492579359968
128.440540043755
1.00000000000000e-05
1.06344744523320
0.808150229805543
0.159592408303701
0.164665559336556
0.999831579130400
0.0344884122835283
0.965377143315037
0.945521778718382
7.35142301953809e-05
0.00494596246784951
0.966585021372352
0.133257801390668
0.106255767286513
0.760144464209342
0
0
1
0
7.69000000000000
38
297
900
1.00000000000000e-07
2.30000000000000e-05
0
0
-67.7255288527780
4.73492579359968
128.440540043755
1.00000000000000e-05
1.06344744523320
0.808150229805543
0.159592408303701
0.164665559336556
0.999831579130400
0.0344884122835283
0.965377143315037
0.945521778718382
7.35142301953809e-05
0.00494596246784951
0.966585021372352
0.133257801390668
0.106255767286513
0.760144464209342
0
0
1
0
7.69000000000000
38
297
900
1.00000000000000e-07
2.30000000000000e-05
0
0
-67.7255288527780
4.73492579359968
128.440540043755
1.00000000000000e-05
1.06344744523320
0.808150229805543
0.159592408303701
0.164665559336556
0.999831579130400
0.0344884122835283
0.965377143315037
0.945521778718382
7.35142301953809e-05
0.00494596246784951
0.966585021372352
0.133257801390668
0.106255767286513
0.760144464209342
0
0
1
0
7.69000000000000
38
297
900
1.00000000000000e-07
2.30000000000000e-05
0
0
-67.7255288527780
4.73492579359968
128.440540043755
1.00000000000000e-05
1.06344744523320
0.808150229805543
0.159592408303701
0.164665559336556
0.999831579130400
0.0344884122835283
0.965377143315037
0.945521778718382
7.35142301953809e-05
0.00494596246784951
0.966585021372352
0.133257801390668
0.106255767286513
0.760144464209342
0
0
1
0
7.69000000000000
38
297
900
1.00000000000000e-07
2.30000000000000e-05
0
0
-67.7255288527780
4.73492579359968
128.440540043755
1.00000000000000e-05
1.06344744523320
0.808150229805543
0.159592408303701
0.164665559336556
0.999831579130400
0.0344884122835283
0.965377143315037
0.945521778718382
7.35142301953809e-05
0.00494596246784951
0.966585021372352
0.133257801390668
0.106255767286513
0.760144464209342
0
0
1
0
7.69000000000000
38
297
900
1.00000000000000e-07
2.30000000000000e-05
0
0
-67.7255288527780
4.73492579359968
128.440540043755
1.00000000000000e-05
1.06344744523320
0.808150229805543
0.159592408303701
0.164665559336556
0.999831579130400
0.0344884122835283
0.965377143315037
0.945521778718382
7.35142301953809e-05
0.00494596246784951
0.966585021372352
0.133257801390668
0.106255767286513
0.760144464209342
0
0
1
0
7.69000000000000
38
297
900
1.00000000000000e-07
2.30000000000000e-05
0
0
-67.7255288527780
4.73492579359968
128.440540043755
1.00000000000000e-05
1.06344744523320
0.808150229805543
0.159592408303701
0.164665559336556
0.999831579130400
0.0344884122835283
0.965377143315037
0.945521778718382
7.35142301953809e-05
0.00494596246784951
0.966585021372352
0.133257801390668
0.106255767286513
0.760144464209342
0
0
1
0
7.69000000000000
38
297
900
1.00000000000000e-07
2.30000000000000e-05
0
0
-67.7255288527780
4.73492579359968
128.440540043755
1.00000000000000e-05
1.06344744523320
0.808150229805543
0.159592408303701
0.164665559336556
0.999831579130400
0.0344884122835283
0.965377143315037
0.945521778718382
7.35142301953809e-05
0.00494596246784951
0.966585021372352
0.133257801390668
0.106255767286513
0.760144464209342
0
0
1
0
7.69000000000000
38
297
900
1.00000000000000e-07
2.30000000000000e-05
0
0
-67.7255288527780
4.73492579359968
128.440540043755
1.00000000000000e-05
1.06344744523320
0.808150229805543
0.159592408303701
0.164665559336556
0.999831579130400
0.0344884122835283
0.965377143315037
0.945521778718382
7.35142301953809e-05
0.00494596246784951
0.966585021372352
0.133257801390668
0.106255767286513
0.760144464209342
0
0
1
0
7.69000000000000
38
297
900
1.00000000000000e-07
2.30000000000000e-05
0
0
-67.7255288527780
4.73492579359968
128.440540043755
1.00000000000000e-05
1.06344744523320
0.808150229805543
0.159592408303701
0.164665559336556
0.999831579130400
0.0344884122835283
0.965377143315037
0.945521778718382
7.35142301953809e-05
0.00494596246784951
0.966585021372352
0.133257801390668
0.106255767286513
0.760144464209342
0
0
1
0
7.69000000000000
38
297
900
1.00000000000000e-07
2.30000000000000e-05
0
0
-67.7255288527780
4.73492579359968
128.440540043755
1.00000000000000e-05
1.06344744523320
0.808150229805543
0.159592408303701
0.164665559336556
0.999831579130400
0.0344884122835283
0.965377143315037
0.945521778718382
7.35142301953809e-05
0.00494596246784951
0.966585021372352
0.133257801390668
0.106255767286513
0.760144464209342
0
0
1
0
7.69000000000000
38
297
900
1.00000000000000e-07
2.30000000000000e-05
0
0
-67.7255288527780
4.73492579359968
128.440540043755
1.00000000000000e-05
1.06344744523320
0.808150229805543
0.159592408303701
0.164665559336556
0.999831579130400
0.0344884122835283
0.965377143315037
0.945521778718382
7.35142301953809e-05
0.00494596246784951
0.966585021372352
0.133257801390668
0.106255767286513
0.760144464209342
0
0
1
0
7.69000000000000
38
297
900
1.00000000000000e-07
2.30000000000000e-05
0
0
-67.7255288527780
4.73492579359968
128.440540043755
1.00000000000000e-05
1.06344744523320
0.808150229805543
0.159592408303701
0.164665559336556
0.999831579130400
0.0344884122835283
0.965377143315037
0.945521778718382
7.35142301953809e-05
0.00494596246784951
0.966585021372352
0.133257801390668
0.106255767286513
0.760144464209342
0
0
1
0
7.69000000000000
38
297
900
1.00000000000000e-07
2.30000000000000e-05
0
0
-67.7255288527780
4.73492579359968
128.440540043755
1.00000000000000e-05
1.06344744523320
0.808150229805543
0.159592408303701
0.164665559336556
0.999831579130400
0.0344884122835283
0.965377143315037
0.945521778718382
7.35142301953809e-05
0.00494596246784951
0.966585021372352
0.133257801390668
0.106255767286513
0.760144464209342
0
0
1
0
7.69000000000000
38
297
900
1.00000000000000e-07
2.30000000000000e-05
0
0
-67.7255288527780
4.73492579359968
128.440540043755
1.00000000000000e-05
1.06344744523320
0.808150229805543
0.159592408303701
0.164665559336556
0.999831579130400
0.0344884122835283
0.965377143315037
0.945521778718382
7.35142301953809e-05
0.00494596246784951
0.966585021372352
0.133257801390668
0.106255767286513
0.760144464209342
0
0
1
0
7.69000000000000
38
297
900
1.00000000000000e-07
2.30000000000000e-05
0
0
-67.7255288527780
4.73492579359968
128.440540043755
1.00000000000000e-05
1.06344744523320
0.808150229805543
0.159592408303701
0.164665559336556
0.999831579130400
0.0344884122835283
0.965377143315037
0.945521778718382
7.35142301953809e-05
0.00494596246784951
0.966585021372352
0.133257801390668
0.106255767286513
0.760144464209342
0
0
1
0
7.69000000000000
38
297
900
1.00000000000000e-07
2.30000000000000e-05
0
0
-67.7255288527780
4.73492579359968
128.440540043755
1.00000000000000e-05
1.06344744523320
0.808150229805543
0.159592408303701
0.164665559336556
0.999831579130400
0.0344884122835283
0.965377143315037
0.945521778718382
7.35142301953809e-05
0.00494596246784951
0.966585021372352
0.133257801390668
0.106255767286513
0.760144464209342
0
0
1
0
7.69000000000000
38
297
900
1.00000000000000e-07
2.30000000000000e-05
0
0
-67.7255288527780
4.73492579359968
128.440540043755
1.00000000000000e-05
1.06344744523320
0.808150229805543
0.159592408303701
0.164665559336556
0.999831579130400
0.0344884122835283
0.965377143315037
0.945521778718382
7.35142301953809e-05
0.00494596246784951
0.966585021372352
0.133257801390668
0.106255767286513
0.760144464209342
0
0
1
0
7.69000000000000
38
297
900
1.00000000000000e-07
2.30000000000000e-05
0
0
-67.7255288527780
4.73492579359968
128.440540043755
1.00000000000000e-05
1.06344744523320
0.808150229805543
0.159592408303701
0.164665559336556
0.999831579130400
0.0344884122835283
0.965377143315037
0.945521778718382
7.35142301953809e-05
0.00494596246784951
0.966585021372352
0.133257801390668
0.106255767286513
0.760144464209342
0
0
1
0
7.69000000000000
38
297
900
1.00000000000000e-07
2.30000000000000e-05
0
0
-67.7255288527780
4.73492579359968
128.440540043755
1.00000000000000e-05
1.06344744523320
0.808150229805543
0.159592408303701
0.164665559336556
0.999831579130400
0.0344884122835283
0.965377143315037
0.945521778718382
7.35142301953809e-05
0.00494596246784951
0.966585021372352
0.133257801390668
0.106255767286513
0.760144464209342
0
0
1
0
7.69000000000000
38
297
900
1.00000000000000e-07
2.30000000000000e-05
0
0
-67.7255288527780
4.73492579359968
128.440540043755
1.00000000000000e-05
1.06344744523320
0.808150229805543
0.159592408303701
0.164665559336556
0.999831579130400
0.0344884122835283
0.965377143315037
0.945521778718382
7.35142301953809e-05
0.00494596246784951
0.966585021372352
0.133257801390668
0.106255767286513
0.760144464209342
0
0
1
0
7.69000000000000
38
297
900
1.00000000000000e-07
2.30000000000000e-05
0
0
-67.7255288527780
4.73492579359968
128.440540043755
1.00000000000000e-05
1.06344744523320
0.808150229805543
0.159592408303701
0.164665559336556
0.999831579130400
0.0344884122835283
0.965377143315037
0.945521778718382
7.35142301953809e-05
0.00494596246784951
0.966585021372352
0.133257801390668
0.106255767286513
0.760144464209342
0
0
1
0
7.69000000000000
38
297
900
1.00000000000000e-07
2.30000000000000e-05
0
0
-67.7255288527780
4.73492579359968
128.440540043755
1.00000000000000e-05
1.06344744523320
0.808150229805543
0.159592408303701
0.164665559336556
0.999831579130400
0.0344884122835283
0.965377143315037
0.945521778718382
7.35142301953809e-05
0.00494596246784951
0.966585021372352
0.133257801390668
0.106255767286513
0.760144464209342
0
0
1
0
7.69000000000000
38
297
900
1.00000000000000e-07
2.30000000000000e-05
0
0
-67.7255288527780
4.73492579359968
128.440540043755
1.00000000000000e-05
1.06344744523320
0.808150229805543
0.159592408303701
0.164665559336556
0.999831579130400
0.0344884122835283
0.965377143315037
0.945521778718382
7.35142301953809e-05
0.00494596246784951
0.966585021372352
0.133257801390668
0.106255767286513
0.760144464209342
0
0
1
0
7.69000000000000
38
297
900
1.00000000000000e-07
2.30000000000000e-05
0
0
-67.7255288527780
4.73492579359968
128.440540043755
1.00000000000000e-05
1.06344744523320
0.808150229805543
0.159592408303701
0.164665559336556
0.999831579130400
0.0344884122835283
0.965377143315037
0.945521778718382
7.35142301953809e-05
0.00494596246784951
0.966585021372352
0.133257801390668
0.106255767286513
0.760144464209342
0
0
1
0
7.69000000000000
38
297
900
1.00000000000000e-07
2.30000000000000e-05
0
0
-67.7255288527780
4.73492579359968
128.440540043755
1.00000000000000e-05
1.06344744523320
0.808150229805543
0.159592408303701
0.164665559336556
0.999831579130400
0.0344884122835283
0.965377143315037
0.945521778718382
7.35142301953809e-05
0.00494596246784951
0.966585021372352
0.133257801390668
0.106255767286513
0.760144464209342
0
0
1
0
7.69000000000000
38
297
900
1.00000000000000e-07
2.30000000000000e-05
0
0
-67.7255288527780
4.73492579359968
128.440540043755
1.00000000000000e-05
1.06344744523320
0.808150229805543
0.159592408303701
0.164665559336556
0.999831579130400
0.0344884122835283
0.965377143315037
0.945521778718382
7.35142301953809e-05
0.00494596246784951
0.966585021372352
0.133257801390668
0.106255767286513
0.760144464209342
0
0
1
0
7.69000000000000
38
297
900
1.00000000000000e-07
2.30000000000000e-05
0
0
-67.7255288527780
4.73492579359968
128.440540043755
1.00000000000000e-05
1.06344744523320
0.808150229805543
0.159592408303701
0.164665559336556
0.999831579130400
0.0344884122835283
0.965377143315037
0.945521778718382
7.35142301953809e-05
0.00494596246784951
0.966585021372352
0.133257801390668
0.106255767286513
0.760144464209342
0
0
1
0
7.69000000000000
38
297
900
1.00000000000000e-07
2.30000000000000e-05
0
0
-67.7255288527780
4.73492579359968
128.440540043755
1.00000000000000e-05
1.06344744523320
0.808150229805543
0.159592408303701
0.164665559336556
0.999831579130400
0.0344884122835283
0.965377143315037
0.945521778718382
7.35142301953809e-05
0.00494596246784951
0.966585021372352
0.133257801390668
0.106255767286513
0.760144464209342
0
0
1
0
7.69000000000000
38
297
900
1.00000000000000e-07
2.30000000000000e-05
0
0
-67.7255288527780
4.73492579359968
128.440540043755
1.00000000000000e-05
1.06344744523320
0.808150229805543
0.159592408303701
0.164665559336556
0.999831579130400
0.0344884122835283
0.965377143315037
0.945521778718382
7.35142301953809e-05
0.00494596246784951
0.966585021372352
0.133257801390668
0.106255767286513
0.760144464209342
0
0
1
0
7.69000000000000
38
297
900
1.00000000000000e-07
2.30000000000000e-05
0
0
-67.7255288527780
4.73492579359968
128.440540043755
1.00000000000000e-05
1.06344744523320
0.808150229805543
0.159592408303701
0.164665559336556
0.999831579130400
0.0344884122835283
0.965377143315037
0.945521778718382
7.35142301953809e-05
0.00494596246784951
0.966585021372352
0.133257801390668
0.106255767286513
0.760144464209342
0
0
1
0
7.69000000000000
38
297
900
1.00000000000000e-07
2.30000000000000e-05
0
0
-67.7255288527780
4.73492579359968
128.440540043755
1.00000000000000e-05
1.06344744523320
0.808150229805543
0.159592408303701
0.164665559336556
0.999831579130400
0.0344884122835283
0.965377143315037
0.945521778718382
7.35142301953809e-05
0.00494596246784951
0.966585021372352
0.133257801390668
0.106255767286513
0.760144464209342
0
0
1
0
7.69000000000000
38
297
900
1.00000000000000e-07
2.30000000000000e-05
0
0
-67.7255288527780
4.73492579359968
128.440540043755
1.00000000000000e-05
1.06344744523320
0.808150229805543
0.159592408303701
0.164665559336556
0.999831579130400
0.0344884122835283
0.965377143315037
0.945521778718382
7.35142301953809e-05
0.00494596246784951
0.966585021372352
0.133257801390668
0.106255767286513
0.760144464209342
0
0
1
0
7.69000000000000
38
297
900
1.00000000000000e-07
2.30000000000000e-05
0
0
-67.7255288527780
4.73492579359968
128.440540043755
1.00000000000000e-05
1.06344744523320
0.808150229805543
0.159592408303701
0.164665559336556
0.999831579130400
0.0344884122835283
0.965377143315037
0.945521778718382
7.35142301953809e-05
0.00494596246784951
0.966585021372352
0.133257801390668
0.106255767286513
0.760144464209342
0
0
1
0
7.69000000000000
38
297
900
1.00000000000000e-07
2.30000000000000e-05
0
0
-67.7255288527780
4.73492579359968
128.440540043755
1.00000000000000e-05
1.06344744523320
0.808150229805543
0.159592408303701
0.164665559336556
0.999831579130400
0.0344884122835283
0.965377143315037
0.945521778718382
7.35142301953809e-05
0.00494596246784951
0.966585021372352
0.133257801390668
0.106255767286513
0.760144464209342
0
0
1
0
7.69000000000000
38
297
900
1.00000000000000e-07
2.30000000000000e-05
0
0
-67.7255288527780
4.73492579359968
128.440540043755
1.00000000000000e-05
1.06344744523320
0.808150229805543
0.159592408303701
0.164665559336556
0.999831579130400
0.0344884122835283
0.965377143315037
0.945521778718382
7.35142301953809e-05
0.00494596246784951
0.966585021372352
0.133257801390668
0.106255767286513
0.760144464209342
0
0
1
0
7.69000000000000
38
297
900
1.00000000000000e-07
2.30000000000000e-05
0
0
-67.7255288527780
4.73492579359968
128.440540043755
1.00000000000000e-05
1.06344744523320
0.808150229805543
0.159592408303701
0.164665559336556
0.999831579130400
0.0344884122835283
0.965377143315037
0.945521778718382
7.35142301953809e-05
0.00494596246784951
0.966585021372352
0.133257801390668
0.106255767286513
0.760144464209342
0
0
1
0
7.69000000000000
38
[truncated: 424,002 more chars]
